# Supplementary material for: Lethal Mutagenesis of Hepatitis C Virus Induced by Favipiravir
Source: PLoS One. 2016 Oct 18;11(10):e0164691. doi: 10.1371/journal.pone.0164691 (PMC5068784; doi:10.1371/journal.pone.0164691)
Supplement: S3 Fig — (ZIP) [file pone.0164691.s003.zip]

Archive with 1 entries (1 files):
- 1.TCA.454Reads.fna
