# Supplementary material for: Lethal Mutagenesis of Hepatitis C Virus Induced by Favipiravir
Source: PLoS One. 2016 Oct 18;11(10):e0164691. doi: 10.1371/journal.pone.0164691 (PMC5068784; doi:10.1371/journal.pone.0164691)
Supplement: S3 Fig — (ZIP) [file pone.0164691.s003.zip › 1.TCA.454Reads.fna]

>JXAB5TC01DJ6ON rank=0000004 x=1342.0 y=3909.0 length=403
TTTCTATGCGCACAGGAAACAGCTATGACCAGGCGGACATTGCCAGAGATGTTGGCGCCG
CAAGGGCAGCGCGTGGTCATGATGCCAGTGCCGGCCCACACACCCTTGTACCCCTTTTGA
CAAGAGATGAAGGGGAGGCCGGGCAGCTTGGGGAACAATTTAGAGGTCAGCCAATTTTTG
AAGTCTGTCAAGATGGTGCAAACCCAGTCCCACACGTCGCGGAGCCAGGATCCGGAGCAT
GGGATGGGGCAGTCCTCAGTTATCCAATTGTGGAGTCTTCTGAGTAGGCTGGTTATAGTA
AGAGAGCCAAGTAGTTGGGTCACACGCTGCGACGCATCCGACTCCGTCACGTAGTGAGTA
GGGGCACGTGGTTTACTGGCCGTGTTTTACAACCGCATAGAGA
>JXAB5TC01DLXWE rank=0000017 x=1362.0 y=3916.0 length=405
TGATACGTCTCACAGGAAACAGCTATGACCAGGCGGACATTGCCAGAGATGTTGGCGCCG
TAAGGGCAGCGCGTGGTCATGATGCCAGTGCCGGGCCCACACACCCTTGTACCCCTTTTG
ACAAGAGATGAAGGGGAGGCCGGGCAGCTTGGGGAACAATTTAGAGGTCAGCCAATTTTG
AAGTCTGTCAAGATGGTGCAAACCCAGTCCCACACGTCGCGGAGCCAGGATCCGGAGCAT
GGGATGGGGCAGTCCTCAGTTATCCAATTGTGGAGTCTTTTGAGTAGGCTGGTTATAGTA
AGAGAGCCAAGTAGTTGGGTCACACGCTGCGACGCATCCGACTCCGTCACGTAGTGAGTA
GGGGCGACGTGGTTTACTGGCCGTCGTTTTACAACAGACGTATCA
>JXAB5TC01BS6ZT rank=0000036 x=625.0 y=1815.0 length=110
TCTCTATGCGCACAGGAAACAGCTATGACCAGGCGGACATTGCCAGAGATGTCGGCGCCG
CAAGGGCAGCGCGTGGTCAACTGGCCGTCGTTTTACAACCGCATACGAGA
>JXAB5TC01DGVXR rank=0000038 x=1305.0 y=1565.0 length=108
TCTCTATGCGGTTGTAAACGACGGCCAGTTGACCACGCGCTGCCCTTGCGGCGCCAACAT
CTCTGGCAATGTCCGCCTGGTCATAGCTGTTTCCTGTGCGCATAGAGA
>JXAB5TC01DN4VK rank=0000066 x=1387.0 y=3870.0 length=442
TGATACGTCTGTTGTAAAACGACGGCCAGTACATCACGGCGGAGACTGCGGCGCGGCGCT
TGGCACGGGGATCACCTCCATCTGAGGCGAGCTCCTCAGTGAGCCAGCTATCAGCACCGT
CGCTGCGGGCCACCTGCACCACCCACAGCAACACCTATGACGTGGACATGGTCGATGCCA
ACCTGCTCATGGAGGGCGGTGTGGCTCAGACAGAGCCTGAGTCCAGGGTGCCCGTTCTGG
ACTTTCTCGAGCCAATGGCCGAGGAAGAGAGCGACCTTGAGCCCTCAATACCATCGGAGT
GCATGCTCCCCAGGAGCGGGTTTCCACGGGCCTTACCGGCTTGGGCACGGCCTGACTACA
ACCCGCCGCTCGTGGAATCGTGGAGGAGGCCAGATTACCAACCGCCCACCTTGGTCATAG
CTGTTTCCTGTGAGACGTATCA
>JXAB5TC01DXH9M rank=0000070 x=1494.0 y=2856.0 length=130
TGATACGTCTGTTGTAAAACGACGGCCAGTACATCACGGCGGAGACTGCGGCGCGGCGCT
TGGCACGGGGATCACCTCCATCTGAGGCGAGCTCCTCAGTGAGCCAGCTATCAGCACCGT
CGCTGCGGGC
>JXAB5TC01C52JG rank=0000082 x=1182.0 y=714.0 length=108
TCTCTATGCGCACAGGAAACAGCTATGACCAGGCGGACATTGCCAGAGATGTTGGCGCCG
CAAGGGCAGCGCGTGGTCAACTGGCCGTCGTTTTACAACCGCATAGAA
>JXAB5TC01DTJ1J rank=0000089 x=1449.0 y=2853.0 length=423
TGATACGTCTGTTGTAAAACGACGGCCAGTTGACCACGCGCTGCCCTTGCGGCGCAACAT
CTCTGGCAATGTCCGCCTGGGCTCTATGAGGATCACAGGGCCTAAAACCTGCATGAACAC
CTGGCAGGGGACCTTTCCTATCAATTGCTACACGGAGGGCCAGTGCGCGCCGAAACCCCC
CACGAACTACAAGACCGCCATCTGGAGGGTGGCGGCCTCGGAGTACGCGGAGGTGACGCA
GCATGGGTCGTACTCCTATGTAACAGGACTGACCACTGACAATCTGAAAAGTTCCTTGCC
AACTACCTTCTCCAGAGTTTTTCTCCTGGGTGGACGGTGTGCAGATCCATAGGTTTGCAC
CCACACCAAAGCCGTTTTTCCGGGATGAGGTCTGGTCATAGCTGTTTCCTGTGAGACGTA
TCA
>JXAB5TC01CUJ1V rank=0000101 x=1051.0 y=113.0 length=80
TGATACGTCTGTTGTAAAACGACGGCAGTGACCAGCGCTGCCCTTGCGGCGCCAACATCT
CTGGCAATGTCCGCCTGGGC
>JXAB5TC01DJV0C rank=0000104 x=1339.0 y=2362.0 length=104
AGCACTGTAGCACAGGAAACAGCTATGACCGAATTGTCAGAGAATACTGGGACCGCAGTT
CTCGTTGGTGTCTCACTGGCCGTCGTTTTACAACCTACAGTGCT
>JXAB5TC01DCZMH rank=0000112 x=1260.0 y=4039.0 length=422
TGATACGTCTGTTGTAAAACGACGGCCGTTGACCACGCGCTGCCCTTGCGGCGCCAACAT
CTCTGGCAATGTCCGCCTGGGCTCTATGAGAATCACAGGGCCTAAAACCTGCATGAACAC
CTGGCAGGGGACCTTTCCTATCAATTGCTACACGGAGGGCCAGTGCGCGCCGAAACCCCC
CACGAACTACAAGACCGCCATCTGGAGGGTGGCGGCCTCGGAGTACGCGGAGGTGACGCA
GCATGGGTCGTACTCCTATGTAACAGGACTGACCACTGACAATCTGAAAATTCCTTGCCA
ACTACCTTCTCCAGAGTTTTTCTCCTGGGTGGACGGTGTGCAGATCCATAGGTTTGCACC
CACACCAAAGCCGTTTTTCCGGGATGAGGTCTGGTCATAGCTGTTTCCTGTGAGACGTAT
CA
>JXAB5TC01DU7R4 rank=0000116 x=1468.0 y=2450.0 length=412
TGATACGTCTGTTGTAAAACGACGGCCAGTTGACCAGCGCTGCCCTTGCGGCGCCAACAT
CTCTGGCAATGTCCGCCTGGGCTCTATGAGGATCACAGGGCCTAAAACCTGCATGAACAC
CTGGCAGGGGACCTTTCCTATCAATTGCTACACGGAGGGCCAGTGCGCGCCGAAACCCCC
CACGAACTACAAGACCGCCATCTGGAGGGTGGCGGCCTCGGAGTACGCGGAGGTGACGCA
GCATGGGTCGTACTCCTATGTAACAGGACTGACCACTGACAATCTGAAAATTCCTTGCCA
ACTACCTTCTCCAGAGTTTTTCTCCTGGGTGGACGGTGTGCAGATCCATAGGTTTGCACC
CACACCAAAGCCGTTTTTCCGGGATGAGGTCTGGTCATAGCTGTTCCTGTGA
>JXAB5TC01C50U4 rank=0000134 x=1181.0 y=2638.0 length=404
TGATACGTCTGTTGTAAAACGACGGCCAGTAAACCACGTCGCCCCTACTCACTACGTGAC
GGAGTCGGATGCGTCGCAGCGTGTGACCCAACTACTTGGCTCTCTTACTATAACCAGCCT
ACTCAGAAGACTCCACAATTGGATAATGAGGACTGCCCCATCCCATGCTCCGGATCCTGG
CTCCGCGACGTGTGGGACTGGGTTTGCACCATCTTGACAGACTTCAAAAATTGGCTGACC
TCTAAATTGTTCCCCAAGCTGCCCGGCCTCCCCTTCATCTCTTGTCAAAAGGGGTACAAG
GGTGTGTGGGCCGGCACTGGCATCATGACCACGCGCTGCCCTTGCGGCGCCAACATCTCT
GGCAATGTCCGCCTGGTCATAGCTGTTTCCTGTGAGACGTATCA
>JXAB5TC01CSN6R rank=0000139 x=1029.0 y=2273.0 length=422
TGATACGTCTGTTGTAAAACGACGGCAGTTGACCACGCGCTGCCCTTGCGGCGCCAACAT
CTCTGGCAATGTCCGCCTGGGCTCTATGAGGATCACAGGGCCTAAAACCTGCATGAACAC
CTGGCAGGGGACCTTTCCTATCAATTGCTACACGGAGGGCCAGTGCGCGCCGAAACCCCC
CACGAACTACAAGACCGCCATCTGGAGGGTGGCGGCCTCGGAGTACGCGGAGGTGACGCA
GCATGGGTCGTACTCCTATGTAACAGGACTGACCACTGACAATCTGAAAATTCCTTGCCA
ACTACCTTCTCCAGAGTTTTTCTCCTGGGTGAACGGTGTGCAGATCCATAGGTTTGCACC
CACACCAAAGCCGTTTTTCCGGGATGAGGTCTGGTCATAGCTGTTTCCTGTGAGACGTAT
CA
>JXAB5TC01DKMEW rank=0000142 x=1347.0 y=3814.0 length=422
TGATACGTCTCACAGGAAACAGCTATGACCAGACCTCATCCCGGAAAAACGGCTTTGGTG
TGGGTGCAAACCTATGGATCTGCACACCGTCCACCCAGGAGAAAAACTCTGGAGAAGGTA
GTTGGCAAGGAATTTTCAGATTGTCAGTGGTCAGTCCTGTTACATAGGAGTACGACCCAT
GCTGCGTCACCTCCGCGTACTCCGAGGCCGCCACCCTCCAGATGGCGGTCTTGTAGTTCG
TGGGGGGTTTCGGCGCGCACTGGCCCTCCGTGTAGCAATTGATAGGAAAGGTCCCCTGCC
AGGTGTTCATGCAGGTTTTAGGCCCTGTGATCCTCATAGAGCCCAGGCGGACATTGCCAG
AGATGTTGGCGCCGCAAGGGCAGCGCGTGGTCAACTGGCCGTCGTTTTACAACAGACGTT
CA
>JXAB5TC01BRLXV rank=0000155 x=607.0 y=1601.0 length=77
ACGAGTGCGTGTTGTAAACGACGGCCAGTCTTATGACACCAGATACTCGGTCATAGCTGT
TTCCTGTGACGCACTCG
>JXAB5TC01C7ZHY rank=0000163 x=1203.0 y=4068.0 length=442
TGATACGTCTCACAGGAAACAGCTATGACCAACGTGGGCGGTTGGTAATCTGGCCTCCTC
CACGATTCCACGAGCGGCGGGTTGTAGTCAGGCCGTGCCCAAGCCGGTAAGGCCCGTGGA
AACCCGCTCCTGGGGAGCATGCACTCCGATGGTATTGAGGGCTCAAGGTCGCTCTCTTCC
TCGGCCATTGGCTCGAGAAAGTCCAGAACGGGCACCCTGGACTCAGGCTCTGTCTGAGCC
ACACCGCCCTCCATGAGCAGGTTGGCATCGACCATGTCCACGTCATAGGTGTTGCTGTGG
GTGGTGCAGGTGGCCCGCAGCGACGGTGCTGATAGCTGGCTCACTGAGGAGCTCGCCTCA
GATGGAGGTGATCCCCGTGCCAAGCGCCGCGCCGCAGTCTCCGCCGTGATGTACTGGCCG
TCGTTTTACAACAGACGTATCA
>JXAB5TC01BJQTE rank=0000167 x=517.0 y=3312.0 length=405
TGATACGTCTGTTGTAAAACGACGGCCAGTAAACCACGTCGCCCCTACTCACTACGTGAC
GGAGTCGGATGCGTCGCAGCGTGTGACCCAACTACTTGGCTCTCTTACTATAACCAGCCT
ACTCAGAAGACTCCACAATTGGATAACTGAGGACTGCCCCATCCCATGCTCCGGATCCTG
GCTCCGCGACGTGTGGGACTGGGTTTGCACCATCTTGACAGACTTCAAAAATTGGCTGAC
CTCTAAATTGTTCCCCAAGCTGCCCGGCCTCCCCTTCATCTCTTGTCAAAAGGGGTACAA
GGGTGTGTGGGCCGGCACTGGCATCATGACCACGCGCTGCCCTTGCGGCGCCAACATCTC
TGGCAATGTCCGCCTGGTCATAGCTGTTTCCTGTGAGACGTATCA
>JXAB5TC01DE04C rank=0000185 x=1284.0 y=986.0 length=404
TGATACGTCTGTTGTAAACGACGGCCAGTAAACCACGTCGCCCCTACTCACTACGTGACG
GAGTCGGATGCGTCGCAGCGTGTGACCCAACTACTTGGCTCTCTTACTATAACCAGCCTA
CTCAGAAGACTCCACAATTGGATAACTGAGGACTGCCCCATCCCATGCTCCGGATCCTGG
CTCCGCGACGTGTGGGACTGGGTTTGCACCATCTTGACAGACTTCAAAAATTGGCTGACC
TCTAAATTGTTCCCCAAGCTGCCCGGCCTCCCCTTCATCTCTTGTCAAAAGGGGTACAAG
GGTGTGTGGGCCGGCACTGGCATCATGACCACGCGCTGCCCTTGCGGCGCCAACATCTCT
GGCAATGTCCGCCTGGTCATAGCTGTTTCCTGTGAGACGTATCA
>JXAB5TC01BEPQ0 rank=0000187 x=460.0 y=2122.0 length=404
TGATACGTCTGTTGTAAACGACGGCCAGTAAACCACGTCGCCCCTACTCACTACGTGACG
GAGTCGGATGCGTCGCAGCGTGTGACCCAACTACTTGACTCTCTTACTATAACCAGCCTA
CTCAGAAGACTCCACAATTGGATAACTGAGGACTGCCCCATCCCATGCTCCGGATCCTGG
CTCCGCGACGTGTGGGACTGGGTTTGCACCATCTTGACAGACTTCAAAAATTGGCTGACC
TCTAAATTGTTCCCCAAGCTGCCCGGCCTCCCCTTCATCTCTTGTCAAAAGGGGTACAAG
GGTGTGTGGGCCGGCACTGGCATCATGACCACGCGCTGCCCTTGCGGCGCCAACATCTCT
GGCAATGTCCGCCTGGTCATAGCTGTTTCCTGTGAGACGTATCA
>JXAB5TC01DNYWN rank=0000200 x=1386.0 y=229.0 length=404
TGATACGTCTGTTATAAAACGACGGCCAGTAAACCACGTGCCCCTACTCACTACGTGACG
GAGTCGGATGCGTCGCAGCGTGTGACCCAACTACTTGGCTCTCTTACTATAACCAGCCTA
CTCAGAAGACTCCACAATTGGATAACTGAGGACTGCCCCATCCCATGCTCCGGATCCTGG
CTCCGCGACGTGTGGGACTGGGTTTGCACCATCTTGACAGACTTCAAAAATTGGCTGACC
TCTAAATTGTTCCCCAAGCTGCCCGGCCTCCCCTTCATCTCTTGTCAAAAGGGGTACAAG
GGTGTGTGGGCCAGCACTGGCATCATGACCACGCGCTGCCCTTGCGGCGCCAACATCTCT
GGCAATGTCCGCCTGGTCATAGCTGTTTCCTGTGAGACGTATCA
>JXAB5TC01DMTG3 rank=0000203 x=1372.0 y=3877.0 length=442
TGATACGTCTGTTGTAAAACGACGGCCAGTACATCACGGCGGAGACTGCGGCGCGGCGCT
TGGCACGGGGATCACCTCCATCTGAGGCGAGCTCCTCAGTGAGCCAGCTATCAGCACCGT
CGCTGCGGGCCACCTGCACCACCCACAGCAACACCTATGACGTGGACATGGTCGATGCCA
ACCTGCTCATGGAGGGCGGTGTGGCTCAGACAGAGCCTGAGTCCAGGGTGCCCGTTCTGG
ACTTTCTCGAGCCAATGGCCGAGGAAGAGAGCGACCTTGAGCCCTCAATACCATCGGAGT
GCATGCTCCCCAGGAGCGGGTTTCCACGGGCCTTACCGGCTTGGGCACGGCCTGACTACA
ACCCGCCGCTCGTGGAATCGTGGAGGAGGCCAGATTACCAACCGCCCACCGTTGGTCATA
GCTGTTCCTGTGAGACGTATCA
>JXAB5TC01CKEYR rank=0000218 x=935.0 y=2097.0 length=405
TGATACGTCTGTTGTAAAACGACGGCCAGTAAACCACGTCGCCCCTACTCACTACGTGAC
GGAGTCGGATGCGTCGCAGCGTGTGACCCAACTACTTGGCTCTCTTACTATAACCAGCCT
ACTCAGAAGACTCCACAATTGGATAACTGAGGACTGCCCCATCCCATGCTCCGGATCCTG
GCTCCGCGACGTGTGGGACTGGGTTTGCACCATCTTGACAGACTTCAAAAATTGGCTGAC
CTCTAAATTGTTCCCCAAGCTGCCCGGCCTCCCCTTCATCTCTTGTCAAAAGGGGTACAA
GGGTGTGTGGGCCGGCACTGGCATCATGACCACGCGCTGCCCTTGCGGCGCCAACATCTC
TGGCAATGTCCGCCTGGTCATAGCTGTTTCCTGTGAGACGTATCA
>JXAB5TC01BSYOA rank=0000219 x=622.0 y=3320.0 length=405
TGATACGTCTGTTGTAAAACGACGGCCAGTAAACCACGTCGCCCCTACTCACTACGTGAC
GGAGTCGGATGCGTCGCAGCGTGTGACCCAACTACTTGGCTCTCTTACTATAACCAGCCT
ACTCAGAAGACTCCACAATTGGATAACTGGGGACTGCCCCATCCCATGCTCCGGATCCTG
GCTCCGCGACGTGTGGGACTGGGTTTGCACCATCTTGACAGACTTCAAAAATTGGCTGAC
CTCTAAATTGTTCCCCAAGCTGCCCGGCCTCCCCTTCATCTCTTGTCAAAAGGGGTACAA
GGGTGTGTGGGCCGGCACTGGCATCATGACCACGCGCTGCCCTTGCGGCGCCAACATCTC
TGGCAATGTCCGCCTGGTCATAGCTGTTTCCTGTGAGACGTATCA
>JXAB5TC01DQRPC rank=0000223 x=1417.0 y=3886.0 length=404
TTCTATGCGCACAGGAAACAGCTATGACCAGGCGGACATTGCCAGAGATGTTGGCGCCGC
AAGGGCAGCGCGTGGTCATGATGCCAGTGCCGGCCCACACACCCTTGTACCCCTTTTGAC
AAGAGATGAAGGGGAGGCCGGGCAGCTTGGGGAACAATTTAGAGGTCAGCCAATTTTTGA
AGTCTGTCAAGATGGTGCAAACCCAGTCCCACACGTCGCGGAGCCAGGATCCGGAGCATG
GGATGGGGCAGTCCTCAGTTATCCAATTGTGGAGTCTTCTGAGTAGGCTGGTTATAGTAA
GAGAGCCAAGTAGTTGGGTCACACGCTGCGACGCATCCGACTCCGTCACGTAGTGAGTAG
GGGCGACGTGGTTTACTGGCCGTCGTTTTACAACCGCATAGAGA
>JXAB5TC01AYIFW rank=0000241 x=275.0 y=3914.0 length=422
TCTCTATGCGCACGGAAACAGCTATGACCAGACCTCATCCCGGAAAAACGGCTTTGGTGT
GGGTGCAAACCTATGGATCTGCACACCGTCCACCCAGGAGAAAAACTCTGGAGAAGGTAG
TTGGCAAGGAATTTTCAGATTGTCAGTGGTCAGTCCTGTTACATAGGAGTACGACCCATG
CTGCGTCACCTCCGCGTACTCCGAGGCCGCCACCCTCCAGATGGCGGTCTTGTAGTTCGT
GGGGGGTTTCGGCGCGCACTGGCCCTCCGTGTAGCAATTGATGGGAAAGGTCCCCTGCCA
GGTGTTCATGCAGGTTTTAGGCCCTGTGATCCTCATAGAGCCCAGGCGGACATTGCCAGA
GATGTTGGCGCCGCAAGGGCAGCGCGTGGTCAACTGGCCGTCGTTTTACAACCGCATAGA
GA
>JXAB5TC01CHS1S rank=0000246 x=905.0 y=3262.0 length=405
TCTCTATGCGCACAGGAAACAGCTATGACCAGGCGGACATTGCCAGAGATGTTGGCGCCG
CAAGGGCAGCGCGTGGTCATGATGCCAGTGCCGGCCCACACACCCTTGTACCCCTTTTGA
CAAGAGATGAAGGGGAGGCCGGGCAGCTTGGGGAACAATTTAGAGGTCAGCCAATTTTTG
AAGTCTGTCAAGATGGTGCAAACCCAGTCCCACACGTCGCGGAGCCAGGATCCGGAGCAT
GGGATGGGGCAGTCCTCAGTTATCCAATTGTGGAGTCTTCTGAGTAAGCTGGTTATAGTA
AGAGAGCCAAGTAGTTGGGTCACACGCTGCGACGCATCCGACTCCGTCACGTAGTGAGTA
GGGGCGACGTGGTTTACTGGCCGTCGTTTTACAACCGCATAGAGA
>JXAB5TC01BC4UZ rank=0000250 x=442.0 y=2121.0 length=107
TGATACGTCTCACAGGAAACAGCTATGACCAGGCGGACATTGCCAGAGATGTTGGCGCCG
CAAGGGCAGCGCGTGGTAACTGGCCGTCGTTTTACAACAGACGATCA
>JXAB5TC01DIOWC rank=0000263 x=1325.0 y=3834.0 length=443
TCTCTATGCGGTTGTAAAACGACGGCCAGTACATCAGGCGGAGACTGCGGCGCGGCGCTT
GGCACGGGGATCACCTCCATCTGAGGCGAGCTCCTCAGTGAGCCAGCTATCAGCACCGTC
GCTGCGGGCCACCTGCACCACCCACAGCAACACCTATGACGTGGACATGGTCGATGCCAA
CCGTGCTCATGGAGGGCGGTGTGGCTCAGACAGAGCCTGAGTCCAGGGTGCCCGTTCTGG
ACTTTCTCGAGCCAATGGCCGAGGAAGAGAGCGACCTTGAGCCCTCAATACCATCGGAGT
GCATGCTCCCCAGGAGCGGGTTTCCACGGGCCTTACCGGCTTGGGCACGGCCTGACTACA
ACCCGCCGCTCGTGGAATCGTGGAGGAGGCCAGATTACCAACCGCCCACCGTTGGTCATA
GCTGTTTCCTGTGCGCATAGAGA
>JXAB5TC01DQ6VE rank=0000264 x=1422.0 y=3064.0 length=423
TGATACGTCTGTTGTAAAACGACGGCCAGTTGACCACGCGCTGCCCTTGCGGCGCCAACA
TCTCTGGCAATGTCCGCCTGGGCTCTATGAGGATCACAGGGCCTAAAACCTGCATGAACA
CCTGGCAGGGGACCTTTCCTATCAATTGCTACACGGAGGGCCAGTGCGCGCCGAAACCCC
CCACGAACTACAAGACCGCCATCTGGAGGGTGGCGGCCTCGGAGTACGCGGAGGTGACGC
AGCATGGGTCGTACTCCTATGTAACAGGACTGACCACTGACAATCTGAAAATTCCTTGCC
AACTACCTTCTCCAGAGTTTTTCTCCTGGGTGGACGGTGTGCAGATCCATAGGTTTGCAC
CCACACCAAAGCCGTTTTTCCGGGATGAGGTCTGGTCATAGCTGTTTCCTGTGAGACGTA
TCA
>JXAB5TC01B6WSA rank=0000267 x=781.0 y=2792.0 length=442
TGATACGTCTGTTGAAAACGACGGCCAGTACATCACGGCGGAGACTGCGGCGCGGCGCTT
GGCACGGGGATCACCTCCATCTGAGGCGAGCTCCTCAGTGAGCCAGCTATCAGCACCGTC
GCTGCGGGCCACCTGCACCACCCACAGCAACACCTATGACGTGGACATGGTCGATGCCAA
CCTGCTCATGGAGGGCGGTGTGGCTCAGACAGAGCCTGAGTCCAGGGTGCCCGTTCTGGA
CTTTCTCGAGCCAATGGCCGAGGAAGAGAGCGACCTTGAGCCCTCAGTACCATCGGAGTG
CATGCTCCCCGGGAGCGGGTTTCCACGGGCCTTACCGGCTTGGGCACGGCCTGACTACAA
CCCGCCGCTCGTGGAATCGTGGAGGAGGCCAGATTACCAACCGCCCACCGTTGGTCATAG
CTGTTTCCTGTGAGACGTATCA
>JXAB5TC01BUGEZ rank=0000278 x=639.0 y=3337.0 length=405
TGATACGTCTGTTGTAAAACGACGGCCAGTAAACCACGTCGCCCCTACTCACTACGTGAC
GGAGTCGGATGCGTCGCAGCGTGTGACCCAACTACTTGGCTCTCTTACTATAACCAGCCT
ACTCAGAAGACTCCACAATTGGATAACTGAGGACTGCCCCATCCCATGCTCCGGATCCTG
GCTCCGCGACGTGTGGGACTGGGTTTGCACCATCTTGACAGACTTCAAAAATTGGCTGAC
CTCTAAATTGTTCCCCAAGCTGCCCGGCCTCCCCTTCATCTCTTGTCAAAAGGGGTACAA
GGGTGTGTGGGCCGGCACTGGCATCATGACCACGCGCTGCCCTTGCGGCGCCAACATCTC
TGGCAATGTCCGCCTGGTCATAGCTGTTTCCTGTGAGACGTATCA
>JXAB5TC01DTIXR rank=0000286 x=1449.0 y=1421.0 length=405
TGATACGTCTGTTGTAAAACGACGGCCAGTAAACCACGTCGCCCCTACTCACTACGTGAC
GGAGTCGGATGCGTCGCAGCGTGTGACCCAACTACTTGGCTCTCTTACTATAACCAGCCT
ACTCAGAAGACTCCACAATTGGATAACTGAGGACTGCCCCATCCCATGCTCCGGATCCTG
GCTCCGCGACGTGTGGGACTGGGTTTGCACCATCTTGACAGACTTCAAAAATTGGCTGAC
CTCTAAATTGTTCCCCAAGCTGCCCGGCCTCCCCTTCATCTCTTGTCAAAAGGGGTACAA
GGGTGTGTGGGCCGGCACTGGCATCATGACCACGCGCTGCCCTTGCGGCGCCAACATCTC
TGGCAATGTCCGCCTGGTCATAGCTGTTTCCTGTGAGACGTATCA
>JXAB5TC01BZ4EQ rank=0000291 x=704.0 y=1472.0 length=420
TGATACGTCTGTTGTAAACGACGGCCAGTGACACGCGCTGCCCTTGCGGCGCCAACATCT
CTGGCAATGTCCGCCTGGGCTCTATGAGGATCACAGGGCCTAAAACCTGCATGAACACCT
GGCAGGGGACCTTTCCTATCAATTGCTACACGGAGGGCCAGTGCGCGCCGAAACCCCCCA
CGAACTACAAGACCGCCATCTGGAGGGTGGCGGCCTCGGAGTACGCGGAGGTGACGCAGC
ATGGGTCGTACTCCTATGTAACAGGACTGACCACTGACAATCTGAAAATTCCTTGCCAAC
TACCTTCTCCAGAGTTTTTCTCCTGGGTGGACGGTGTGCAGATCCATAGGTTTGCACCCA
CACCAAAGCCGTTTTTCCGGGATGAGGTCTGGTCATAGCTGTTTCCTGTGAGACGTATCA
>JXAB5TC01DXIEB rank=0000299 x=1494.0 y=3025.0 length=422
TGATACGTCTGTTGTAAAACGACGGCCAGTTGACCACCGCTGCCCTTGCGGCGCCAACAT
CTCTGGCAATGTCCGCCTGGGCTCTATGAGGATCACAGGGCCTAAAACCTGCATGAACAC
CTGGCAGGGGACCTTTCCTATCAATTGCTACACGGAGGGCCAGTGCGCGCCGAAACCCCC
CGACGAACTACAAGACCGCCATCTGGAGGGTGGCGGCCTCGGAGTACGCGGAGGTGACGC
AGCATGGGTCGTACTCCTATGTAACAGGACTGACCACTGACAATCTGAAAATTCCTTGCC
AACTACCTTCTCCAGAGTTTTTCTCCTGGGTGGACGGTGTGCAGATCCATAGGTTTGCAC
CCACACCAAAGCCGTTTTTCCGGGATGAGGTCTGGTCATAGCTGTTTCCTGTGAGCGTAT
CA
>JXAB5TC01BLUOG rank=0000309 x=541.0 y=3326.0 length=405
TCTCTATGCGCACAGGAAACAGCTATGACCAGGCGGACATTGCCAGAGATGTTGGCGCCG
CAAGGGCAGCGCGTGGTCATGATGCCAGTGCCGGCCCACACACCCTTGTACCCCTTTTGA
CAAGAGATGAAGGGGAGGCCGGGCAGCTTGGGGAACAATTTAGAGGTCAGCCAATTTTTG
AAGTCTGTCAAGATGGTGCAAACCCAGTCCCACACGTCGCGGAGCCAGGATCCGGAGCAT
GGGATGGGGCAGTCCTCAGTTATCCAATTGTGGAGTCTTCTGAGTAGGCTGGTTATAGTA
AGAGAGCCAAGTAGTTGGGTCACACGCTGCGACGCATCCGACTCCGTCACGTAGTGAGTA
GGGGCGACGTGGTTTACTGGCCGTCGTTTTACAACCGCATAGAGA
>JXAB5TC01BZOTW rank=0000315 x=699.0 y=1762.0 length=422
TGATACGTCTGTTGTAAAACGACGGCCAGTTGACCACGCGCTGCCCTTGCGGCGCCAACA
TCTCTGGCAATGTCCGCCTGGGCTCTATGAGGATCACAGGGCCTAAAACCTGCATGAACA
CCTGGCAGGGGACCTTTCCTATCAATTGCTACACGGAGGGCCAGTGCGCGCCGAAACCCC
CCACGAACTACAAGACCGCCATCTGGAGGGTGGCGGCCTCGGAGTACGCGGAGGTGACGC
AGCATGGGTCGTACTCCTATGTAACAGGACTGACCACTGACAATCTGAAAATTCCTTGCC
AACTACCTTCTCCAGAGTTTTTCTCCTGGGTGGACGGTGTGCAGATCCATAGGTTTGCAC
CCACACCAAAGCCGTTTTTCCGGGATGAGGTCTGGTCATAGCTGTTTCTGTGAGACGTAT
CA
>JXAB5TC01CYMD0 rank=0000320 x=1097.0 y=1350.0 length=424
TGATACGTCTGTTGTAAAACGACGGCCAGTTGACCACGCGCTGCCCTTGCGGCGCCAACA
TCTCTGGCAATGTCCGCCTGGGCTCTATGAGGATTCACAGGGCCTAAAACCTGCATGAAC
ACCTGGCAGGGGACCTTTCCTATCAATTGCTACACGGAGGGCCAGTGCGCGCCGAAACCC
CCCACGAACTACAAGACCGCCATCTGGAGGGTGGCGGCCTCGGAGTACGCGGAGGTGACG
CAGCATGGGTTGTACTCCTATGTAACAGGACTGACCACTGACAATCTGAAAATTCCTTGC
CAACTACCTTCTCCAGAGTTTTTCTCCTGGGTGGACGGTGTGCAGATCCATAGGTTTGCA
CCCACACCAAAGCCGTTTTTCCGGGATGAGGTCTGGTCATAGCTGTTTCCTGTGAGACGT
ATCA
>JXAB5TC01CXXDC rank=0000323 x=1089.0 y=1694.0 length=405
TCTCTATGCGCACAGGAAACAGCTATGACCAGGCGGACATTGCCAGAGATGTTGGCGCCG
CAAGGGCAGCGCGTGGTCATGATGCCAGTGCCGGCCCACACACCCTTGTACCCCTTTTGA
CAAGAGATGAAGGGGAGGCCGGGCAGCTTGGGGAACAATTTAGAGGTCAGCCAATTTTTG
AAGTCTGTCAAGATGGTGCAAACCCAGTCCCACACGTCGCGGAGCCAGGATCCGGAGCAT
GGGATGGGGCAGTCCTCAGTTATCCAATTGTGGAGTCTTCTGAGTAGGCTGGTTATAGTA
AGAGAGCCAAGTAGTTGGGTCACACGCTGCGACGCATCCGACTCCGTCACGTAGTGAGTA
GGGGCGACGTGGTTTACTGGCCGTCGTTTTACAACCGCATAGAGA
>JXAB5TC01DNFSY rank=0000324 x=1380.0 y=48.0 length=405
TGATACGTCTGTTGTAAAACGACGGCCAGTAAACCACGTCGCCCCTACTCACTACGTGAC
GGAGTCGGATGCGTCGCAGCGTGTGACCCAACTACTTGGCTCTCTTACTATAACCAGCCT
ACTCAGAAGACTCTACAATTGGATAACTGAGGACTGCCCCATCCCATGCTCCGGATCCTG
GCTCCGCGACGTGTGGGACTGGGTTTGCACCATCTTGACAGACTTCAAAAATTGGCTGAC
CTCTAAATTGTTCCCCAAGCTGCCCGGCCTCCCCTTCATCTCTTGTCAAAAGGGGTACAA
GGGTGTGTGGGCCGGCACTGGCATCATGACCACGCGCTGCCCTTGCGGCGCCAACATCTC
TGGCAATGTCCGCCTGGTCATAGCTGTTTCCTGTGAGACGTATCA
>JXAB5TC01B9FDR rank=0000327 x=810.0 y=1421.0 length=405
TGATACGTCTGTTGTAAAACGACGGCCAGTAAACCACGTCGCCCCTACTCACTACGTGAC
GGAGTCGGATGCGTCGCAGCGTGTGACCCAACTACTTGGCTCTCTTACTATAACCAGCCT
ACTCAGAAGACTCCACAATTGGATAACTGAGGACTGCCCCATCCCATGCTCCGGATCCTG
GCTCCGCGACGTGTGGGACTGGGTTTGCACCATCTTGACAGACTTCAAAAATTGGCTGAC
CTCTAAATTGTTCCCCAAGCTGCCCGGCCTCCCCTTCATCTCTTGTCAAAAGGGGTACAA
GGGTGTGTGGGCCGGCACTGGCATCATGACCACGCGCTGCCCTTGCGGCGCCAACATCTC
TGGCAATGTCCGCCTGGTCATAGCTGTTTCCTGTGAGACGTATCA
>JXAB5TC01BMWYC rank=0000335 x=553.0 y=3778.0 length=405
TGATACGTCTGTTGTAAAACGACGGCCAGTAAACCACGTCGCCCCTACTCACTACGTGAC
GGAGTCGGATGCGTCGCAGCGTGTGACCCAACTACTTGGCTCTCTTACTATAACCAGCCT
ACTCAGAAGACTCCACAATTGGATAACTGAGGACTGCCCCATCCCATGCTCCGGATCCTG
GCTCCGCGACGTGTGGGACTGGGTTTGCACCATCTTGACAGACTTCAAAAATTGGCTGAC
CTCTAAATTGTTCCCCAAGCTGCCCGGCCTCCCCTTCATCTCTTGTCAAAAGGGGTACAA
GGGTGTGTGGGCCGGCACTGGCATCATGACCACGCGCTGCCCTTGCGGCGCCAACATCTC
TGGCAATGTCCGCCTGGTCATAGCTGTTTCCTGTGAGACGTATCA
>JXAB5TC01DUCC0 rank=0000338 x=1458.0 y=2690.0 length=423
TGATACGTCTGTTGTAAAACGACGGCCAGTTGACCACGCGCTGCCCTTGCGGCGCCAACA
TCTCTGGCAATGTCCGCCTGGGCTCTATGAGGATCACAGGGCCTAAAACCTGCATGAACA
CCTGGCAGGGGACCTTTCCTATCAATTGCTACACGGAGGGCCAGTGCGCGCCGAAACCCC
CCACGAACTACAAGACCGCCATCTGGAGGGTGGCGGCCTCGGAGTACGCGGAGGTGACGC
AGCATGGGTCGTACTCCTATGTAACAGGACTGACCACTGACAATCTGAAAATTCCTTGCC
AACTACCTTCTCCAGAGTTTTTCTCCTGGGTGGACGGTGTGCAGATCCATAGGTTTGCAC
CCACACCAAAGCCGTTTTTCCGGGATGAGGTCTGGTCATAGCTGTTTCCTGTGAGACGTA
TCA
>JXAB5TC01B59PZ rank=0000342 x=774.0 y=1573.0 length=404
TGATACGTCTGTTGTAAACGACGGCCAGTAAACCACGTCGCCCCTACTCACTACGTGACG
GAGTCGGATGCGTCGCAGCGTGTGACTCAACTACTTGGCTCTCTTACTATAACCAGCCTA
CTCAGAAGACTCCACAATTGGATAACTGAGGACTGCCCCGTCCCATGCTCCGGATCCTGG
CTCCGCGACGTGTGGGACTGGGTTTGCACCATCTTGACAGACTTCAAAAATTGGCTGACC
TCTAAATTGTTCCCCAAGCTGCCCGGTCTCCCCTTCATCTCTTGTCAAAAGGGGTACAAG
GGTGTGTGGGCCGGCACTGGTATCATGACCACGCGCTGCCCTTGCGGCGCCAACATCTCT
GGCAATGTCCGCCTGGTCATAGCTGTTTCCTGTGAGACGTATCA
>JXAB5TC01CHC93 rank=0000346 x=900.0 y=3305.0 length=422
TCTCTATGCGGTTGTAAAACGACGGCCAGTTGACCACGCGCTGCCCTTGCGGCGCCAACA
TCTCTGGCAATGTCCGCCTGGGCTCTATGAGGATCACAGGGCCTAAAACCTGCATGAACA
CCTGGCAGGGGACCTTTCCTATCAATTGCTACACGGAGGGCCAGTGCGCGCCGAAACCCC
CCACGAACTACAAGACCGCCATCTGGAGGGTGGCGGCCTCGGAGTACGCGGAGGTGACGC
AGCATGGGTCGTACTCCTATGTAACAGGACTGACCACTGACAATCTGAAAATTCCTTGCC
AACTACCTTCTCCAGAGTTTTTCTCCTGGGTGGACGGTGTGCAGATCCATAGGTTTGCAC
CCACACCAAAGCCGTTTTTCCGGGATGAGGTCTGGTCATAGCTGTTTCCGTGCGCATAGA
GA
>JXAB5TC01CMD10 rank=0000350 x=958.0 y=22.0 length=404
TCTCTATGCGGTTGTAAAACGACGGCCAGTAAACCACGTCGCCCCTACTCACTACGTGAC
GGAGTCGGATGCGTCGCAGCGTGTGACCCAACTACTTGGCTCTCTTACTATAACCAGCCT
ACTCAGAAGACTCCACAATTGGATAACTGAGGACTGCCCCATCCCATGCTCCGGATCCTG
GCTCCGCGACGTGTGGGACTGGGTTTGCACCATCTTGACAGACTTCAAAAATTGGCTGAC
CTCTAAATTGTTCCCCAAGCTGCCCGGCCTCCCCTTCATCTCTTGTCAAAAGGGGTACAA
GGGTGTGTGGGCCGGCACTGGCATCATGACCACGCGCTGCCCTTGCGGCGCCAACATCTC
TGGCAATGTCCGCCGGTCATAGCTGTTTCCTGTGCGCATAGAGA
>JXAB5TC01C6O7J rank=0000353 x=1189.0 y=1421.0 length=404
TGATACGTCTCACAGGAAACAGCTATGACCAGGCGGACATTGCCAGAGATGTTGGCGCCG
CAAGGGCAACGCGTGGTCATGATGCCAGTGCCGGTCCACACACCCTTGTACCCCTTTTGA
CAAGAGATGAAGGGGAGGCCGGGCAGCTTGGGGAACAATTTAGAGGTCAGCCAACTTTTG
AAGTCTGTCAAGATGGTGCAAACCCAGTCCCACACGTCGCGGAGCCAGGATCCGGAGCAT
GGGATGGGGCAGTCCTCAGTTATCCAATTGTGGAGTCTTCTGAGTAGGCTGGTTATAGTA
AGAGAGCCAAGTAGTTGGGTCACACGCTGCGACGCATCCGACTCCGTCACGTAGTGAGTA
GGGGCGACGTGGTTTACTGGCCGTCGTTTACAACAGACGTATCA
>JXAB5TC01DT7BP rank=0000355 x=1457.0 y=259.0 length=423
TCTCTATGCGGTTGTAAAACGACGGCCAGTTGACCACGCGCTGCCCTTGCGGCGCCAACA
TCTCTGGCAATGTCCGCCTGGGCTCTATGAGGATCACAGGGCCTAAAACCTGCATGAACA
CCTGGCAGGGGACCTTTCCTATCAATTGCTACACGGAGGGCCAGTGCGCGCCGAAACCCC
CCACGAACTACAAGACCGCCATCTGGAGGGTGGCGGCCTCGGAGTACGCGGAGGTGACGC
AGCATGGGTCGTACTCCTATGTAACAGGACTGACCACTGACAATCTGAAAATTCCTTGCC
AACTACCTTCTCCAGAGTTTTTCTCCTGGGTGGACGGTGTGCAGATCCATAGGTTTGCAC
CCACACCAAAGCCGTTTTTCCGGGATGAGGTCTGGTCATAGCTGTTTCCTGTGCGCATAG
AGA
>JXAB5TC01DVN1R rank=0000359 x=1473.0 y=3053.0 length=405
TGATACGTCTGTTGTAAAACGACGGCCAGTAAACCACGTCGCCCCTACTCACTACGTGAC
GGAGTCGGATGCGTCGCAGCGTGTGACCCAACTACTTGGCTCTCTTACTATAACCAGCCT
ACTCAGAAGACTCCACAATTGGATAACTGAGGACTGCCCCATCCCATGCTCCGGATCCTG
GCTCCGCGACGTGTGGGACTGGGTTTGCACCATCTTGACAGACTTCAAAAATTGGCTGAC
CTCTAAATTGTTCCCCAAGCTGCCCGGCCTCCCCTTCATCTCTTGTCAAAAGGGGTACAA
GGGTGTGTGGGCCGGCACTGGCATCATGACCACGCGCTGCCCTTGCGGCGCCAACATCTC
TGGCAATGTCCGCCTGGTCATAGCTGTTTCCTGTGAGACGTATCA
>JXAB5TC01AYU7W rank=0000361 x=279.0 y=4090.0 length=423
TGATACGTCTGTTGTAAAACGACGGCCAGTTGACCACGCGCTGCCCTTGCGGCGCCAACA
TCTCTGGCAATGTCCGCCTGGGCTCTATGAGGATCACAGGGCCTAAAACCTGCATGAACA
CCTGGCAGGGGACCTTTCCTATCAATTGCTACACGGAGGGCCAGTGCGCGCCGAAACCCC
CCACGAACTACAAGACCGCCATCTGGAGGGTGGCGGCCTCGGAGTACGCGGAGGTGACGC
AGCATGGGTCGTACTCCTATGTAACAGGACTGACCACTGACAATCTGAAAATTCCTTGCC
AACTACCTTCTCCAGAGTTTTTCTCCTGGGTGGACGGTGTGCAGATCCATAGGTTTGCAC
CCACACCAAAGCCGTTTTTCCGGGATGAGGTCTGGTCATAGCTGTTTCCTGTGAGACGTA
TCA
>JXAB5TC01CKIR0 rank=0000368 x=936.0 y=2942.0 length=403
TGATACGTCTGTTGTAAAACGACGGCCAGTAAACCACGTCGCCCCTACTCACTACGTGAC
AGAGTCGGATGCGTCGCAGCGTGTGACCCAACTACTTGGCTCTCTTACTATAACCAGCCT
ACTCAGAAGACTCCACAATTGGATAACTGAGGACTGCCCCATCCCATGCTCCGGATCCTG
GCTCCGCGACGTGTGGGACTGGGTTTGCACCATCTTGACAGACTTCAAAAATTGGCTGAC
CTCTAAATTGTTCCCCAAGCTGCCCGGCCTCCCCTTCATCTCTTGTCAAAAGGGGTCAAG
GGTGTGTGGGCCGGCACTGGCATCATGACCACGCGCTGCCCTTGCGGCGCCAACATCTCT
GGCAATGTCCGCCTGGTCATAGCTGTTTCCTGTGGACGTATCA
>JXAB5TC01BUDN5 rank=0000377 x=638.0 y=3875.0 length=405
TGATACGTCTCACAGGAAACAGCTATGACCAGGCGGACATTGCCAGAGATGTTGGCGCCG
CAAGGGCAGCGCGTGGTCATGATGCCAGTGCCGGCCCACACACCCTTGTACCCCTTTTGA
CAAGAGATGAAGGGGAGGCCGGGCAGCTTGGGGAACAATTTAGAGGTCAGCCAATTTTTG
AAGTCTGTCAAGATGGTGCAAACCCAGTCCCACACGTCGCGGAGCCAGGATCCGGAGCAT
GGGATGGGGCAGTCCTCAGTTATCCAATTGTGGAGTCTTCTGAGTAGGCTGGTTATAGTA
AGAGAGCCAAGTAGTTGGGTCACATGCTGCGACGCATCCGACTCCGTCACGTAGTGAGTA
GGGGCGACGTGGTTTACTGGCCGTCGTTTTACAACAGACGTATCA
>JXAB5TC01B3DTW rank=0000380 x=741.0 y=2098.0 length=405
TCTCTATGCGCACAGGAAACAGCTATGACCAGGCGGACATTGCCAGAGATGTTGGCGCCG
CAAGGGCAGCGCGTGGTCATGATGCCAGTGCCGGCCCACACACCCTTGTACCCCTTTTGA
CAAGAGATGAAGGGGAGGCCGGGCAGCTTGGGGAACAATTTAGAGGTCAGCCAATTTTTG
AAGTCTGTCAAGATGGTGCAAACCCAGTCCCACACGTCGCGGAGCCAGGATCCGGAGCAT
GGGACGGGGCAGTCCTCAGTTATCCAATTGTGGAGTCTTCTGAGTAGGCTGGTTATAGTA
AGAGAGCCAAGTAGTTGGGTCACACGCTGCGACGCATCCGACTCCGTCACGTAGTGAGTA
GGGGCGACGTGGTTTACTGGCCGTCGTTTTACAACCGCATAGAGA
>JXAB5TC01CK46X rank=0000386 x=943.0 y=3319.0 length=107
TCTCTATGCGGTGTAAAACGACGGCCAGTTGACCACGCGCTGCCCTTGCGGCGCCAACAT
CTCTGGCAATGTCCGCCTGGTCATAGCTGTTTCTGTGCGCATAGAGA
>JXAB5TC01DPJUN rank=0000389 x=1404.0 y=301.0 length=424
TGATACGTCTGTTGTAAAACGACGGCCAGTTGACCACGCGCTGCCCTTGCGGCGCCAACA
TCTCTGGCAATGTCCGCCTGGGCTCTATGAGGATCACAGGGCCTAAAACCTGCATGAACA
CCTGGCAGGGGACCGTTTCCTATCAATTGCTACACGGAGGGCCAGTGCGCGCCGAAACCC
CCCACGAACTACAAGACCGCCATCTGGAGGGTGGCGGCCTCGGAGTACGCGGAGGTGACG
CAGCATGGGTCGTACTCCTATGTAACAGGACTGACCACTGACAATCTGAAAATTCCTTGC
CAACTACCTTCTCCAGAGTTTTTCTCCTGGGTGGACGGTGTGCAGATCCATAGGTTTGCA
CCCACACCAAAGCCGTTTTTCCGGGATGAGGTCTGGTCATAGCTGTTTCCTGTGAGACGT
ATCA
>JXAB5TC01BRGWD rank=0000399 x=605.0 y=3259.0 length=80
TGATACGTCTCACAGGAAACAGCTATGACCAACGGTGGGCGCCGTGATGTACTGGCCGTC
GTTTTACAACAGACGTATCA
>JXAB5TC01C4TOV rank=0000403 x=1167.0 y=4029.0 length=406
TCTCTATGCGCACAGGAAACAGCTATGACCGACGCGGACATTGCCAGAGATGTTGGCGCC
GCAAGGGCAGCGCGTGGTCATGATGCCAGTGCCGGCCCACACACCCTTGTACCCCTTTTG
ACAAGAGATGAAGGGGAGGCCGGGCAGCTTGGGGAACAATTTAGAGGTCAGCCAATTTTT
GAAGTCTGTCAAGATGGTGCAAACCCAGTCCCACACGTCGCGGAGCCAGGATCCGGAGCA
TGGGATGGGGCAGTCCTCAGTTATCCAATTGTGGAGTCTTCTGAGTAGGCTGGTTATAGT
AAGAGAGCCAAGTAGTTGGGTCACACGCTGCGACGCATCCGACTCCGTCACGTAGTGAGT
AGGGGCGACGTGGTTTACTGGCCGTCGTTTTACAACCGCATAGAGA
>JXAB5TC01BDRY1 rank=0000408 x=449.0 y=3403.0 length=420
TGATACGTCTGTTGTAAAACGACGGCCAGTTGACCACGCCTGCCCTTGCGGCGCCAACAT
CTCTGGCAATGTCCGCCTGGGCTCTATGAGGATCACAGGGCCTAAAACCTGCATGAACAC
CTGGCAGGGGACCTTTCCTATCAATTGTTACACGGAGGGCCAGTGCGCGCCGAAACCCCC
ACGAACTACAAGACCGCCATCTGGAGGGTGGCGGCCTCGGAGTACGCGGAGGTGACGCAG
CATGGGTCGTACTCCTATGTAACAGGACTGACCACTGACAATTTGAAAATTCCTTGCCAA
CTACCTTCTCCAGAGTTTTCTCCTGGGTGGACGGTGTGCAGATCCATAGGTTTGCACCCA
CACCAAAGCCGTTTTTCCGGGATGAGGTCTGGTCATAGCTGTTTCCTGTGAGACGTATCA
>JXAB5TC01DON56 rank=0000422 x=1394.0 y=204.0 length=404
TGATACGTCTGTTGTAAAACGACGGCCAGTAAACCACGCGCCCCTACTCACTACGTGACG
GAGTCGGATGCGTCGCAGCGTGTGACCCAACTACTTGGCTCTCTTACTATAACCAGCCTA
CTCAGAAGACTCCACAATTGGATAACTGAGGACTGCCCCATCCCATGCTCCGGATCCTGG
CTCCGCGACGTGTGGGACTGGGTTTGCACCATCTTGACAGACTTCAAAAATTGGCTGACC
TCTAAATTGTTCCCCAAGCTGCCCGGCCTCCCCTTCATCTCCTTGTCAAAAGGGGTACAA
GGGTGTGTGGGCCGGCACTGGCATCATGACCACGCGCTGCCCTTGCGGCGCCAACATCTC
TGGCAATGTCCGCTGGTCATAGCTGTTTCCTGTGAGACGTATCA
>JXAB5TC01CU4NY rank=0000427 x=1057.0 y=2252.0 length=408
TCTCTATGCGCACGAGGAAACAGCTATGACCAGGCGGACATTGCCAGAGATGTTGGCGCC
GCGAAGGGCAGCGCGTGGTCATGATGCCAGTGCCGGCCCACACCACCCTTCGTACCCCTT
TTGACAAGAGATGAAGGGGAGGCCGGGCAGCTTGGGGAACAATTTAGAGGTCAGCCAATT
TTTGAAGTCTGTCAAGATGGTGCAAACCCAGTCCCACACGTCGCGGAGCCAGGATCCGGA
GCATGGGATGGGGCAGTCCTCAGTTATCCAATTGTGGAGTCTTCTGAGTAGGCTGGTTAT
AGTAAGAGAGCCAAGTAGTTGGGTCACACGCTGCGACGCATCCGACTCCGTCACGTAGTG
ATAGGGGCGACGTGGTTTACTGGCCGTCGTTTTACAACCGCATAGAGA
>JXAB5TC01DVM09 rank=0000439 x=1473.0 y=1739.0 length=403
TGATACGTCTGTTGTAAAACGACGGCCAGTAAACCGTCGCCCCTACTCACTACGTGACGG
AGTCGGATGCGTCGCAGCGTGTGACCCAACTACTCGGCTCTCTTACTATAACCAGCCTAC
TCAGAAGACTCCACAATTGGATAACTGAGGACTGCCCCATCCCATGCTCCGGATCCTGGC
TCCGCGACGTGTGGGACTGGGTTTGCACCATCTTGACAGACTTCAAAAATTGGCTGACCT
CTAAATTGTTCCCCAAGCTGCCCGGCCTCCCCTTCATCTCTTGTCAAAAGGGGTACAAGG
GTGTGTGGGCCGGCACTGGCATCATGACCACGCGCTGCCCTTGCGGCGCCAACATCTCTG
GCAATGTCCGCCTGGTCATAGCTGTTTCCTGTGAGACGTATCA
>JXAB5TC01AYP3L rank=0000452 x=278.0 y=1551.0 length=401
TCTCTATGCGCACAGGAAACAGCTATGACCAGGCGGACATTGCCAGAGATGTTGGCGCCG
CAAGGGCAGCGCGTGGTCATGATGCCAGTGCCGGCCCACACACCCTTGTACCCCTTTTGA
CAAGAGATGAAGGGGAGGCCGGGCAGCTTGGGGAACAATTTAGAGGTCAGCCAATTTTTG
AAGTCTGTCAAGATGGTGCAAACCCAGTCCCACACGTCGCGGAGCCAGGATCCGGAGCAT
GGGATGGGGCAGTCCTCAGTTATCCAATTGTGGAGTCTTCTGAGTAGGCTGGTTATAGTA
AGAGAGCCAAGTAGTTGGGTCACACGCTGCGACGCATCCGACTCCGTCACGTAGTGAGTA
GGGGCACGTGGTACTGGCCGTGTTTTACAACCGCATAGAGA
>JXAB5TC01C80PA rank=0000455 x=1215.0 y=3132.0 length=423
TGATACGTCTGTTGTAAAACGACGGCCAGTTGACCACGCGCTGCCCTTGCGGCGCCGACA
TCTCTGGCAATGTCCGCCTGGGCTCTATGAGGATCACAGGGCCTAAAACCTGCATGAACA
CCTGGCAGGGGACCTTTCCTATCAATTGCTACACGGAGGGCCAGTGCGCGCCGAAACCCC
CCACGAACTACAAGACCGCCATCTGGAGGGTGGCGGCCTCGGAGTACGCGGAGGTGACGC
AGCATGGGTCGTACTCCTATGTAACAGGACTGACCACTGACAATCTGAAAATTCCTTGCC
AACTACCTTCTCCAGAGTTTTTCTCCTGGGTGGACGGTGTGCAGATCCATAGGTTTGCAC
CCACACCAAAGCCGTTTTTCCGGGATGAGGTCTGGTCATAGCTGTTTCCTGTGAGACGTA
TCA
>JXAB5TC01DSHKU rank=0000469 x=1437.0 y=2156.0 length=68
TGATACGTCTGTTGTAAAACGACGGCCAGTAAACCACGTCGCCCCTACTCACTACGTGAC
GGAGTCGA
>JXAB5TC01BVYLU rank=0000481 x=656.0 y=3936.0 length=405
TGATACGTCTGTTGTAAAACGACGGCCAGTAAACCACGTCGCCCCTACTCACTACGTGAC
GGAGTCGGATGCGTCGCAGCGTGTGACCCAACTACTTGGCTCTCTTACTATAACTAGCCT
ACTCAGAAGACTCCACAATTGGATAACTGAGGACTGCCCCATCCCATGCTCCGGATCCTG
GCTCCGCGACGTGTGGGACTGGGTTTGCACCATCTTGACAGACTTCAAAAATTGGCTGAC
CTCTAAATTGTTCCCCAAGCTGCCCGGCCTCCCCTTCATCTCTTGTCAAAAGGGGTACAA
GGGTGTGTGGGCCGGCACTGGCATCATGACCACGCGCTGCCCTTGCGGCGCCAACATCTC
TGGCAATGTCCGCCTGGTCATAGCTGTTTCCTGTGAGACGTATCA
>JXAB5TC01BB8TC rank=0000484 x=432.0 y=1550.0 length=421
TGATACGTCTGTTGTAAACGACGGCCAGTTGACCACGCGCTGCCCTTGCGGCGCCAACAT
CTCTGGCAATGTCCGCCTGGGCTCTATGAGGATCACAGGGCCTAAAACCTGCATGAACAC
CTGGCAGGGGACCTTTCCTATCAATTGCTACACGGAGGGCCAGTGCGCGCCGAAACCCCC
CACGAACTACAAGACCGCCATCTGGAGGGTGGCGGCCTCGGAGTACGCGGAGGTGACGCA
GCATGGGTCGTACTCCTATGTAACAGGACTGACCACTGACAATCTAAAAATTCCTTGCCA
ACTACCTTCTCCAGAGTTTTTCTCCTGGGTGGACGGTGTGCAGATCCATAGGTTTGCACC
CACACCAAAGCCGTTTTTCCGGATGAGGTCTGGTCATAGCTGTTTCCTGTGAGACGTATC
A
>JXAB5TC01B1MCC rank=0000485 x=721.0 y=1738.0 length=404
TGATACGTCTGTTGTAAAACGACGGCCAGTAAACCACGTCGCCCCTACTCACTACGTGAC
GGAGTCGGATGCGTCGCAGCGTGTGACCCAACTACTTGGCTCTCTTACTATAACCAGCCT
ACTCAGAAGACTCCACAATTGGATAACTGAGGACTGCCCCATCCCATGCTCCGGATCCTG
GCTCCGCGACGTGTGGGACTGGGTTTGCACCATCTTGACAGACTTCAAAAATTGGCTGAC
CTCTAAATTGTTCCCCAAGCTGCCCGGCCTCCCCTTCATCTCTTGTCAAAAGGGGTACAA
GGGTGTGTGGGCCGGCACTGGCATCATGACCACGCGCTGCCCTTGCGGCGCCAACATCTC
TGGCAATGCCGCCTGGTCATAGCTGTTTCCTGTGAGACGTATCA
>JXAB5TC01BZ5X9 rank=0000497 x=704.0 y=3471.0 length=442
TCTCTATGCGCACAGGAAACAGCTATGACCAACGGTGGGCGGTGGTAATCTGGCCTCCTC
CACGATTCCACGAGCGGCGGGTTGTAGTCAGGCCGTGCCCAAGCCGGTAAGGCCCGTGGA
AACCCGCTCCTGGGGAGCATGCACTCCGATGGTATTGAGGGCTCAAGGTCGCTCTCTTCC
TCGGCCATTGGCTCGAGAAAGTCCAGAACGGGCACCCTGGACTCAGGCTCTGTCTGAGCC
ACACCGCCCTCCATGAGCAGGTTGGCATCGACCATGTCCACGTCATAGGTGTTGCTGTGG
GTGGTGCTGGTGGCCCGCAGCGACGGTGCTGATAGCTGGCTCACTGAGGAGCTCGCCTCA
GATGGAGGTGATCCCCGTGCCAAGCGCCGCGCCGCAGTCTCCGCCGTGATGTACTGGCCG
TCGTTTTACAACCGCATAGAGA
>JXAB5TC01C5MZ2 rank=0000500 x=1177.0 y=1056.0 length=442
TGATACGTCTGTTGTAAAACGACGGCAGTACATCACGGCGGAGACTGCGGCGCGGCGCTT
GGCACGGGGATCACCTCCATCTGAGGCGAGCTCCTCAGTGAGCCAGCTATCAGCACCGTC
GCTGCGGGCCACCTGCACCACCCACAGCAACACCTATGACGTGGACATGGTCGATGCCAA
CCTGCTCATGGAGGGCGGTGTGGCTCAGACAGAGCCTGAGTCCAGGGTGCCCGTTCTGGA
CTTTCTCGAGCCAATGGCCGAGGAAGAGAGCGACCTTGAGCCCTCAATACCATCGGAGTG
CATGCTCTCCAGGAGCGGGTTTCCACGGGCCTTACCGGCTTGGGCACGGCCTGACTACAA
CCCGCCGCTCGTGGAATCGTGGAGGAGGCCAGATTACCAACCGCCCACCGTTGGTCATAG
CTGTTTCCTGTGAGACGTATCA
>JXAB5TC01DQ27W rank=0000501 x=1421.0 y=2426.0 length=402
TCTCTATGCGCACAGGAAACAGCTATGACCAGGCGGACATTGCCAGAGATGTCGGCGCCG
CAAGGGTAGCGCGTGGTCATGATGCCAGTGCCGGCCCACACACCCTTGTACCCCTTTTGA
CAAGAGATGAAGGGGAGGCCGGGCAGCTTGGGGAACAATTTAGAGGTCAGCCAATTTTTG
AAGTCTGTCAAGATGGTGCAAACCCAGTCCCACACGTCGCGGAGCCAGGATCCGGAGCAT
GGGATGGGGCAGTCCTCAGTTATCCAATTGTGGAGTCTCCTGAGTAGGCTGGTTATAGTA
AGAGAGCCAAGTAGTTGGGTCACACGCTGCGACGCATCCGACTCCGTCACGTAGTGAGTA
GGGGCGACGTGGTTTACTGGCCTGTTTTAAACCGCATAGAGA
>JXAB5TC01C2HAL rank=0000502 x=1141.0 y=1147.0 length=405
TCTCTATGCGGTTGTAAAACGACGGCCAGTAAACCACGTCGCCCCTACTCACTACGTGAC
GGAGTCGGATGCGTCGCAGCGTGTGACCCAACTACTTGGCTCTCTTACTATAACCAGCCT
ACTCAGAAGACTCCACAATTGGATAACTGAGGACTGCCCCATCCCATGCTCCGGATCCTG
GCTCCGCGACGTGTGGGACTGGGTTTGCACCATCTTGACAGACTTCAAAAATTGGCTGAC
CTCTAAATTGTTCCCCAAGCTGCCCGGCCTCCCCTTCATCTCTTGTCAAAAGGGGTACAA
GGGTGTGTGGGCCGGCACTGGCATCATGACCACGCGCTGCCCTTGCGGCGCCAACATCTC
TGGCAATGTCCGCCTGGTCATAGCTGTTTCCTGTGCGCATAGAGA
>JXAB5TC01DS4AM rank=0000507 x=1444.0 y=2924.0 length=404
TCTCTATGTGGTTGTAAAACGACGGCCATAAACCACGTCGCCCCTACTCACTACGTGACG
GAGTCGGATGCGTCGCAGCGTGTGACCCAACTACTTGGCTCTCTTACTATAACCAGCCTA
CTCAGAAGACTCCACAATTGGATAACTGAGGACTGCCCCATCCCATGCTCCGGATCCTGG
CTCCGCGACGTGTGGGACTGGGTTTGCACCATCTTGACAGACTTCAAAAATTGGCTGACC
TCTAAATTGTTCCCCAAGCTGCCCGGCCTCCCCTTCATCTCTTGTCAAAAGGGGTACAAG
GGTGTGTGGGCCGGCACTGGCATCATGACCACGCGCTGCCCTTGCGGCGCCAACATCTCT
GGCAATGTCCGCCTGGTCATAGCTGTTTCCTGTGCGCATAGAGA
>JXAB5TC01AW9YZ rank=0000508 x=261.0 y=3625.0 length=405
TGATACGTCTCACAGGAAACAGCTATGACCAGGCGGACATTGCCAGAGATGTCGGCGCCG
CAAGGGCAGCGCGTGGTCATGATGCCAGTGCCGGCCCACACGCCCTTGTACCCCTTTTGA
CAAGAGATGAAGGGGAGGCCGGGCAGCTTGGGGAACAATTTAGAGGTCAGCCAATTTTTG
AAGTCTGTCAAGATGGTGCAAACCCAGTCCCACACGTCGCGGAGCCAGGATCCGGAGCAT
GGGATGGGGCAGTCCTCAGTTATCCAATTGTGGAGTCTTCTGAGTAGGCTGGTTATAGTA
AGAGAGCCAAGTAGTTGGGTCACACGCTGCGACGCATCCGACTCCGTCACGTAGTGAGTA
GGGGCGACGTGGTTTACTGGCCGTCGTTTTACAACAGACGTATCA
>JXAB5TC01B4UYO rank=0000510 x=758.0 y=1326.0 length=405
TGATACGTCTGTTGTAAAACGACGGCCAGTAAACCACGTCGCCCCTACTCACTACGTGAC
GGAGTCGGATGCGTCGCAGCGTGTGACCCAACTACTTGGCTCTCTTACTATAACCAGCCT
ACTCAGAAGACTCCACAATTGGATAACTGAGGACTGCCCCATCCCATGCTCCGGATCCTG
GCTCCGCGACGTGTGGGACTGGGTTTGCACCATCTTGACAGACTTCAAAAATTGGCTGAC
CTCTAAATTGTTCCCCAAGCTGCCCGGCCTCCCCTTCATCTCTTGTCAAAAGGGGTACAA
GGGTGTGTGGGCCGGCACTGGCATCATGACCACGCGCTGCCCTTGCGGCGCCAACATCTC
TGGCAATGTCCGCCTGGTCATAGCTGTTTCCTGTGAGACGTATCA
>JXAB5TC01DR6NL rank=0000513 x=1434.0 y=287.0 length=405
TCTCTATGCGCACAGGAAACAGCTATGACCAGGCGGACATTGCCAGAGATGTTGGCGCCG
CAAGGGCAGCGCGTGGTCATGATGCCAGTGCCGGCCCACACACCCTTGTACCCCTTTTGA
CAAGAGATGAAGGGGAGGCCGGGCAGCTTGGGGAACAATTTAGAGGTCAGCCAATTTTTG
AAGTCTGTCAAGATGGTGCAAACCCAGTCCCACACGTCGCGGAGCCAGGATCCGGAGCAT
GGGATGGGGCAGTCCTCAGTTATCCAATTGTGGAGTCTTCTGAGTAGGCTGGTTATAGTA
AGAGAGCCAAGTAGTTGGGTCACACGCTGCGACGCATCCGACTCCGTCACGTAGTGAGTA
GGGGCGACGTGGTTTACTGGCCGTCGTTTTACAACCGCATAGAGA
>JXAB5TC01DPSXY rank=0000519 x=1406.0 y=3892.0 length=422
TGANTACGTCTGTTGTAAACGACGGCCAGTTGACCACGCCTGCCCTTGCGGCGCTAACAT
CTCTGGCAATGTCCGCCTGGGCTCTATGAGGATCACAGGGCCTAAAACCTGCATGAACAC
CTGGCAGGGGACCTTTCCTATCAATTGCTACACGGAGGGCCAGTGCGCGCCGAAACCCCC
CACGAACTACAAGACCGCCATCTGGAGGGTGGCGGCCTCGGAGTACGCGGAGGTGACGCA
GCATGGGTCGTACTCCTATGTAACAGGACTGACCACTGACAATCTGAAAATTCCTTGCCA
ACTACCTTCTCCAGAGTTTTTCTCCTGGGTGGACGGTGTGCAGATCCATAGGTTTGCACC
CACACCAAAGCCGTTTTTCCGGGATGAGGTCTGGTCATAGCTGTTTCCTGTGAGACGTAT
CA
>JXAB5TC01CGXK6 rank=0000523 x=895.0 y=3448.0 length=422
TTCTATGCGGTTGTAAAACGACGGCCAGTTGACCACGCGCTGCCCTTGCGGCGCCAACAT
CTCTGGCAATGTCCGCCTGGGCTCTATGAGGATCACAGGGCCTAAAACCTGCATGAACAC
CTGGCAGGGGACCTTTCCTATCAATTGCTACACGGAGGGCCAGTGCGCGCCGAAACCCCC
CACGAACTACAAGACCGCCATCTGGAGGGTGGCGGCCTCGGAGTACGCGGAGGTGACGCA
GCATGGGTCGTACTCCTATGTAACAGGACTGACCACTGACAATCTGAAAATTCCTTGCCA
ACTACCTTCTCCAGAGTTTTTCTCCTGGGTGGACGGTGTGCAGATCCATAGGTTTGCACC
CACACCAAAGCCGTTTTTCCGGGATGAGGTCTGGTCATAGCTGTTTCCTGTGCGCATAGA
GA
>JXAB5TC01CVZ6W rank=0000526 x=1067.0 y=2150.0 length=418
TCTCTATGCGGTTGTAAAACGACGGCCAGTTGACCACGCGCTGCCCTTGCGGCGCCAACA
TCTCTGGCAATGTCCGCCTGGGCTCTATGAGGATCACAGGGCCTAAAACCTGCATGAACA
CCTGGCAGGGGACCTTTCCTATCAATTGTTACACGGAGGGCCAGTGCGCGCCGAAACCCC
CCACCGAACTACAAGACCGCCATCTGGAGGGTGGCGGCCTCGGAGTACGCGGAGGTGACG
CAGCATGGGTCGTACTCCTATGTAACAGGACTGACCACTGACAATCTGAAAATTCCTTGC
CAACTACCTTCTCCAGAGTTTTTCTCCTGGGTGGACGGTGTGCAGATCCATAGGTTTGCA
CCCACACCAAAGCCGTTTTTCCGGATGAGGTCTGGTCATAGCTGTTTCCTTGCGCATA
>JXAB5TC01CQTYL rank=0000534 x=1008.0 y=2459.0 length=114
TGATACGTCTGTTGTAAAACCGACGGCCAGTACATCACGGCGGAGACTGCGGCGCGGCGC
TTGGCACGGGGATCACCTCCATCTGAGGCGAGCTCCTCAGTGAGCCAGCTATCA
>JXAB5TC01DQ3HR rank=0000535 x=1421.0 y=2781.0 length=403
TCTCTATGCGCACAGGAAACAGCTATGCCAGCGGACATTGCCAGAGATGTTGGCGCCGCA
AGGGCAGCGCGTGGTCATGATGCCAGTGCCGGCCCACACACCCTTGTACCCCTTTTGACA
AGAGATGAAGGGGAGGCCGGGCAGCTTGGGGAACAATTTAGAGGTCAGCCAATTTTTGAA
GTCTGTCAAGATGGTGCAAACCCAGTCCCACACGTCGCGGAGCCAGGATCCGGAGCATGG
GATGGGGCAGTCCTCAGTTATCCAATTGTGGAGTCTTCTGAGTAGGCTGGTTATAGTAAG
AGAGCCAAGTAGTTGGGTCACACGCTGCGACGCATCCGACTCCGTCACGTAGTGAGTAGG
GGCGACGTGGTTTACTGGCCGTCGTTTTACAACCGCATAGAGA
>JXAB5TC01BGN4G rank=0000539 x=482.0 y=3214.0 length=443
TGATACGTCTGTTGTAAAACGACGGCCAGTACATCACGGCGGAGACTGCGGCGCGGCGCT
TGGCACGGGGATCACCTCCATCTGAGGCGAGCTCCTCAGTGAGCCAGCTATCAGCACCGT
CGCTGCGGGCCACCTGCACCACCCACAGCAACACCTATGACGTGGACATGGTCGATGCCA
ACCTGCTCATGGAGGGCGGTGTGGCTCAGACAGAGCCTGAGTCCAGGGTGCCCGTTCTGG
ACTTTCTCGAGCCAATGGCCGAGGAAGAGAGCGACCTTGAGCCCTCAATACCATCGGAGT
GCACGCTCCCCAGGAGCGGGTTTCCACGGGCCTTACCGGCTTGGGCACGGCCTGACTACA
ACCCGCCGCTCGTGGAATCGTGGAGGAGGCCAGATTACCAACCGCCCACCGTTGGTCATA
GCTGTTTCCTGTGAGACGTATCA
>JXAB5TC01DTJ34 rank=0000542 x=1449.0 y=2946.0 length=405
TCTCTATGCGCACAGGAAACAGCTATGACCAGGCGGACATTGCCAGAGATGTTGGCGCCG
CAAGGGCAGCGCGTGGTCATGATGCCAGTGCCGGCCCACACACCCTTGTACCCCTTTTGA
CAAGAGATGAAGGGGAGGCCGGGCAGCTTGGGGAACAATTTAGAGGTCAGCCAATTTTTG
AAGTCTGTCAAGATGGTGCAAACCCAGTCCCACACGTCGCGGAGCCAGGATCCGGAGCAT
GGGATGGGGCAGTCCTCAGTTATCCAATTGTGGAGTCTTCTGAGTAGGCTGGTTATAGTA
AGAGAGCCAAGTAGTTGGGTCACACGCTGCGACGCATCCGACTCCGTCACGTAGTGAGTA
GGGGCGACGTGGTTTACTGGCCGTCGTTTTACAACCGCATAGAGA
>JXAB5TC01BRVE3 rank=0000552 x=610.0 y=1597.0 length=405
TCTCTATGCGCACAGGAAACAGCTATGACCAGGCGGACATTGCCAGAGATGTTGGCGCCG
CAAGGGCAGCGCGTGGTCATGATGCCAGTGCCGGCCCACACACCCTTGTACCCCTTTTGA
CAAGAGACGAAGGGGAGGCCGGGCAGCTTGGGGAACAATTTAGAGGTCAGCCAATTTTTG
AAGTCTGTCAAGATGGTGCAAACCCAGTCCCACACGTCGCGGAGCCAGGATCCGGAGCAT
GGGATGGGGCAGTCCTCAGTTATCCAATTGTGGAGTCTTCTGAGTAGGCTGGTTATAGTA
AGAGAGCCAAGTAGTTGGGTCACACGCTGCGACGCATCCGACTCCGTCACGTAGTGAGTA
GGGGCGACGTGGTTTACTGGCCGTCGTTTTACAACCGCATAGAGA
>JXAB5TC01CCK98 rank=0000554 x=846.0 y=1582.0 length=405
TCTCTATGCGCACAGGAAACAGCTATGACCAGGCGGACATTGCCAGAGATGTTGGCGCCG
CAAGGGCAGCGCGTGGTCATGATGCCAGTGCCGGCCCACACACCCTTGTACCCCTTTTGA
CAAGAGATGAAGGGGAGGCCGGGCAGCTTGGGGAACAATTTAGAGGTCAGCCAATTTTTG
AAGTCTGTCAAGATGGTGCAAACCCAGTCCCACACGTCGCGGAGCCAGGATCCGGAGCAT
GGGATGGGGCAGTCCTCAGTTATCCAATTGTGGAGTCTTCTGAGTAGGCTGGTTATAGTA
AGAGAGCCAAGTAGTTGGGTCACACGCTGCGACGCATCCGACTCCGTCACGTAGTGAGTA
GGGGCGACGTGGTTTACTGGCCGTCGTTTTACAACCGCATAGAGA
>JXAB5TC01B7J40 rank=0000557 x=789.0 y=290.0 length=405
TCTCTATGCGCACAGGAAACAGCTATGACCAGGCGGACATTGCCAGAGATGTTGGCGCCG
CAAGGGCAGCGCGTGGTCATGATGCCAGTGCCGGCCCACACACCCTTGTACCCCTTTTGA
CAAGAGATGAAGGGGAGGCCGGGCAGCTTGGGGAACAATTTAGAGGTCAGCCAATTTTTG
AAGTCTGTCAAGATGGTGCAAACCCAGTCCCACACGTCGCGGAGCCAGGATCCGGAGCAT
GGGATGGGGCAGTCCTCAGTTATCCAATTGTGGAGTCTTCTGAGTAGGCTGGTTATAGTA
AGAGAGCCAAGTAGTTGGGTCACACGCTGCGACGCATCCGACTCCGTCACGTAGTGAGTA
GGGGCGACGTGGTTTACTGGCCGTCGTTTTACAACCGCATAGAGA
>JXAB5TC01DLOEK rank=0000562 x=1359.0 y=3898.0 length=403
TCTCTATGCGCACAGGAAACAGCTATGACCAGGCGGACATTGCCAGAGATGTTGGCGCCG
CAAGGGCAGCGCGTGGTCATGATGCCAGTGCCGGCCCACACACCCTTGTACCCCTTTTGA
CAAGAGATGAAGGGGAGGCCGGGCAGCTTGGGGAACAATTTAGAGGTCAGCCAATTCTTG
AAGTCTGTCAAGATGGTGCAAACCCAGTCCCACACGTCGCGGAGCCAGGATCCGGAGCAT
GGGATGGGGCAGTCCTCAGTTATCCAATTGTGGAGTCTTCTGAGTAGGCTGGTTATAGTA
AGAGAGCCAAGTAGTTGGGTCACACGCTGCGACGCATCCGACTCCGTCACGTAGTGAGTA
GGGGCACGTGGTTTACTGGCCGTCGTTTTACACCGCATAGAGA
>JXAB5TC01DRVYK rank=0000575 x=1430.0 y=2810.0 length=423
TGATACGTCTGTTGTAAAACGACGGCCAGTTGACCACGCGCTGCCCTTGCGGCGCCAACA
TCTCTGGCAATGTCCGCCTGGGCTCTATGAGGATCACAGGGCCTAAAACCTGCATGAACA
CCTGGCAGGGGACCTTTCCTATCAATTGCTACACGGAGGGCCAGTGCGCGCCGAAACCCC
CCACGAACTACAAGACCGCCATCTGGAGGGTGGCGGCCTCGGAGTACGCGGAGGTGACGC
AGCATGGGTCGTACTCCTATGTAACAGGACTGACCACTGACAATCTGAAAATTCCTTGCC
AACTACCTTCTCCAGAGTTTTTCTCCTGGGTGGACGGTGTGCAGATCCATAGGTTTGCAC
CCACACCAAAGCCGTTTTTCCGGGATGAGGTCTGGTCATAGCTGTTTCCTGTGAGACGTA
TCA
>JXAB5TC01CFFJ2 rank=0000582 x=878.0 y=3056.0 length=443
TCTCTATGCGCACAGGAAACAGCTATGACCAACGGTGGGCGGTTGGTAATCTGGCCTCCT
CCACGATTCCACGAGCGGCGGGTTGTAGTCAGGCCGTGCCCAAGCCGGTAAGGCCCGTGG
AAACCCGCTCCTGGGGAGCATGCACTCCGATGGTATTGAGGGCTCAAGGTCGCTCTCTTC
CTCGGCCATTGGCTCGAGAAAGTCCAGAACGGGCACCCTGGACTCAGGCTCTGTCTGAGC
CACACCGCCCTCCATGAGCAGGTTGGCATCGACCATGTCCACGTCATAGGTGTTGCTGTG
GGTGGTGCAGGTGGCCCGCAGCGACGGTGCTGATAGCTGGCTCAATGAGGAGCTCGCCTC
AGATGGAGGTGATCCCCGTGCCAAGCGCCGCGCCGCAGTCTCCGCCGTGATGTACTGGCC
GTCGTTTTACAACCGCATAGAGA
>JXAB5TC01DQW32 rank=0000589 x=1419.0 y=2704.0 length=405
TCTCTATGCGGTTGTAAAACGACGGCCAGTAAACCACGTCGCCCCTACTCACTACGTGAC
GGAGTCGGATGCGTCGCAGCGTGTGACCCAACTACTTGGCTCTCTTACTATAACCAGCCT
ACTCAGAAGACTCCACAATTGGATAACTGAGGACTGCCCCATCCCATGCTCCGGATCCTG
GCTCCGCGACGTGTGGGACTGGGTTTGCACCATCTTGACAGACTTCAAAAATTGGCTGAC
CTCTAAATTGTTCCCCAAGCTGCCCGGCCTCCCCTTCATCTCTTGTCAAAAGGGGTACAA
GGGTGTGTGGGCCGGCACTGGCATCATGACCACGCGCTGCCCTTGCGGCGCCAACATCTC
TGGCAATGTCCGCCTGGTCATAGCTGTTTCCTGTGCGCATAGAGA
>JXAB5TC01DLX2F rank=0000593 x=1363.0 y=37.0 length=404
TGATACGTCTGTTGTAAACGACGGCCAGTAAACCACGTCGCCCCTACTCACTACGTGACG
GAGTCGGATGCGTCGCAGCGTGTGACCCAACTACTTGGCTCTCTTACTATAACCAGCCTA
CTCAGAAGACTCCACAATTGGATAACTGAGGACTGCCCCATCCCATGCTCCGGATCCTGG
CTCCGCGACGTGTGGGACTGGGTTTGCACCATCTTGACAGACTTCAAAAATTGGCTGACC
TCTAAATTGTTCCCCAAGCTGCCCGGCCTCCCCTTCATCTCTTGTCAAAAGGGGTACAAG
GGTGTGTGGGCCGGCACTGGCATCATGACCACGCGCTGCCCTTGCGGCGCCAACATCTCT
GGCAATGTCCGCCTGGTCATAGCTGTTTCCTGTGAGACGTATCA
>JXAB5TC01B86FD rank=0000617 x=807.0 y=2103.0 length=403
TCTCTATGCGCACAGGAAACAGCTATGACCAGGCGGACATTGCCAGAGATGTTGGCGCCG
CAAGGGCAGCGCGTGGTCATGATGCCAGTGCCGGCCCACACACCCTTGTACCCCTTTTGA
CAAGAGATGAAGGGGAGGCCGGGCAGCTTGGGGAACAATTTAGAGGTCAGCCAATTTTTG
AAGTCTGTCAAGATGGTGCAAACCCAGTCCCACACGTCGCGGAGCCAGGATCCGGAGCAT
GGGATGGGGCAGTCCTCAGTTATCCAATTGTGGAGTCTTCTGAGTAGGCTGGTTATAGTA
AGAGAGCCAAGTAGTTGGGTCACACGCTGCGACGCATCCGACTCCGTCACGTAGTGAGTA
GGGGCACGTGGTTACTGGCCGTCGTTTTACAACCGCATAGAGA
>JXAB5TC01BK288 rank=0000618 x=533.0 y=554.0 length=404
TCTCTATGCGCACAGGAAACAGCTATGACCAGGCGGACATTGCCAGAGATGTTGGCGCCG
CAAGGGCAGCGCGTGGTCATGATGCCAGTGCCGGCCCACACACCCTTGTACCCCTTTTGA
CAAGAGATGAAGGGGAGGCCGGGCAGCTTGGGGAACAATTTAGAGGTCAGCCAATTTTTG
AAGTCTGTCAAGATGGTGCAAACCCAGTCCCACACGTCGCGGAGCCAGGATCCGGAGCAT
GGGATGGGGCAGTCCTCAGTTATCCAATTGTGGAGTCTTCTGAGTAGGCTGGTTATAGTA
AGAGAGCCAAGTAGTTGGGTCACACGCTGCGACGCATCCGACTCCGTCACGTAGTGAGTA
GGGGCGACGTGGTTTACTGGCCGTCGTTTTACACCGCATAGAGA
>JXAB5TC01DK2AU rank=0000619 x=1352.0 y=3924.0 length=424
TGATACGTCTGTTGTAAAACGACGGCCAGTTGACCACGCGCTGCCCTTGCGGCGCCAACA
TCTCTGGCAATGTCCGCCTGGGCTCTATGAGGATCACAGGGCCTAAAACCTGCATGAACA
CCTGGCAGGGGACCTTTCCTATCAATTGCTACACGGAGGGCCAGTGCGCGCCGAAACCCC
CCACGAACTACAAGACCGCCATCTGGAGGGTGGCGGCCTCGGAGTACGCGGAGGTGACGC
AGCATGGGTCGTACTCCTATGTAACAGGACTGACCACTGACAATCTGAAAATTCCTTGCC
AACTACCTTCTCCAGAGTTTTTCTCCTGGGTGGACGGTGTGCAGATCCATAGGTTTGCCA
CCACCAACGAACGTTCCGGTTTTACGGATGTAGGTCTGTCATGTCTGTTTCCTGTGAGCT
ATCA
>JXAB5TC01CRE2Q rank=0000622 x=1015.0 y=1152.0 length=424
TGATACGTCTGTTGTAAAACGACGGCCAGTTGACCACGCGCTGCCCTTGCGGCGCCAACA
TCTCTGGCAATGTCCGCCTGGGCTCTATGAGGATTCACAGGGCCTAAAACCTGCATGAAC
ACCTGGCAGGGGACCTTTCCTATCAATTGCTACACGGAGGGCCAGTGCGCGCCGAAACCC
CCCACGAACTACAAGACCGCCATCTGGAGGGTGGCGGCCTCGGAGTACGCGGAGGTGACG
CAGCATGGGTCGTACTCCTATGTAACAGGACTGACCACTGACAATCTGAAAATTCCTTGC
CAACTACCTTCTCCAGAGTTTTTCTCCTGGGTGGACGGTGTGCAGATCCATAGGTTTGCA
CCCACACCAAAGCCGTTTTTCCGGGATGAGGTCTGGTCATAGCTGTTTCCTGTGAGACGT
ATCA
>JXAB5TC01C072U rank=0000623 x=1126.0 y=3988.0 length=405
TCTCTATGCGCACAGGAAACAGCTATGACCAGGCGGACATTGCCAGAGATGTTGGCGCCG
CAAGGGCAGCGCGTGGTCATGATGCCAGTGCCGGCCCACACACCCTTGTACCCCTTTTGA
CAAGAGATGAAGGGGAGGCCGGGCAGCTTGGGGAACAATTTAGAGGTCAGCCAATTTTTG
AAGTCTGTCAAGATGGTGCAAACCCAGTCCCACACGTCGCGGAGCCAGGATCCGGAGCAT
GGGATGGGGCAGTCCTCAGTTATCCAATTGTGGAGTCTTCTGAGTAGGCTGGTTATAGTA
AGAGAGCCAAGTAGTTGGGTCACACGCTGCGACGCATCCGACTCCGTCACGTAGTGAGTA
GGGGCGACGTGGTTTACTGGCCGTCGTTTTACAACCGCATAGAGA
>JXAB5TC01CPCM3 rank=0000632 x=991.0 y=2989.0 length=406
TGATACGTCTGTTGTAAAACGACGGCCAGTAAACCACGTCGCCCCTACTCACTACGTGAC
GGAGTCGGATGCGTCGCAGCGTGTGACCCAACTACTTGGCTCTCTTACTATAACCAGCCT
ACTCAGGAGACTCCACAATTGGATAACTGAGGACTGCCCCACTCCCACTGCTCCGGATCC
TGGCTCCGCGACGTGTGGGACTGGGTTTGCACCATCTTGACAGACTTCAAAAATTGGCTG
ACCTCTAAATTGTTCCCCAAGCTGCCCGGCCTCCCCTTCATCTCTTGTCAAAAGGGGTAC
AAGGGTGTGTGGGCCGGCACTGGCATCATGACCACGCGCTGCCCTTGCGGCGCCAACATC
TCTGGCAATGCCGCCTGGTCATAGCTGTTTCCTGTGAGACGTATCA
>JXAB5TC01B111W rank=0000637 x=726.0 y=1618.0 length=405
TCTCTATGCGCACAGGAAACAGCTATGACCAGGCGGACATTGCCAGAGATGTTGGCGCCG
CAAGGGCAGCGCGTGGTCATGATGCCAGTGCCGGCCCACACACCCTTGTACCCCTTTTGA
CAAGAGATGAAGGGGAGGCCGGGCAGCTTGGGGAACAATTTAGAGGTCAGCCAATTTTTG
AAGTCTGTCAAGATGGTGCAAACCCAGTCCCACACGTCGCGGAGCCAGGATCCGGAGCAT
GGGATGGGGCAGTCCTCAGTTATCCAATTGTGGAGTCTTCTGAGTAGGCTGGTTATAGTA
AGAGAGCCAAGTAGTTGGGTCACACGCTGCGACGCATCCGACTCCGTCACGTAGTGAGTA
GGGGCGACGTGGTTTACTGGCCGTCGTTTTACAACCGCATAGAGA
>JXAB5TC01DNFYD rank=0000638 x=1380.0 y=243.0 length=421
TGATACGTCTGTTGTAAACGACGGCCAGTTGACCACGCGCTGCCCTTGCGGCGCCAACAT
CTCTGGCAATGTCCGCCTGGGCTCTATGAGGATCACAGGGCCTAAAACCTGCATGAACAC
CTGGCAGGGGACCTTTCCTATCAATTGCTACACGGAGGGCCAGTGCGCGCCGAAACCCCC
CACGAACTACAAGACCGCCATCTGGAGGGTGGCGGCCTCGGAGTACGCGGAGGTGACGCA
GCATGGGTCGTACTCCTATGTAACAGGACTGACCACTGACAATCTGAAAATTCCTTGCCA
ACTACCTTCTCCAGAGTTTTTCTCCTGGGTGGACGGTGTGCAGATCCATAGGTTTGCACC
CACACCAAAGCCGTTTTTCCGGGATGAGGTCTGGTCATAGCTGTTTCTGTGAGACGTATC
A
>JXAB5TC01B7T5Y rank=0000639 x=792.0 y=996.0 length=109
TGATACGTCTCACAGGAAACAGCTATGACCAGGCGGACATTGCCAGAGATGTTGGCGCCG
CAAGGGCAGCGCGTGGTCAACTGGCCGTCGTTTTACAACAGACGTATCA
>JXAB5TC01DQPWW rank=0000642 x=1417.0 y=1566.0 length=403
TCTCTATGCGCACAGGAAACAGCTATGACCAGGCGGACATTGCCAGAGATGTTGGCGCCG
CAAGGGCAGCGCGTGGTCATGATGCCAGTGCCGGCCCACACACCCTTGTACCCCTTTTGA
CAAGAGATGAAGGGGAGGCCGGGCAGCTTGGGGAACAATTTAGAGGTCAGCCAATTTTTG
AAGTCTGTCAAGATGGTGCAAACCCAGTCCCACACGTCGCGGAGCCAGGATCCGGAGCAT
GGGATGGGGCAGTCCTCAGTTATCCAATTGTGGAGTCTTCTGAGTAGGCTGGTTATAGTA
AGAGAGCCAAGTAGTTGGGTCACACGCTGCGACGCATCCGACTCCGTCACGTAGTGAGTA
GGGGCACGTGGTTTACTGGCCGTGTTTTACAACCGCATAGAGA
>JXAB5TC01CIM0N rank=0000643 x=915.0 y=1141.0 length=422
TGATACGTCTGTTGTAAAACGACGCCAGTTGACCACGCGCTGCCCTTGCGGCGCCAACAT
CTCTGGCAATGTCCGCCTGGGCTCTATGAGGATCACAGGGCCTAAAACCTGCATGAACAC
CTGGCAGGGGACCTTTCCTATCAATTGCTACACGGAGGGCCAGTGCGCGCCGAAACCCCT
CACGAACTACAAGACCGCCATCTGGAGGGTGGCGGCCTCGGAGTACGCGGAGGTGACGCA
GCATGGGTCGTACTCCTATGTAACAGGACTGACCACTGACAATCTGAAAATTCCTTGCCA
ACTACCTTCTCCAGAGTTTTTCTCCTGGGTGGACGGTGTGCAGATCCATAGGTTTGCACC
CACACCAAAGCCGTTTTTCCGGGATGAGGTCTGGTCATAGCTGTTTCCTGTGAGACGTAT
CA
>JXAB5TC01DSH6P rank=0000650 x=1437.0 y=2943.0 length=420
TGATACGTCTGTTGTAAAACGACGGCAGTTGACCACGCGCTGCCCTTGCGGCGCCAACAT
CTCTGGCAATGTCCGCCTGGGCTCTATGAGGATCACAGGGCCTAAAACCTGCATGAACAC
CTGGCAGGGGACCTTTCCTATCAATTGCTACACGGAGGGCCAGTGCGCGCCGAAACCCCC
CACGAACTACAAGACCGCCATCTGGAGGGTGGCGGCCTCGGAGTACGCGGAGGTGACGCA
GCATGGGTCGTACTCCTATGTAACAGGACTGACCACTGACAATCTGAAAATTCCTTGCCA
ACTACCTTCTCCAGAGTTTTTCTCCTGGGTGGACGGTGTGCAGATCCATAGGTTTGCACC
CACACCAAAGCCGTTTTTCCGGGATGAGGTCTGCATAGCTGTTTCCTGTGAGATGTATCA
>JXAB5TC01DHCCS rank=0000651 x=1310.0 y=2362.0 length=404
TCTCTATGCGCACAGGAAACAGCTATGACCAGGCGACATTGCCAGAGATGTTGGCGCCGC
AAGGGCAGCGCGTGGTCATGATGCCAGTGCCGGCCCACACACCCTTGTACCCCTTTTGAC
AAGAGATGAAGGGGAGGCCGGGCAGCTTGGGGAACAATTTAGAGGTCAGCCAATTTTTGA
AGTCTGTCAAGATGGTGCAAACCCAGTCCCACACGTCGCGGAGCCAGGATCCGGAGCATG
GGATGGGGCAGTCCTCAGTTATCCAATTGTGGAGTCTTCTGAGTAGGCTGGTTATAGTAA
GAGAGCCAAGTAGTTGGGTCACACGCTGCGACGCATCCGACTCCGTCACGTAGTGAGTAG
GGGCGACGTGGTTTACTGGCCGTCGTTTTACAACCGCATAGAGA
>JXAB5TC01DWGG6 rank=0000654 x=1482.0 y=3032.0 length=404
TGATACGTCTGTTGTAAAACGACGGCCAGTAAACCACGTCGCCCCTACTCACTACGTGAC
GGAGTCGGATGCGTCGCAGCGTGTGACCCAACTACTTGGCTCTCTTACTATAACCAGCCT
ACTCAGAAGACTCCACAATTGGATAACTGAGGACTGCCCCATCCCATGCTCCGGATCCTG
GCTCCGCGACGTGTGGGACTGGGTTTGCACCATCTTGACAGACTTCAAAAATTGGCTGAC
CTCTAAATTGTTCCCCAAGCTGCCCGGCCTCCCCTTCATCTCTTGTCAAAAGGGGTACAA
GGGTGTGTGGGCCGGCACTGGCATCATGCCACGCGCTGCCCTTGCGGCGCCAACATCTCT
GGCAATGTCCGCCTGGTCATAGCTGTTTCCTGTGAGACGTATCA
>JXAB5TC01DV5KP rank=0000655 x=1479.0 y=1191.0 length=421
TGATACGTCTGTTGAAAACGACGGCCAGTAAACCACGTCGCCCCTACTCACTACGTGACG
GAGTCGGATGCGTCGCAGCGTGTGACCCAACTACTTGGCTCTCTTACTATAACCAGCCTA
CTCAGAAGACTCCACAATTGGATAACTGAGGACTGCCCCATCCCATGCTCCGGATCCTGG
CTCCGCGACGTGTGGGACTGGGTTTGCACCATCTTGACAGACTTCAAAAATTGGCTGACC
TCTAAATTGTTCCCCAAGCTGCCCGGCCTCCCCTTCATCTCTTGTCAAAAGGGGTACAAG
GGTGTGTGGGCCGGCACTGGCATCATGACCACGCGCTGCCCTTGCGGCGCCAACATCTCT
GGCAATGTCCGCCTGGTCATAGCTGTTTCCTGTGAGACGTATCACTGAGCGGCGTCGTGA
C
>JXAB5TC01BAEDY rank=0000662 x=411.0 y=1476.0 length=423
TCTCTATGCGCACAGGAAACAGCTATGACCAGACCTCATCCCGGAAAAACGGCTTTGGTG
TGGGTGCAAACCTATGGATCTGCACACCGTCCACCCAGGAGAAAAACTCTGGAGAAGGTA
GTTGGCAAGGAATTTTCAGATTGTCAGTGGTCAGTCCTGTTACATAGGAGTACGACCCAT
GCTGCGTCACCTCCGCGTACTCCGAGGCCGCCACCCTCCAGATGGCGGTCTTGTAGTTCG
TGGGGGGTTTCGGCGCGCACTGGCCCTCCGTGTAGCAATTGATAGGAAAGGTCCCCTGCC
AGGTGTTCATGCAGGTTTTAGGCCCTGTGATCCTCATAGAGCCCAGGCGGACATTGCCAG
AGATGTTGGCGCCGCAAGGGCAGCGCGTGGTCAACTGGCCGTCGTTTTACAACCGCATAG
AGA
>JXAB5TC01C495G rank=0000663 x=1173.0 y=786.0 length=404
CTCTATGCGCACAGGAAACAGCTATGACCAGGCGGACATTGCCAGAGATGTTGGCGCCGC
AAGGGCAGCGCGTGGTCATGATGCCAGTGCCGGCCCACACACCCTTGTACCCCTTTTGAC
AAGAGATGAAGGGGAGGCCGGGCAGCTTGGGGAACAATTTAGAGGTCAGCCAATTTTTGA
AGTCTGTCAAGATGGTGCAAACCCAGTCCCACACGTCGCGGAGCCAGGATCCGGAGCATG
GGATGGGGCAGTCCTCAGTTATCCAATTGTGGAGTCTTCTGAGTAGGCTGGTTATAGTAA
GAGAGCCAAGTAGTTGGGTCACACGCTGCGACGCATCCGACTCCGTCACGTAGTGAGTAG
GGGCGACGTGGTTTACTGGCCGTCGTTTTACAACCGCATAGAGA
>JXAB5TC01BPHHN rank=0000664 x=583.0 y=825.0 length=405
TGATACGTCTGTTGTAAAACGACGGCCAGTAAACCACGTCGCCCCTACTCACTACGTGAC
GGAGTCGGATGCGTCGCAGCGTGTGACCCAACTACTTGGCTCTCTTACTATAACCAGCCT
ACTCAGAAGACTCCACAATTGGATAACTGAGGACTGCCCCATCCCATGCTCCGGATCCTG
GCTCCGCGACGTGTGGGACTGGGTTTGCACCATCTTGACAGACTTCAAAAATTGGCTGAC
CTCTAAATTGTTCCCCAAGCTGCCCGGCCTCCCCTTCATCTCTTGTCAAAAGGGGTACAA
GGGTGTGTGGGCCGGCACTGGCATCATGACCACGCGCTGCCCTTGCGGCGCCAACATCTC
TGGCAATGTCCGCCTGGTCATAGCTGTTTCCTGTGAGACGTATCA
>JXAB5TC01A49KA rank=0000667 x=352.0 y=3608.0 length=406
TGATACGTCTCACAGGAAACAGCTATGACCAGGCGGCATTGCCAGAGATGTTGGCGCCGC
AAGGGCAGCGCGTGGTCATGATGCCAGTGCCGGCCCACACACCCTTGTACCCCTTTTGAC
AAGAGATGAAGGGGAGGCCGGGTAGCTTGGGGAACGAATTTAGAGGTCAGCCAATTTTGT
AAGTCTGTCAAGATGGTGCAAACCCAGTCCCACCACGTCGCGGAGCCAGGATCCGGAGCA
TGGGATGGGGCAGTCCTCAGTTATCCAATTGTGGAGTCTTCTGAGTAGGCTGGTTATAGT
AAGAGAGCCAAGTAGTTGGGTCACACGCTGCGACGCATCCGACTCCGTCACGTAGTGAGT
AGGGGCGACGTGGTTTACTGGCCGTCGTTTTACAACAGACGTATCA
>JXAB5TC01BDA6N rank=0000674 x=444.0 y=2125.0 length=438
TCTCTATGCGGTTGTAAAACGACGGCCAGTACATCACGGCGGAGACTGCGGCGCGGCGCT
TGGCACGGGGATCACCTCCATCTGAGGCGAGCTCCTCAGTGAGCCAGCTATCAGCACCGT
CGCTGCGGGCCACCTGCACCACCCACAGCAACACCTATGACGTGGACATGGTCGATGCCA
ACCTGCTCATGGAGGGCGGTGTGGCTCAGACAGAGCCTGAGTCCAGGGTGCCCGTTCTGG
ACTTTCTCGAGCCAATGGCCGAGGAAGAGAGCGACCTTGAGCCCTCAATACCATCGGAGT
GCATGCTCCCCAGGAGCGGGTTTCCACGGGCCTTACCGGCTTGGGCACGGCCTGACTACA
ACCCGCCGCTCGTGGAATCGTGGAGGAGGCCAGATTACCAACCGCCCACCGTTGGTCATA
GCTGTTTGTGCCATAGAA
>JXAB5TC01BXAR9 rank=0000677 x=672.0 y=839.0 length=404
TCTCTATGCGCACAGGAAACAGCTATGACCAGGCGGACATTGCCAGAGATGTTGGCGCCG
CAAGGGCAGCGCGTGGTCATGATGCCAGTGCCGGCCCACACACCCTTGTACCCCTTTTGA
CAAGAGATGAAGGGGAGGCCGGGCAGCTTGGGGAACAATTTAGAGGTCAGCCAATTTTTG
AAGTCTGTCAAGATGGTGCAAACCCAGTCCCACACGTCGCGGAGCCAGGATCCGGAGCAT
GGGATGGGGCAGTCCTCAGTTATCCAATTGTGGAGTCTTCTGAGTAGGCTGGTTATAGTA
AGAGAGCCAAGTAGTTGGGTCACACGCTGCGACGCATCCGACTCCGTCACGTAGTGAGTA
GGGGCACGTGGTTTACTGGCCGTCGTTTTACAACCGCATAGAGA
>JXAB5TC01CFWV8 rank=0000686 x=884.0 y=950.0 length=403
TGATACGTCTGTTGTAAAACGACGGCCAGTAAACCACGTCGCCCCTACTCACTACGTGAC
GGAGTCGGATGCGTCGCAGCGTGTGACCCAACTACTTGGCTCTCTTACTATAACCAGCCT
ACTCAGAAGACTCCACAATTGGATAACTGAGGACTGCCCCATCCCATGCTCCGGATCCTG
GCTCCGCGACGTGTGGGACTGGGTTTGCACCATCTTGACAGACTTCAAAAATTGGCTGAC
CTCTAAATTGTTCCCCAAGCTGCCCGGCCTCCCCTTCGTCTCTTGTCAAAAGGGGTACAA
GGGTGTGTGGGCCGGTACTGGCATCATGACCACGCGCTGCCCTTGCGGCGCCAACATCTC
TGGCAATGTCCGCCTGGTATAGCTGTTTCCTGTGAGACGTACA
>JXAB5TC01DS1BT rank=0000689 x=1443.0 y=3175.0 length=405
TCTCTATGCGCACAGGAAACAGCTATGACCAGGCGGACATTGCCAGAGATGTTGGCGCCG
CAAGGGCAGCGCGTGGTCATGATGCCAGTGCCGGCCCACACACCCTTGTACCCCTTTTGA
CAAGAGATGAAGGGGAGGCCGGGCAGCTTGGGGAACAATTTAGAGGTCAGCCAATTTTTG
AAGTCTGTCAAGATGGTGCAAACCCAGTCCCACACGTCGCGGAGCCAGGATCCGGAGCAT
GGGATGGGGCAGTCCTCAGTTATCCAATTGTGGAGTCTTCTGAGTAGGCTGGTTATAGTA
AGAGAGCCAAGTAGTTGGGTCACACGCTGCGACGCATCCGACTCCGTCACGTAGTGAGTA
GGGGCGACGTGGTTTACTGGCCGTCGTTTTACAACCGCATAGAGA
>JXAB5TC01DOWHB rank=0000690 x=1396.0 y=2781.0 length=405
TGATACGTCTGTTGTAAAACGACGGCCAGTAAACCACGTCGCCCCTACTCACTACGTGAC
GGAGTCGGATGCGTCGCAGCGTGTGACCCAACTACTTGGCTCTCTTACTATAACCAGCCT
ACTCAGAAGACTCCACAATTGGATAACTGAGGACTGCCCCATCCCATGCTCCGGATCCTG
GCTCCGCGACGTGTGGGACTGGGTTTGCACCATCTTGACAGACTTCAAAAATTGGCTGAC
CTCTAAATTGTTCCCCAAGCTGCCCGGCCTCCCCTTCATCTCTTGTCAAAAGGGGTACAA
GGGTGTGTGGGCCGGCACTGGCATCATGACCACGCGCTGCCCTTGCGGCGCCAACATCTC
TGGCAATGTCCGCCTGGTCATAGCTGTTTCCTGTGAGACGTATCA
>JXAB5TC01A560J rank=0000692 x=363.0 y=1905.0 length=403
CTCTATGCGCACAGGAAACAGCTATGACCAGGCGGACATTGCCAGAGATGTTGGCGCCGC
AAGGGCAGCACGTGGTCATGATGCCAGTGCCGGCCCACACACCCTTGTACCCCTTTTGAC
AAGAGATGAAGGGGAGGCCGGGCAGCTTGGGGAACAATTTAGAGGTCAGCCAATTTTTGA
AGTCTGTCAAGATGGTGCAAACCCAGTCCCACACGTCGCGGAGCCAGGATCCGGAGCATG
GGATGGGGCAGTCCTCAGTTATCCAATTGTGGAGTCTTCTGAGTAGGCTGGTTATAGTAA
GAGAGCCAAGTAGTTGGGTCACACGCTGCGACGCATCCGACTCCGTCACGTAGTGAGTAG
GGGCGACGTGGTTTACTGGCCGTCGTTTACAACCGCATAGAGA
>JXAB5TC01DN72Q rank=0000697 x=1388.0 y=3920.0 length=421
TGATACGTCTGTTGTAAACGACGGCCAGTTGACCACGCGCTGCCCTTGCGGCGCCAACAT
CTCTGGCAATGTCCGCCTGGGCTCTATGAAGATCACAGGGCCTAAAACCTGCATGAACAC
CTGGCAGGGGACCTTTCCTATCAATTGCTACACGGAGGGCCAGTGCGCGCCGAAACCCCC
CACGAACTACAAGACCGCCATCTGGAGGGTGGCGGCCTCGGAGTACGCGGAGGTGACGCA
GCATGGGTCGTACTCCTATGTAACAGGACTGACCACTGACAATCTGAAAATTCCTTGCCA
ACTACCTTCTCCAGAGTTTTTCTCCTGGGTGGACGGTGTGCAGATCCATAGGTTTGCACC
CACACCAAAGCCGTTTTTCCGGGATGAGGTCTGGTCATAGCTGTTCCTGTGAGACGTATC
A
>JXAB5TC01CBJ7D rank=0000706 x=834.0 y=2679.0 length=423
TCTCTATGCGCACAGGAAACAGCTATGACCAGACCTCATCCCGGAAAAACCGGCTTTGGT
GTGGGTGCAAACCTATGGATCTGCACACCGTCCACCCAGGAGAAAAACTCTGGAGAAGGT
AGTTGGCAAGGAATTTTCAGATTGTCAGTGGTCAGTCCTGTTACATAGGAGTACGACCCA
TGCTGCGTCACCTCCGCGTACTCCGAGGCCGCCACCCTCCAGATGGCGGTCTTGTAGTTC
GTGGGGGGTTTCGGCGCGCACTGGCCCTCCGTGTAGCAATTGATAGGAAAGGTCCCCTGC
CAGGTGTTCATGCAGGTTTTAGGCCCTGTGATCCTCATAGAGCCCAGGCGGACATTGCCA
GAGATGTTGGCGCCGCAAGGGCACGCGTGGTCAACTGGCCGTCGTTTTACAACCGCATAG
AGA
>JXAB5TC01B1LNJ rank=0000709 x=721.0 y=845.0 length=442
TGATACGTCTGTTGTAAAACGACGGCCAGTACATCACGGCGGAGACTGCGGCGCGGCGCT
TGGCACGGGGATCACCTCCATCTGAGGCGAGCTCCTCAGTGAGCCAGCTATCAGCACCGT
CGCTGCGGGCCACCTGCACCACCCACAGCAACACCTATGACGTGGACATGGTCGATGCCA
ACCTGCTCATGGAGGGCGGTGTGGCTCAGACAGAGCCTGAGTCCAGGGTGCCCGTTCTGG
ACTTTCTCGAGCCAATGGCCGAGGAAGAGAGCGACCTTGAGCCCTCAATACCATCGGAGA
GCATGCTCCCCAGGAGCAGGTTTCCACGGGCCTTACCGGCTTGGGCACGGCCTGACTACA
ACCCGCCGCTCGTGGAATCGTGGAGGAGGCCAGATTACCAACCGCCCACCGTTGTCATAG
CTGTTTCCTGTGAGACGTATCA
>JXAB5TC01DVO23 rank=0000712 x=1474.0 y=301.0 length=102
ACGAGTGCGTGTTGTAAAACGACGGCCAGTCGTACTGAGTGACTTTAAACGTGGATGGCG
TCAGGCTCCATCGGTCATAGCTGTTTCCTGTGACGCACTCGT
>JXAB5TC01BNIU2 rank=0000713 x=560.0 y=3500.0 length=404
TGATACGTCTGTTGTAAAACGACGGCCAGTAAACCACGTCGCCCCTACTCACTACGTGAC
GGAGTCGGATGCGTCGCAGCGTGTGACCCAACTACTTGGCTCTCTTACTATAACCAGCCT
ACTCAGAAGACTCCACAATTGGATAACTGAGGACTGCCCCATCCCATGCTCCGGATCCTG
GCTCCGCGACGTGTGGGACTGGGTTTGCACCATCTTGACAGACTTCAAAAATTGGCTGAC
CTCTAAATTGTTCCCCAAGCTGCCCGGCCTCCCCTTCATCTCTTGTCAAAAGGGGTACAA
GGGTGTGTGGGCCGGCACTGGCATCATGACCACGCGCTGCCCTTGCGGCGCCAACATCTC
TGGCAATGTCCGCCTGGTCATAGCTGTTTCCTGTGAGACGTATA
>JXAB5TC01DWZFN rank=0000716 x=1488.0 y=3025.0 length=424
TGATACGTCTGTTGTAAAACGACGGCCAGTTGACCACGCGCTGCCCTTGCGGCGCCGACA
TCTCTGGCAATGTCCGCCTGGGCTCTATGAGGATCACAGGGCCTAAAACCTGCATGAACA
CCTGGCAGGGGACCTTTCCTATCAATTGCTACACGGAGGGCCAGTGCGCGCCGAAACCCC
CCACGAACTACAAGACCGCCATCTGGAGGGTGGCGGCCTCGGAGTACGCGGAGGTGACGC
AGCATGGGTCGTACTCCTATGTAACCAGGACTGACCACTGACAATCTGAAAATTCCTTGC
CAACTACCTTCTCCAGAGTTTTTCTCCTGGGTGGACGGTGTGCAGATCCATAGGTTTGCA
CCCACACCAAAGCCGTTTTTCCGGGATGAGGTCTGGTCATAGCTGTTTCCTGTGAGACGT
ATCA
>JXAB5TC01BBBCT rank=0000721 x=421.0 y=3243.0 length=443
TGATACGTCTGTTGTAAAACGACGGCCAGTACATCACGGCGGAGACTGCGGCGCGGCGCT
TGGCACGGGGATCACCTCCATCTGAGGCGAGCTCCTCAGTGAGCCAGCTATCAGCACCGT
CGCTGCGGGCCACCTGCACCACCCACAGCAACACCTATGACGTGGACATGGTCGATGCCA
ACCTGCTCATGGAGGGCGGTGTGGCTCAGACAGAGCCTGAGTCCAGGGTGCCCGTTCTGG
ACTTTCTCGAGCCAATGGCCGAGGAAGAGAGCGACCTTGAGCCCTCAATACCATCGGAGT
GCATGCTCCCCAGGAGCGGGTTTCCACGGGCCTTACCGGCTTGGGCACGGCCTGACTACA
ACCCGCCGCTCGTGGAATCGTGGAGGAGGCCAGATTACCAACCGCCCACCGTTGGTCATA
GCTGTTTCCTGTGAGACGTATCA
>JXAB5TC01B069V rank=0000722 x=716.0 y=2689.0 length=405
TGATACGTCTGTTGTAAAACGACGGCCAGTAAACCACGTCGCCCCTACTCACTACGTGAC
GGAGTCGGATGCGTCGCAGCGTGTGACCCAACTACTTGGCTCTCTTACTATAACCAGCCT
ACTCAGAAGACTCCACAATTGGATAACTGAGGACTGCCCCATCCCATGCTCCGGATCCTG
GCTCCGCGACGTGTGGGACTGGGTTTGCACCATCTTGACAGACTTCAAAAATTGGCTGAC
CTCTAAATTGTTCCCCAAGCTGCCCGGCCTCCCCTTCATCTCTTGTCAAAAGGGGTACAA
GGGTGTGTGGGCCGGCACTGGCATCATGACCACGCGCTGCCCTTGCGGCGCCAACATCTC
TGGCAATGTCCGCCTGGTCATAGCTGTTTCCTGTGAAACGTATCA
>JXAB5TC01BY6ZQ rank=0000725 x=693.0 y=3220.0 length=405
TGATACGTCTGTTGTAAAACGACGGCCAGTAAACCACGTCGCCCCTACTCACTACGTGAC
GGAGTCGGATGCGTCGCAGCGTGTGACCCAACTACTTGGCTCTCTTACTATAACCAGCCT
ACTCAGAAGACTCCACAATTGGGTAACTGAGGACTGCCCCACTCCCATGCTCCGGATCCT
GGCTCCGCGACGTGTGGGACTGGGTTTGCACCATCTTGACAGACTTCAAAAATTGGCTGA
CCTCTAAATTGTTCCCCAAGCTGCCCGGCCTCCCCTTCATCTCTTGTCAAAAGGGGTACA
AGGGTGTGTGGGCCGGCACTGGCATCATGACCACGCGCTGCCCTTGCGGCGCCGACATCT
CTGGCAATGTCCGCCTGGTCATAGCTGTTTCCTGTAGACGTATCA
>JXAB5TC01BTUF2 rank=0000726 x=632.0 y=3536.0 length=423
TCTCTATGCGGTTGTAAAACGACGGCCAGTTGACCACGCGCTGCCCTTGCGGCGCCAACA
TCTCTGGCAATGTCCGCCTGGGCTCTATGAGGATCACAGGGCCTAAAACCTGCATGAACA
CCTGGCAGGGGACCTTTCCTATCAATTGCTACACGGAGGGCCAGTGCGCGCCGAAACCCC
CCACGAACTACAAGGCCGCCATCTGGAGGGTGGCGGCCTCGGAGTACGCGGAGGTGACGC
AGCATGGGTCGTACTCCTATGTAACAGGACTGACCACTGACAATCTGAAAATTCCTTGCC
AACTACCTTCTCCAGAGTTTTTCTCCTGGGTGGACGGTGTGCAGATCCATAGGTTTGCAC
CCACACCAAAGCCGTTTTTCCGGGATGAGGTCTGGTCATAGCTGTTTCCTGTGCGCATAG
AGA
>JXAB5TC01B1CUB rank=0000729 x=718.0 y=1713.0 length=422
TGATACGTCTGTTGTAAAACGACGGCCAGTTGACCACGCGCTGCCCTTGCGGCGCCAACA
TCTCTGGCAATGTCCGCCTGGGCTCTATGAGGATCACAGGGCCTAAAACCTGCATGAACA
CCTGGCAGGGGACCTTTCCTATCAATTGCTACACGGAGGGCCAGTGCGCGCCGAAACCCC
CCACGAACTACAAGACCGCCATCTGGAGGGTGGCGGCCTCGGAGTACGCGGAGGTGACGC
AGCATGGGTCGTACTCCTATGTAACAGGACTGACCACTGACAATCTGAAAATTCCTTGCC
AACTACCTTCTCCAGAGTTTTTCTCCTGGGTGGACGGTGTGCAGATCCATAGGTTTGCAC
CCACACCAAAGCCGTTTTTCCGGGATGAGGTCTGGTCATACTGTTTCCTGTGAGACGTAT
CA
>JXAB5TC01CONM4 rank=0000731 x=983.0 y=3358.0 length=422
TCTCTATGCGGTTGTAAAACGACGGCCAGTTGACCACGCGCTGCCCTTGCGGCGCCAACA
TCTCTGGCAATGTCCGCCTGGGCTCTATGAGGATCACAGGGCCTAAAACCTGCATGAACA
CCTGGCAGGGGACCTTTCCTATCAATTGCTACACGGAGGGCCAGTGCGCGCCGAAACCCC
CCNCGAACTACAAGACCGCCATCTGGAGGGTGGCGGCCTCGGAGTACGCGGAGGTGACGC
AGCATGGGTCGTACTCCTATGTAACAGGACTGACCACTGACAATCTGAAAATTCCTTGCC
AACTACCTTCTCCAGAGTTTTTCTCCTGGGTGGACGGTGTGCAGATCCATAGGTTTGCAC
CCACACCAAAGCCGTTTTTCCGGGATGAGGTCTGGTCATAGCTGTTTCCTGTGGCATAGA
GA
>JXAB5TC01BHK25 rank=0000733 x=493.0 y=879.0 length=422
TGATACGTCTGTTGTAAAACGACGGCCAGTTGACCACGCGCTGCCCTTGCGGCGCCAACA
TCTCTGGCAATGTCCGCCTGGGCTCTATGAGGATCACAGGGCCTAAAACCTGCATGAACA
CCTGGCAGGGGACCTTTCCTATCAATTGCTACACGGAGGGCCAGTGCGCGCCGAAACCCC
CCACGAACTACAAGACCGCCATCTGGAGGGTGGCGGCCTCGGAGTACGCGGAGGTGACGC
AGCATGGGTCGTACTCCTATGTAACAGGACTGACCACTGACAATCTGAAAATTCCTTGCC
AACTACCTTCTCCAGAGTTTTTCTCCTGGGTGGACGGTGTGCAGATCCATAGGTTTGCAC
CCACACCAAAGCCGTTTTTCCGGGATGAGGTCTGGTCAAGCTGTTTCCTGTGAGACGTAT
CA
>JXAB5TC01CRABH rank=0000736 x=1013.0 y=3179.0 length=443
TGATACGTCTGTTGTAAAACGACGGCCAGTACATCACGGCGGAGACTGCGGCGCGGCGCT
TGGCACGGGGATCACCTCCATCTGAGGCGAGCTCCTCAGTGAGCCAGCTATCAGCACCGT
CGCTGCGGGCCACCTGCACCACCCACAACAACACCTATGACGTGGACATGGTCGATGCCA
ACCTGCTCATGGAGGGCGGTGTGGCTCAGACAGAGCCTGAGTCCAGGGTGCCCGTTCTGG
ACTTTCTCGAGCCAATGGCCGAGGAAGAGAGCGACCTTGAGCCCTCAATACCATCGGAGT
GCATGCTCCCCAGGAGCGGGTTTCCACGGGCCTTACCGGCTTGGGCACGGCCTGACTACA
ACCCGCCGCTCGTGGAATCGTGGAGGAGGCCAGATTACCAACCGCCCACCGTTGGTCATA
GCTGTTTCCTGTGAGACGTATCA
>JXAB5TC01BU8U6 rank=0000740 x=648.0 y=3344.0 length=405
TGATACGTCTGTTGTAAAACGACGGCCAGTAAACCACGTCGCCCCTACTCACTACGTGAC
GGAGTCGGATGCGTCGCAGCGTGTGACCCAACTACTTGGCTCTCTTACTATAACCAGCCT
ACTCAGAAGACTCCACAATTGGATAACTGAGGACTGCCCCATCCCATGCTCCGGATCCTG
GCTCCGCGACGTGTGGGACTGGGTTTGCACCATCTTGACAGACTTCAAAAATTGGCTGAC
CTCTAAATTGTTCCCCAAGCTGCCCGGCCTCCCCTTCATCTCTTGTCAAAAGGGGTACAA
GGGTGTGTGGGCCGGCACTGGCATCATGACCACGCGCTGCCCTTGCGGCGCCAACATCTC
TGGCAATGTCCGCCTGGTCATAGCTGTTTCCTGTGAGACGTATCA
>JXAB5TC01DU1KX rank=0000744 x=1466.0 y=2607.0 length=415
TCTCTATGCGGTTTAAAACGACGGCCAGTTGACCACGCGCTGCCCTTGCGGCGCCGACAT
CTCTGGCAATGTCCGCCTGGGCTCTATGAGGATCACAGGGCCTAAAACCTGCATGAACAC
CTGGCAGGGGACCTTTCCTATCAATTGCTACACGGAGGGCCAGTGCGCGCCGAAACCCCC
CACGAACTACAAGACCGCCATCTGGAGGGTGGCGGCCTCGGAGTACGCGGAGGTGACGCA
GCATGGGTCGTACTCCTATGTAACAGGACTGACCACTGACAATCTGAAAATTCCTTGCCA
ACTACCTTCTCCAGAGTTTTTCTCCTGGGTGGACGGTGTGCAGATCCATAGGTTTGCACC
CACACCAAAGCCGTTTTTCCGGGATGAGGTCTGGTCATAGCTGTTTCCTGTGCGC
>JXAB5TC01B4EJZ rank=0000746 x=753.0 y=541.0 length=405
TGATACGTCTCACAGGAAACAGCTATGACCAGGCGGACATTGCCAGAGATGTTGGCGCCG
CAAGGGCAGCGCGTGGTCATGATGCCAGTGCCGGCCCACACACCCTTGTACCCCTTTTGA
CAAGAGATGAAGGGGAGGTCGGGCAGCTTGGGGAACAATTTAGAGGTCAGCCAATTTTTG
AAGTCTGTCAAGATGGTGCAAACCCAGTCCCACACGTCGCGGAGCCAGGATCCGGAGCAT
GGGATGGGGCAGTCCTCAGTTATCCAATTGTGGAGTCTTCTGAGTAGGTTGGTTATAGTA
AGAGAGCCAAGTAGTTGGGTCACACGCTGCGACGCATCCGACTCCGTCACGTAGTGAGTA
GGGGCGACGTGGTTTACTGGCCGTCGTTTTACAACAGACGTATCA
>JXAB5TC01BMUUY rank=0000748 x=553.0 y=1064.0 length=405
TTTCTATGCGCACAGGAAACAGCTATGACCAGGCGGACATTGCCAGAGATGTTGGCGCCG
CAAGGGCAGCGCGTGGTCATGATGCCAGTGCCGGCCCACACACCCTTGTACCCCTTTTGA
CAAGAGATGAAGGGGAGGCCGGGCAGCTTGGGGAACAATTTAGAGGTCAGCCAATTTTTG
AAGTCTGTCAAGATGGTGCAAACCCAGTCCCACACGTCGCGGAGCCAGGATCCGGAGCAT
GGGATGGGGCAGTCCTCAGTTATCCAATTGTGGAGTCTTCTGAGTAGGCTGGTTATAGTA
AGAGAGCCAAGTAGTTGGGTCACACGCTGCGACGCATCCGACTCCGTCACGTAGTGAGTA
GGGGCGACGTGGTTTACTGGCCGTCGTTTTACAACCGCATAGAGA
>JXAB5TC01DNLYS rank=0000755 x=1381.0 y=3938.0 length=405
TCTCTATGCGCACAGGAAACAGCTATGACCAGGCGGACATTGCCAGAGATGTTGGCGCCG
CAAGGGCAGCGCGTGGTCATGATGCCAGTGCCGGCCCACACACCCTTGTACCCCTTTTGA
CAAGAGATGAAGGGGAGGCCGGGCAGCTTGGGGAACAATTTAGAGGTCAGCCAATTTTTG
AAGTCTGTCAAGATGGTGCAAACCCAGTCCCACACGTCGCGGAGCCAGGATCCGGAGCAT
GGGATGGGGCAGTCCTCAGTTATCCAATTGTGGAGTCTTCTGAGTAGGCTGGTTATAGTA
AGAGAGCCAAGTAGTTGGGTCACACGCTGCGACGCATCCGACTCCGTCACGTAGTGAGTA
GGGGCGACGTGGTTTACTGGCCGTCGTTTTACAACCGCATAGAGA
>JXAB5TC01DCMVI rank=0000756 x=1256.0 y=3900.0 length=440
TCTCTATGCGGTTGTAAAACGAGGCCAGTACATAGGCGGAGACTGCGGCGCGGCGCTTGG
CACGGGGATCACCTCCATCTGAGGCGAGCTCCTCAGTGAGCCAGCTATCAGCACCGTCGC
TGCGGGCCACCTGCACCACCCACAGCAACACCTATGACGTGGACATGGTCGATGCCAACC
TGCTCATGGAGGGCGGTGTGGCTCAGACAGAGCCTGAGTCCAGGGTGCCCGTTCTGGACT
TTCTCGAGCCAATGGCCGAGGAAGAGAGCGACCTTGAGCCCTCAATACCATCGGAGTGCA
TGCTCCCCAGGAGCGGGTTTCCACGGGCCTTACCGGCTTGGGCACGGCCTGACTACAACC
CGCCGCTCGTGGAATCGTGGAGGAGGCCAGATTACCAACCGCCCACCGTTGGTCATAGCT
GTTTCCTGTGCGCATAGAGA
>JXAB5TC01B5RCI rank=0000759 x=768.0 y=2336.0 length=424
TGATACGTCTGTTGTAAAACGACGGCCAGTTGACCACGCGCTGCCCTTGCGGCGCCAACA
TCTCTGGCAATGTCCGCCTGGGCTCTATGAGGTATCACAGGGCCTAAAACCTGCATGAAC
ACCTGGCAGGGGACCTTTCCTATCAATTGCTACACGGAGGGCCAGTGCGCGCCGAAACCC
CCCACGAACTACAAGACCGCCATCTGGAGGGTGGCGGCCTCGGAGTACGCGGAGGTGACG
CAGCATGGGTCGTACTCCTATGTAACCAGGACTGACCACTGACAATCTGAAAATTCCTTG
CCAACTACCTTCTCCAGAGTTTTTCTCCTGGGTGGACGGTGTGCAGATCCATAGGTTTGC
ACCCACACCAAAGCCGTTTTTCCGGGATGAGGTCTGGTCATAGCTGTTCCTGTGAGACGT
ATCA
>JXAB5TC01DQKUF rank=0000760 x=1415.0 y=3189.0 length=441
TGATACGTCTGTTGTAAAACGACGGCCGTACATCACGGCGGAGACTGCGGCGCGGCGCTT
GGCACGGGGATCACCTCCATCTGAGGCGAGCTCCTCAGTGAGCCAGCTATCAGCACCGTC
GCTGCGGGCCACCTGCACCACCCACAGCAACACCTATGACGTGGACATGGTCGATGCCAA
CCTGCTCATGGAGGGCGGTGTGGCTCAGACAGAGCCTGAGTCCAGGGTGCCCGTTCTGGA
CTTTCTCGAGCCAATGGCCGAGGAAGAGAGCGACCTTGAGCCCTCAATACCATCGGAGTG
CATGCTCCCCAGGAGCGGGTTTCCACGGGCCTTACCGGCTTGGGCACGGCCTGACTACAA
CCCGCCGCTCGTGGAATCGTGGAGGAGGCCAGATTACCAACCGCCCACCGTTGTCATAGC
TGTTTCCTGTGAGACGTATCA
>JXAB5TC01BEUWC rank=0000774 x=462.0 y=602.0 length=405
TCTCTATGCGCACAGGAAACAGCTATGACCAGGCGGACATTGCCAGAGATGTTGGCGCCG
CAAGGGCAGCGCGTGGTCATGATGCCAGTGCCGGCCCACACACCCTTGTACCCCTTTTGA
CAAGAGATGAAGGGGAGGCCGGGCAGCTTGGGGAACAATTTAGAGGTCAGCCAATTTTTG
AAGTCTGTCAAGATGGTGCAAACCCAGTCCCACACGTCGCGGAGCCAGGATCCGGAGCAT
GGGATGGGGCAGTCCTCAGTTATCCAATTGTGGAGTCTTCTGAGTAGGCTGGTTATAGTA
AGAGAGCCAAGTAGTTGGGTCACACGCTGCGACGCATCCGACTCCGTCACGTAGTGAGTA
GGGGCGACGTGGTTTACTGGCCGTCGTTTTACAACCGCATAGAGA
>JXAB5TC01BR7IQ rank=0000782 x=614.0 y=896.0 length=430
TGATACGTCTGTTGTAAAACGACGGCCAGTTGACCACGCGCTGCCCTTGCGGCGCCAACA
TCTCTGGCAATGTCCGCCTGGGCTCTATGAGGATCACAGGGCCTAAAACCTGCATGAACA
CCTGGCAGGGGGACCTTTCCTATCAATTGCTACACGGAGGGGCCAGTGCGCGCCGAAACC
CCCTCACGAACTACAAGACCGCCATCTGGAGGGTGGCGGCCTCGGAGTACGCGGAGGTGA
CGCAACATGGGTCGTACTCCTATGTAACAGGACTGACCACTGACAATCTGAAAAATTCCT
TGCCAACTACCTTCTCCAGAGTTTTTTCTCCTGGGTGGACGGTGTGCAGATCCATAGGTT
TGCACCCACACCAAAGCCGTTTTTTCCGGGGATGAGGTCTGGTCATAGCTGTTTCCTGTG
AGACGTATCA
>JXAB5TC01BDB2P rank=0000785 x=444.0 y=3279.0 length=403
TCTCTATGCGGTTGTAAAACGACGGCCAGTAAACCACGTCGCCCCTACTCACTACGTGAC
GGAGTCGGATGCGTCGCAGCGTGTGACCCAACTACTTGGCTCTCTTACTATAACCAGCCT
ACTCAGAAGACTCCACAATTGGATAACTGAGGACTGCCCCATCCCATGCTCCGGATCCTG
GCTCCGCGACGTGTGGGACTGGGTTTGCACCATCTTGACAGACTTCAAAAATTGGCTGAC
CTCTAAATTGTTCCCCAAGCTGCCCGGCCTCCCCTTCATCTCTTGTCAAAAGGGGTACAA
GGGTGTGTGGGCCGGCACTGGCATCATGACCACGCGCTGCCCTTGCGGCGCCAACATCTC
TGGCAATGTCCGCCTGGTCATAGCTGTTCCTGTGGCATAGAGA
>JXAB5TC01DPJPD rank=0000788 x=1404.0 y=111.0 length=443
TCTCTATGCGGTTGTAAAACGACGGCCAGTACATCACGGCGGAGACTGCGGCGCGGCGCT
TGGCACGGGGATCACCTCCATCTGAGGCGAGCTCCTCAGTGAGCCAGCTATCAGCACCGT
CGCTGCGGGCCACCTGCACCACCCACAGCAACACCTATGACGTGGACATGGTCGATGCCA
ACCTGCTCATGGAGGGCGGTGTGGCTCAGACAGAGCCTGAGTCCAGGGTGCCCGTTCTGG
ACTTTCTCGAGCCAATGGCCGAGGAAGAGAGCGACCTTGAGCCCTCAATACCATCGGAGT
GCATGCTCCCCAGGAGCGGGTTTCCACGGGCCTTACCGGCTTGGGCACGGCCTGATTACA
ACCCGCCGCTCGTGGAATCGTGGAGGAGGCCAGATTACCAACCGCCCACCGTTGGTCATA
GCTGTTTCCTGTGCGCATAGAGA
>JXAB5TC01DTZZ0 rank=0000790 x=1454.0 y=3054.0 length=405
TGATACGTCTGTTGTAAAACGACGGCCAGTAAACCACGTCGCCCCTACTCACTACGTGAC
GGAGTCGGATGCGTCGCAGCGTGTGACCCAACTACTTGGCTCTCTTACTATAACCAGCCT
ACTCAGAAGACTCCACAATTGGATAACTGAGGACTGCCCCGTCCCATGCTCCGGATCCTG
GCTCCGCGACGTGTGGGACTGGGTTTGCACCATCTTGACGGACTTCAAAAATTGGCTGAC
CTCTAAATTGTTCCCCAAGCTGCCCGGCCTCCCCTTCATCTCTTGTCAAAAGGGGTACAA
GGGTGTGTGGGCCGGCACTGGCATCATGACCACGCGCTGCCCTTGCGGCGCCAACATCTC
TGGCAATGTCCGCCTGGTCATAGCTGTTTCCTGTGAGACGTATCA
>JXAB5TC01AXS7W rank=0000793 x=267.0 y=3994.0 length=404
TCTCTATGCGGTTGTAAAACGACGGCCAGTAAACCACGTCGCCCCTACTCACTACGTGAC
GGAGTCGGATGCGTCGCAGCGTGTGACCCAACTACTTGGCTCTCTTACTATAACCAGCCT
ACTCAGAAGACTCCACAATTGGATAACTGAGGACTGCCCCATCCCATGCTCCGGATCCTG
GCTCCGCGACGTGTGGGACTGGGTTTGCACCATCTTGACAGACTTCAAAAATTGGCTGAC
CTCTAAATTGCTCCCCAAGCTGCCCGGCCTCCCCTTCATCTCTTGTCAAAAGGGGTACAA
GGGTGTGTGGGCCGGCACTGGCATCATGACCACGCGCTGCCCTTGCGGCGCCAACATCTC
TGGCAATGTCCGCCTGGTCATAGCTGTTTCCTGTGTGCTAGAGA
>JXAB5TC01CG9KG rank=0000794 x=899.0 y=2590.0 length=420
TGATAGTCTGTTTAAAACGACGGCCAGTACATCACGGCGGAGACTGCGGCGCGGCGCTTG
GCACGGGGATCACCTCCATCTGAGGCGAGCTCCTCAGTGAGCCAGCTATCAGCACCGTCG
CTGCGGGCCACCTGCACCACCCACAGCAACACCTATGACGTGGACATGGTCGATGCCAAC
CTGCTCATGGAGGGCGGTGTGGCTCAGACAGAGCCTGAGTCCAGGGTGCCCGTTCTGGAC
TTTCTCGAGCCAATTGAGCCCTCAATACCATCGGAGTGCATGCTCCCCAGGAGCGGGTTT
CCACGGGCCTTACCGGCTTGGGCACGGCCTGACTACAACCCGCCGCTCGTGGAATCGTGG
AGGAGGCCAGATTACCAACCGCCCACCGTTGGTCATAGCTGTTTCCTGTGAGACGTATCA
>JXAB5TC01DOT2T rank=0000798 x=1395.0 y=3763.0 length=423
TCTCTATGCGGTTGTAAAACGACGGCCAGTTGACCACGCGCTGCCCTTGCGGCGCCAACA
TCTCTGGCAATGTCCGCCTGGGCTCTATGAGGATCACAGGGCCTAAAACCTGCATGAACA
CCTGGCAGGGGACCTTTCCTATCAATTGCTACACGGAGGGCCAGTGCGCGCCGAAACCCC
CCACGAACTACAAGACCGCCATCTGGAGGGTGGCGGCCTCGGAGTACGCGGAGGTGACGC
AGCATGGGTCGTACTCCTATGTAACAGGACTGACCACTGACAATCTGAAAATTCCTTGCC
AACTACCTTCTCCAGAGTTTTTCTCCTGGGTGGACGGTGTGCAGATCCATAGGTTTGCAC
CCACACCAAAGCCGTTTTTCCGGGATGAGGTCTGGTCATAGCTGTTTCCTGTGCGCATAG
AGA
>JXAB5TC01DO0GY rank=0000799 x=1397.0 y=3856.0 length=442
TGATACGTCTGTTGTAAAACGACGGCCAGTACATCACGCGGAGACTGCGGCGCGGCGCTT
GGCACGGGGATCACCTCCATCTGAGGCGAGCTCCTCAGTGAGCCAGCTATCAGCACCGTC
GCTGCGGGCCACCTGCACCACCCACAGCAACACCTATGACGTGGACATGGTCGATGCCAA
CCTGCTCATGGAGGGCGGTGTGGCTCAGACAAAGCCTGAGTCCAGGGTGCCCGTTCTGGA
CTTTCTCGAGCCAATGGCCGAGGAAGAGAGCGACCTTGAGCCCTCAATACCATCGGAGTG
CATGCTCCCCAAGAGCGGGTTTCCACGGGCCTTACCGGCTTGGGCACGGCCTGACTACAA
CCCGCCGCTCGTGGAATCGTGGAGGAGGCCAGATTACCAACCGCCCACCGTTGGTCATAG
CTGTTTCCTGTGAGACGTATCA
>JXAB5TC01DHP48 rank=0000800 x=1314.0 y=3850.0 length=408
TGATACGTCTGTTGTAAAACGACGGCCAGTAAACCACGTCGCCCCTACTCACTACGTGAC
GGAGTCGGATGCGTTGCAGCGTGTGACCCAACCTACTTGGCTCTCTTACTATAACCAGCC
TACTCAGAAGACTCCACAATTGGATAACTGAGGACTGCCCCATCCCATGCTCCGGATCCT
GGCTCCGCGACGTGTGGGACTGGGTTTGCACCATCTTGACAGACTTCAAAAACTTGGCTG
ACCTCTAAATTGTTCCCCAAGCTGCCCGGCCTCCCCTTCATCTCTTGTCAAAACGGGGTA
CAAGGGTGTGTGGGCCGGCACTGGCATCATGACCACGCGCTGCCCTTGCGGCGCCAACAT
CTCTGGCAATGTCCGCCTGGTCATAGCTGTTTCCTGTGAGACGTATCA
>JXAB5TC01BA3PT rank=0000801 x=419.0 y=1535.0 length=423
TGATACGTCTCACAGGAAACAGCTATGACCAGACCTCATCCCGGAAAAACGGCTTTGGTG
TGGGTGCAAACCTATGGATCTGCACACCGTCCACCCAGGAGAAAAACTCTGGAGAAGGTA
GTTGGCAAGGAATTTTCAAATTGTCAGTGGTCAGTCCTGTTACATAGGAGTACGACCCAT
GCTGCGTCACCTCCGCGTACTCCGAGGCCGCCACCCTCCAGATGGCGGTCTTGTAGTTCG
TGGGGGGTTTCGGCGCGCACTGGCCCTCCGTGTAGCAATTGATAGGAAAGGTCCCCTGCC
AGGTGTTCATGCAGGTTTTAGGCCCTGTGATCCTCATAGAGCCCAGGCGGACATTGCCAG
AGATGTTGGCGCCGCAAGGGCAGCGCGTGGTCAACTGGCCGTCGTTTTACAACAGACGTA
TCA
>JXAB5TC01BV3FT rank=0000808 x=658.0 y=2007.0 length=423
TCTCTATGCGGTTGTAAAACGACGGCCAGTTGACCACGCGCTGCCCTTGCGGCGCCAACA
TCTCTGGCAATGTCCGCCTGGGCTCTATGAGGATCACAGGGCCTAAAACCTGCATGAACA
CCTGGCAGGGGACCTTTCCTATCAATTGCTACACGGAGGGCCAGTGCGCGCCGAAACCCC
CCACGAACTACAAGACCGCCATCTGGAGGGTGGCGGCCTCGGAGTACGCGGAGGTGACGC
AGCATGGGTCGTACTCCTATGTAACAGGACTGACCACTGACAATCTGAAAATTCCTTGCC
AACTACCTTCTCCAGAGTTTTTCTCCTGGGTGGACGGTGTGCAGATCCATAGGTTTGCAC
CCACACCAAAGCCGTTTTTCCGGGATGAGGTCTGGTCATAGCTGTTTCCTGTGCGCATAG
AGA
>JXAB5TC01DU6MJ rank=0000809 x=1468.0 y=953.0 length=404
TGATACGTCTCACAGGAAACAGCTATGACCAGGCGGACATTGCCAGAGATGTTGGCGCCG
CAAGGGCAGCGCGTGGTCATGATGCCAGTGCCGGCCCACACACCCTTGTACCCCTTTTGA
CAAGAGATGAAGGGGAGGCCGGGCAGCTTGGGGAACAATTTAGAGGTCAGCCAATTTTTG
AAGTCTGTCAAGATGGTGCAAACCCAGTCCCACACGTCGCGGAGCCAGGATCCGGAGCAT
GGGATGGGGCAGTCCTCAGTTATCCAATTGTGGAGTCTTCTGAGTAGGCTGGTTATAGTA
AGAGAGCCAAGTAGTTGGGTCACACGCTGCGACGCATCCGACTCCGTCACGTAGTGAGTA
GGGGCGACGTGGTTTACTGGCCGTGTTTTACAACAGACGTATCA
>JXAB5TC01CLC30 rank=0000812 x=946.0 y=1294.0 length=404
TGATACGTCTGTTGTAAACGACGGCCAGTAAACCACGTCGCCCCTACTCACTACGTGACG
GAGTCGGATGCGTCGCAGCGTGTGACCCAACTACTTGGCTCTCTTACTATAACCAGCCTA
CTCAGAAGACTCCACAATTGGATAACTGAGGACTGCCCCATCCCATGCTCCGGATCCTGG
CTCCGCGACGTGTGGGACTGGGTTTGCACCATCTTGACAGACTTCAAAAATTGGCTGACC
TCTAAATTGTTCCCCAAGCTGCCCGGCCTCCCCTTCATCTCTTGTCAAAAGGGGTACAAG
GGTGTGTGGGCCGGCACTGGCATCATGACCACGCGCTGCCCTTGCGGCGCCAACATCTCT
GGCAATGTCCGCCTGGTCATAGCTGTTTCCTGTGAGACGTATCA
>JXAB5TC01CXOCB rank=0000813 x=1086.0 y=2281.0 length=405
TCTCTATGCGCACAGGAAACAGCTATGACCAGGCGGACATTGCCAGAGATGTTGGCGCCG
CAAGGGCAGCGCGTGGTCATGATGCCAGTGCCGGCCCACACACCCTTGTACCCCTTTTGA
CAAGAGATGAAGGGGAGGCCGGGCAGCTTGGGGAACAATTTAGAGGTCAGCCAATTTTTG
AAGTCTGTCAAGATGGTGCAAACCCAGTCCCACACGTCGCGGAGCCAGGATCCGGAGCAT
GGGATGGGGCAGTCCTCAGTTATCCAATTGTGGAGTCTTCTGAGTAGGCTGGTTATAGTA
AGAGAGCCAAGTAGTTGGGTCACACGCTGCGACGCATCCGACTCCGTCACGTAGTGAGTA
GGGGCGACGTGGTTTACTGGCCGTCGTTTTACAACCGCATAGAGA
>JXAB5TC01BZ845 rank=0000815 x=705.0 y=3511.0 length=81
TCTCTATGCGGTTGTAAAACGACGGCCAGTACATCACGGCGGAGACTGCGGCGCGGCGCT
TGGCACGGGGATCACCTCCAT
>JXAB5TC01BL24H rank=0000816 x=544.0 y=1983.0 length=444
TGATACGTCTGTTGTAAACGACGGCCAGTACATCACGGCGGAGACTGCGGCGCGGCGCTT
GGCACGGGGATCACCTCCATCTGAGGCGAGCTCCTCAGTGAGCCAGCTATCAGCACCGTC
GCTGCGGGCCACCTGCACCACCCACAGCAACACCTATGACCGTGGACATGGTCGATGCCA
ACCTGCTCATGGAGGGCGGTGTGGCTCAGACAGAGCCTGAGTCCAGGGTGCCCGTTCTGG
ACTTTCTCGAGCCAATGGCCGAGGAAGAGAGCGACCTTGAGCCCTCAATACCATCGGAGT
GCATGCTCCCCAGGAGCGGGTTTCCACGGGCCTTACCGGCTTGGGCACGGCCTGACCACA
ACCCGCCGCTCGTGGAATCGTGGAGGAGGCCAGATTACCAACCGCCCACCGGTTGGTCAT
AGCTGTTTCCTGTGAGACGTATCA
>JXAB5TC01BILRH rank=0000818 x=504.0 y=3355.0 length=405
TGATACGTCTGTTGTAAAACGACGGCCAGTAAACCACGTCGCCCCTACTCACTACGTGAC
GGAGTCGGATGCGTCGCAGCGTGTGACCCAACTACTTGGCTCTCTTACTATAACCAGCCT
ACTCAGAAGACTCCACAATTGGATAACTGAGGACTGCCCCATCCCATGCTCCGGATCCTG
GCTCCGCGACGTGTGGGACTGGGTTTGCACCATCTTGACAGACTTCAAAAATTGGCTGAC
CTCTAAATTGTTCCCCAAGCTGCCCGGCCTCCCCTTCATCTCTTGTCAAAAGGGGTACAA
GGGTGTGTGGGCCGGCACTGGCATCATGACCACGCGCTGCCCTTGCGGCGCCAACATCTC
TGGCAATGTCCGCCTGGTCATAGCTGTTTCCTGTGAGACGTATCA
>JXAB5TC01BRV05 rank=0000823 x=610.0 y=2391.0 length=424
TGATACGTCTGTTGTAAAACGACGGCCAGTTGACCACGCGCTGCCCTTGTCGGCGCCAAC
ATCTCTGGCAATGTCCGCCTGGGCTCTATGAGGATCACAGGGCCTAAAACCTGCATGAAC
ACCTGGCAGGGGACCTTTCCTATCAATTGCTACACGGAGGGCCAGTGCGCGCCGAAACCC
CCCACGAACTACAAGACCGCCATCTGGAGGGTGGCGGCCTCGGAGTACGCGGAGGTGACG
CAGCATGGGTCGTACTCCTATGTAACAGGACTGACCACTGACAATCTGAAAATTCCTTGC
CAACTACCTTCTCCAGAGTTTTTCTCCTGGGTGGACGGTGTGCAGATCCATAGGTTTGCA
CCCACACCAAAGCCGTTTTTCCGGGATGAGGTCTGGTCATAGCTGTTTCCTGTGAGACGT
ATCA
>JXAB5TC01DTQEA rank=0000826 x=1451.0 y=2896.0 length=424
TGATACGTCTGTTGTAAAACGACGGCCAGTTGACCACGCGCTGCCCTTGCGGCGCCAACA
TCTCTGGCAATGTCCGCCTGGGCTCTATGAGGATCACAGGGCCTAAAACCTGCATGAACA
CCTGGCAGGGGACCTTTCCTATCAATTGCTACACGGAGGGCCAGTGCGCGCCGAAACCCC
CCACGAACTACAAGACCGCCATCTGGAGGGTGGCGGCCTCGGAGTACGCGGAGGTGACGC
AGCATGGGTCGTACTCCTATGTAACCAGGACTGACCACTGACAATCTGAAAATTCCTTGC
CAACTACCTTCTCCAGAGTTTTTCTCCTGGGTGGACGGTGTGCAGATCCATAGGTTTGCA
CCCACACCAAAGCCGTTTTTCCGGGATGAGGTCTGGTCATAGCTGTTTCCTGTGAGACGT
ATCA
>JXAB5TC01DVQ3L rank=0000828 x=1474.0 y=2911.0 length=261
TGATACGTCTGTTGTAAAACGACGGCCAGTTGACCACGCGCTGCCCTTGCGGCGCCAACA
TCTCTGGCAATGTCCGCCTGGGCTCTATGAGGATCACAGGGCCTAAAACCTGCATGAACA
CCTGGCAGGGGACCTTTCCTATCAATTGCTACACGGAGGGCCAGTGCGCGCCGAAACCCC
CCGACGAACTACAAGACCGCCATCTGGAGGGTGGCGGCCTCGGGAGTACGCGGAGGTGAC
GCAGCATGGGTCGTACTCCTA
>JXAB5TC01DU886 rank=0000832 x=1469.0 y=264.0 length=425
TGATACGTCTCACAGGAAACAGCTATGACCAGACCTCATCCCGGAAAAACGGCTTTGGTG
TGGGTGCAAACCTATGGATCTGCACACCGTCCACCCAGGAGAAAAACTCTGGAGAAGGTA
GTTGGCAAGGAATTTTCAGATTGTCAGTGGTCAGTCCTGTTACATAGGAGTACGACCCAT
GCTGCGTCACCTCCGCGTACTCCGAGGCCGCCACCCTCCAGATGGCGGTCTTGTAGTTCG
TGGGGGGTTTCGGTCGCGCACTGGCCCGTCCGTGTAGCAATTGATAGGAAAGGTCCCCTG
CCAGGTGTTCATGCAGGTTTTAGGCCCTGTGATCCTCATAGAGCCCAGGCGGACATTGCC
AGAGATGTTGGCGCCGCAAGGGCAGCGCGTGGTCAACTGGCCGTCGTTTTACAACAGACG
TATCA
>JXAB5TC01DOXMS rank=0000842 x=1397.0 y=178.0 length=422
TGATACGTCTGTTGTAAAACGACGGCCAGTTGACCACGCGCTGCCCTTGCGGCGCCAACA
TCTCTGGCAATGTCCGCCTGGGCTCTATGAGGATCACAGGGCCTAAAACCTGCATGAACA
CCTGGCAGGGGACCTTTCCTATCAATTGCTACACGGAGGGCCAGTGCGCGCCGAAACCCC
CCACGAACTACAAGACCGCCATCTGGAGGGTGGCGGCCTCGGAGTACGCGGAGGTGACGC
AGCATGGGTCGTACTCCTATGTAACAGGACTGACCACTGACAATCTGAAAATTCCTTGCC
AACTACCTTCTCCAGAGTTTTTCTCCTGGGTGGACGGTGTGCAGATCCATAGGTTTGCAC
CCACACCAAAGCCGTTTTTCCGGGATGAGTCTGGTCATAGCTGTTTCCTGTGAGACGTAT
CA
>JXAB5TC01DK435 rank=0000844 x=1353.0 y=3475.0 length=423
TGATACGTCTGTTGTAAAACGACGGCCAGTTGACCACGCGCTGCCCTTGCGGCGCCAACA
TCTCTGGCAATGTCCGCCTGGGCTCTATGAGGATCGCAGGGCCTAAAACCTGCATGAACA
CCTGGCAGGGGACCTTTCCTATCAATTGCTACACGGAGGGCCAGTGCGCGCCGAAACCCC
CCNCGAACTACAAGACCGCCATCTGGAGGGTGGCGGCCTCGGAGTACGCGGAGGTGACGC
AGCATGGGTCGTACTCCTATGTAACAGGACTGACCACTGACAATCTGAAAATTCCTTGCC
AACTACCTTCTCCAGAGTTTTTCTCCTGGGTGGACGGTGTGCAGATCCATAGGTTTGTAC
CCACACCAAAGCCGTTTTTCCGGGATGAGGTCTGGTCATAGCTGTTTCCTGTGAGACGTA
TCA
>JXAB5TC01BRWTN rank=0000847 x=610.0 y=3417.0 length=421
TGATACGTCTGTTGTAAAACGACGGCCAGTTGACCACGCGCTGCCCTTGCGGCGCCAACA
TCTCTGGCAATGTCCGCCTGGGCTCTATGAGGATCACAGGGCCTAAAACCTGCATGAACA
CCTGGCAGGGGACCTTTCCTATCAATTGCTACACGGAGGGCCAGTGCGCGCCGAAACCCC
CCACGAACTACAAGACCGCCATCTGGAGGGTGGCGGCCTCGGAGTACGCGGAGGTGACGC
AGCATGGGTCGTACTCCTATGTAACAGGACTGACCACTGACAATCTGAAAATTCCTTGCC
AACTACCTTCTCCAGAGTTTTTCTCCTGGGTGGACGGTGTGCAGATCCATAGGTTTGCAC
CCACACCAAAGCCGTTTTTCCGGGATGAGGTCTGGTCATAGCTGTTTCCTGTGACGTATC
A
>JXAB5TC01CIB7J rank=0000849 x=911.0 y=3517.0 length=406
TGATACGTCTGTTGTAAAACGACGGCCAGTAAACCACGTCGCCCCTACTCACTACGTGAC
GGAGTCGGATGCGTCGCAGCGTGTGACCCAACTACTTGGCTCTCTTACTATAACCAGCCT
ACTCAGAAGACTCCACAATTGGATAACTGAGGACTGCCCCACTCCCATGCTCCGGATCCT
GGCTCCGCGACGTGTGGGACTGGGTTTGCACCATCTTGACAGACTTCAAAAATTGGCTGA
CCTCTAAATTGTTCCCCAAGCTGCCCGGCCTCCCCTTCATCTCTTGTCAAAAGGGGTACA
AGGGTGTGTGGGCCGGCACTGGCATCATGACCACGCGCTGCCCTTGCGGCGCCAACATCT
CTGGCAATGTCCGCCTGGTCATAGCTGTTTCCTGTGAGACGTATCA
>JXAB5TC01BD7T4 rank=0000851 x=454.0 y=3482.0 length=402
TCTCTATGCGCACAGGAAACAGCTATGACCAGGCGGACATTGCCAGAGATGTTGGCGCCG
CAAGGGCAGCGCGTGGTCATGATGCCAGTGCCGGCCCACACACCCTTGTACCCCTTTTGA
CAAGAGATGAAGGGGAGGCCGGGCAGCTTGGGGAACAATTTAGAGGTCAGCCAATTTTTG
AAGTCTGTCAAGATGGTGCAAACCCAGTCCCACACGTCGCGGAGCCAGGATCCGGAGCAT
GGGATGGGGCAGTCCTCAGTTATCCAATTGTGGAGTCTTCTGAGTAGGCTGGTTATAGTA
AGAGAGCCAAGTAGTTGGGTCACACGCTGCGACGCATCCGACTCCGTCACGTAGTGAGTA
GGGGCGACGTGGTTTACTGCGTGTTTTACAACCGCATAGAGA
>JXAB5TC01BTDCV rank=0000857 x=627.0 y=1869.0 length=405
TCTCTATGCGCACAGGAAACAGCTATGACCAGGCGGACATTGCCAGAGATGTTGGCGCCG
CAAGGGCAGCGCGTGGTCATGATGCCAGTGCCGGCCCACACACCCTTGTACCCCTTTTGA
CAAGAGATGAAGGGGAGGCCGGGCAGCTTGGGGAACAATTTAGAGGTCAGCCAATTTTTG
AAGTCTGTCAAGATGGTGCAAACCCAGTCCCACACGTCGCGGAGCCAGGATCCGGAGCAT
GGGATGGGGCAGTCCTCAGTTATCCAATTGTGGAGTCTTCTGAGTAGGCTGGTTATAGTA
AGAGAGCCAAGTAGTTGGGTCACACGCTGCGACGCATCCGACTCCGTCACGTAGTGAGTA
GGGGCGACGTGGTTTACTGGCCGTCGTTTTACAACCGCATAGAGA
>JXAB5TC01BG2MO rank=0000859 x=487.0 y=1534.0 length=440
TTCTATGCGCACAGGAAACAGCTATGACCAACGGTGGGCGGTTGGTAATCTGGCCTCCTC
CACGATTCCACAAGCGGCGGGTTGTAGTCAGGCCGTGCCCAAGCCGGTAAGGCCCGTGGA
AACCCGCTCCTGGGGAGCATGCACTCCGATGGTATTGAGGGCTCAAGGTCGCTCTCTTCC
TCGGCCATTGGCTCGAGAAAGTCCAGAACGGGCACCCTGGACTCAGGCTCTGTCTGAGCC
ACACCGCCCTCCATGAGCAGGTTGGCATCGACCATGTCCACGTCATAGGTGTTGCTGTGG
GTGGTGCAGGTGGCCCGCAGCGACGGTGCTGATAGCTGGCTCACTGAGGAGCTCGCCTCA
GATGGAGGTGATCCCCGTGCCAAGCGCCGCGCCGCAGTCTCCGCCGTGATGTCTGGCCTC
GTTTTACAACCGCATAGAGA
>JXAB5TC01CTYK5 rank=0000861 x=1044.0 y=967.0 length=405
TGATACGTCTGTTGTAAAACGACGGCCAGTAAACCACGTCGCCCCTACTCACTACGTGAC
GGAGTCGGATGCGTCGCAGCGTGTGACCCAACTACTTGGCTCTCTTACTATAACCAGCCT
ACTCAGAAGACTCCACAATTGGATAACTGAGGACTGCCCCATCCCATGCTCCGGATCCTG
GCTCCGCGACGTGTGGGACCGGGTTTGCACCATCTTGACAGACTTCAAAAATTGGCTGAC
CTCTAAATTGTTCCCCAAGCTGCCCGGCCTCCCCTTCATCTCCTGTCAAAAGGGGTACAA
GGGTGTGTGGGCCGGCACTGGCATCATGACCACGCGCTGCCCTTGCGGCGCCAACATCTC
TGGCAATGTCCGCCTGGTCATAGCTGTTTCCTGTGAGACGTATCA
>JXAB5TC01CMLCP rank=0000862 x=960.0 y=1287.0 length=423
TGATACGTCTCACAGGAAACAGCTATGACCAGACCTCATCCCGGAAAAACGGCCTTGGTG
TGGGTGCAAACCTATGGATCTGCACACCGTCCACCCAGGAGAAAAACTCTGGAGAAGGTA
GTTGGCAAGGAATTTTCAGATTGTCAGTGGTCAGTCCTGTCACATAGGAGTACGACCCAT
GCTGCGTCACCTCCGCGTACTCCGAGGCCGCCACCCTCCAGATGGCGGTCTTGTAGTTCG
TGGGGGGTTTCGGCGCGCACTGGCCCTCCGTGTAGCAATTGATAGGAAAGGTCCCCTGCC
AGGTGTTCATGCAGGTTTTAGGCCCTGTGATCCTCATAGAGCCCAGGCGGACATTGCCAG
AGATGTTGGCGCCGCAAGGGCAGCGCGTGGTCAACTGGCCGTCGTTTTACAACAGACGTA
TCA
>JXAB5TC01BOQ0Y rank=0000873 x=574.0 y=3392.0 length=405
TGATACGTCTGTTGTAAAACGACGGCCAGTAAACCACGTCGCCCCTACTCACTACGTGAC
GGAGTCGGATGCGTCGCAGCGTGTGACCCAACTACTTGGCTCTCTTACTATAACCAGCCT
ACTCAGAAGACTCCACAATTGGATAACTGAGGACTGCCCCATCCCATGCTCCGGATCCTG
GCTCCGCGACGTGTGGGACTGGGTTTGCACCATCTTGACAGACTTCAAAAATTGGCTGAC
CTCTAAATTGTTCCCCAAGCTGCCCGGCCTCCCCTTCATCTCTTGTCAAAAGGGGTACAA
GGGTGTGTGGGCCGGCACTGGCATCATGACCACGCGCTGCCCTTGCGGCGCCAACATCTC
TGGCAATGTCCGCCTGGTCATAGCTGTTTCCTGTGAGACGTATCA
>JXAB5TC01AXPS9 rank=0000874 x=266.0 y=3675.0 length=423
TGATACGTCTGTTGTAAAACGACGGCCAGTTGACCACGCGCTGCCCTTGCGGCGCCAACA
TCTCTGGCAATGTCCGCCTGGGCTCTATGAGGATCACAGGGCCTAAAACCTGCATGAACA
CCTGGCAGGGGACCTTTCCTATCAATTGCTACACGGAGGGCCAGTGCGCNCCGAAACCCC
CCACGAACTACAAGACCGCCATCTGGAGGGTGGCGGCCTCGGAGTACGCGGAGGTGACGC
AGCATGGGTCGTACTCCTATGTAACAGGACTGACCACTGACAATCTGAAAATTCCTAGCC
AACTACCTTCTCCAGAGTTTTTCTCCTGGGTGGACGGTGTGCAGATCCATAGGTTTGCAC
CCACACCAAAGCCGTTTTTCCGGGATGAGGTCTGGTCATAGCTGTTTCCTGTGAGACGTA
TCA
>JXAB5TC01A7BU5 rank=0000877 x=376.0 y=1599.0 length=404
TGATACGTCTGTTGTAAAACGACGGCCAGTAAACCACGTCGCCCCTACTCACTACGTGAC
GGAGTCGGATGCGTCGCAGCGTGTGACCCAACTACTTGCTCTCTTACTATAACCAGCCTA
CTCAGAAGACTCCACAATTGGATAACTGAGGACTGCCCCATCCCATGCTCCGGATCCTGG
CTCCGCGACGTGTGGGACTGGGTTTGCACCATCTTGACAGACTTCAAAAATTGGCTGACC
TCTAAATTGTTCCCCAAGCTGCCCGGCCTCCCCTTCATCTCTTGTCAAAAGGGGTACAAG
GGTGTGTGGGCCGGCACTGGCATCATGACCACGCGCTGCCCTTGCGGCGCCAACATCTCT
GGCAATGTCCGCCTGGTCATAGCTGTTTCCTGTGAGACGTATCA
>JXAB5TC01C1GP5 rank=0000880 x=1129.0 y=2907.0 length=405
TGATACGTCTGTTGTAAAACGACGGCCAGTAAACCACGTCGCCCCTACTCACTACGTGAC
GGAGTCGGATGCGTCGCAGCGTGTGACCCAACTACTTGGCTCTCTTACTATAACCAGCCT
ACTCAGAAGACTCCACAATTGGATAACTGAGGACTGCCCCATCCCATGCTCCGGATCCTG
GCTCCGCGACGTGTGGGACTGGGTTTGCACCATCTTGACAGACTTCAAAAATTGGCTGAC
CTCTAAATTGTTCCCCAAGCTGCCCGGCCTCCCCTTCATCTCTTGTCAAAAGGGGTACAA
GGGTGTGTGGGCCGGCACTGGCATCATGACCACGCGCTGCCCTTGCGGCGCCAACATCTC
TGGCAATGTCCGCCTGGTCATAGCTGTTTCCTGTGAGACGTATCA
>JXAB5TC01DV0KS rank=0000883 x=1477.0 y=2906.0 length=229
TGATACGTCTGTTGTAAAACGACGGCCAGTACATCACGGCGGAGACTGCGGCGCGGCGCT
TGGCACGGGGATCACCTCCATCTGAGGCGAGCTCCTCAGTGAGCCAGCTATCAGCACCGT
CGCTGCGGGCCACCTGCACCACCCACAGCAACACCTATGACGTGGACATGGTCGATGCCA
ACCTGCTCATGGAGGGCGGTGTGGCTCAGACAGAGCCTGAGTCCAGGGT
>JXAB5TC01BTN2Z rank=0000884 x=630.0 y=3481.0 length=423
TGATACGTCTCACAGGAAACAGCTATGACCAGACCTCATCCCGGAAAAACGGCTTTGGTG
TGGGTGCAAACCTATGGATCTGCACACCGTCCACCCAGGAGAAAAACTCTGGAGAAGGTA
GTTGGCAAGGAATTTTCAGATTGTCAGTGGTCAGTCCTGTTACATAGGAATACGACCCAT
GCTGCGTCACCTCCGCGTACTCCGAGGCCGCCACCCTCCAGATGGCGGTCTTGTAGTTCG
TGGGGGGTTTCGGCGCGCACTGGCCCTCCGTGTAGCAATTGATAGGAAAGGTCCCCTGCC
AGGTGTTCATGCAGGTTTTAGGCCCTGTGATCCTCATAGAGCCCAGGCGGACATTGCCAG
AGATGTTGGCGCCGCAAGGGCAGCGCGTGGTCAACTGGCCGTCGTTTTACAACAGACGTA
TCA
>JXAB5TC01DOEAW rank=0000891 x=1390.0 y=3798.0 length=422
TGATACGTCTGTTGTAAAACGACGGCAGTTGACCACGCGCTGCCCTTGCGGCGCCAACAT
CTCTGGCAATGTCCGCCTGGGCTCTATGAGGATCACAGGGCCTAAAACCTGCATGAACAC
CTGGCAGGGGACCTTTCCTATCAATTGCTACACGGAGGGCCAGTGCGCGCCGAAACCCCC
CACGAACTACAAGACCGCCATCTGGAGGGTGGCGGCCTCGGAGTACGCGGAGGTGACGCA
GCATGGGTCGTACTCCTATGTAACAGGACTGACCACTGACAATCTGAAAATTCCTTGCCA
ACTACCTTCTCCAGAGTTTTTCTCCTGGGTGGACGGTGTGCAGATCCATAGGTTTGCACC
CACACCAAAGCCGTTTTTCCGGGATGAGGTCTGGTCATAGCTGTTTCCTGTGAGACGTAT
CA
>JXAB5TC01CQ95I rank=0000893 x=1013.0 y=2964.0 length=404
TGATACGTCTGTTGTAAAACGACGGCCAGTAAACCACGTCGCCCCTACTCACTACGTGAC
GGAGTCGGATGCGTCGCAGCGTGTGACCCAACTACTTGGCTCTCTTACTATAACCAGCCT
ACTCAGAAGACTCCACAATTGGATAACTGAGGACTGCCCCATCCCATGCTCCGGATCCTG
GCTCCGCGACGTGTGGGACTGGGTTTGCACCATCTTGACAGACTTCAAAAATTGGCTGAC
CTCTAAATTGTTCCCCAAGCTGCCCGGCCTCCCCTTCATCTCTTGTCAAAAGGGGTACAA
GGGTGTGTGGGCCGGCACTGGCATCATGACCACGCGCTGCCCTTGCGGCGCCAACATCTC
TGGCAATGTCCGCCTGTCATAGCTGTTTCCTGTGAGACGTATCA
>JXAB5TC01AOX10 rank=0000908 x=166.0 y=4054.0 length=404
TGATACGTCTGTTGTAAAACGACGGCCAGTAAACCACGTCGCCCTACTCACTACGTGACG
GAGTCGGATGCGTCGCAGCGTGTGACCCAACTACTTGGCTCTCTTACTATAACCAGCCTA
CTCAGAAGACTCCACAATTGGATAACTGAGGACTGCCCCATCCCATGCTCCGGATCCTGG
CTCCGCGACGTGTGGGACTGGGTTTGCACCATCTTGACAGACTTCAAAAATTGGCTGACC
TCTAAATTGTTCCCCAAGCTGCCCGGCCTCCCCTTCATCTCTTGTCAAAAGGGGTACAAG
GGTGTGTGGGCCGGCACTGGCATCATGACCACGCGCTGCCCTTGCGGCGCCAACATCTCT
GGCAATGTCCGCCTGGTCATAGCTGTTTCCTGTGAGACGTATCA
>JXAB5TC01DK156 rank=0000913 x=1352.0 y=3756.0 length=404
TGATACGTCTGTTGTAAAACGACGGCCAGTAAACCACGTCGCCCCTACTCACTACGTGAC
GGAGTCGGATGCGTCGCAGCGTGTGACCCAACTACTTGGCTCTCTTACTATAACCAGCCT
ACTCAGAAGACTCCACAATTGGATAACTGAGGACTGCCCCACTCCCATGCTCCGGATCCT
GGCTCCGCGACGTGTGGGACTGGGTTTGCACCATCTTGACAGACTTCAAAAATTGGCTGA
CCTCTAAATTGTTCCCCAAGCTGCCCGGCCTCCCCTTCATCTCTTGTCAAAAGGGGTACA
AGGGTGTGTGGGCCGGCACTGGCATCATGACCACGCGCTGCCCTTGCGGCGCCAACATCT
CTGGCAATGTCCGCTGGTCATAGCTGTTTCCTGTGAGCGTATCA
>JXAB5TC01DDXHN rank=0000917 x=1271.0 y=2873.0 length=423
TGATACGTCTGTTGTAAAACGACGGCCAGTTGACCACGCGCTGCCCTTGCGGCGCCAACA
TCTCTGGCAATGTCCGCCTGGGCTCTATGAGGATCACAGGGCCTAAAACCTGCATGAACA
CCTGGCAGGGGACCTTTCCTATCAATTGCTACACGGAGGGCCAGTGCGCGCCGAAACCCC
CCACGAACTACAAGACCGCCATCTGGAGGGTGGCGGCCTCGGAGTACGCGGAGGTGACGC
AGCATGGGTCGTACTCCTATGTAACAGGACTGACCACTGACAATCTGAAAATTCCTTGCC
AACTACCTTCTCCAGAGTTTTTCTCCTGGGTGGACGGTGTGCAGATCCATAGGTTTGCAC
CCACACCAAAGCCGTTTTTCCGGGATGAGGTCTGGTCATAGCTGTTTCCTGTGAGACGTA
TCA
>JXAB5TC01CPX1F rank=0000920 x=998.0 y=2049.0 length=422
TTCTATGCGCACAGGAAACAGCTATGACCAGACCTCATCCCGGAAAAACGGCTTTGGTGT
GGGTGCAAACCTATGGATCTGCACACCGTCCACCCAGGAGAAAAACTCTGGAGAAGGTAG
TTGGCAAGGAATTTTCAGATTGTCAGTGGTCAGTCCTGTTACATAGGAGTACGACCCATG
CTGCGTCACCTCCGCGTACTCCGAGGCCGCCACCCTCCAGATGGCGGTCTTGTAGTTCGT
GGGGGGTTTCGGCGCGCACTGGCCCTCCGTGTAGCAATTGATAGGAAAGGTCCCCTGCCA
GGTGTTCATGCAGGTTTTAGGCCCTGTGATCCTCATAGAGCCCAGGCGGACATTGCCAGA
GATGTTGGCGCCGCAAGGGCAGCGCGTGGTCAACTGGCCGTCGTTTTACAACCGCATAGA
GA
>JXAB5TC01CEB6D rank=0000922 x=866.0 y=1171.0 length=404
TGATACGTCTGTTGTAAAACGACGGCCAGTAAACCACGTCGCCCCTACTCACTACGTGAC
GGAGTCGGATGCGTCGCAGCGTGTGACCCAACTACTTGGCTCTCTTACTATAACCAGCCT
ACTCAGAAGACTCCACAATTGGATAACTGAGGACTGCCCCATCCCATGCTCCGGATCCTG
GCTCCGCGACGTGTGGGACTGGGTTTGCACCATCTTGACAGACTTCAAAAATTGGCTGAC
CTCTAAATTGTTCCCCAAGCTGCCCGGCCTCCCCTTCATCTCTTGTCAAAAGGGGTACAA
GGGTGTGTGGGCCGGCACTGGCATCATGACCACGCGCTGCCCTTGCGGCGCCAACATCTC
TGGCAATGTCCGCCTGGTCATAGCTGTTCCTGTGAGACGTATCA
>JXAB5TC01B6T8Q rank=0000923 x=780.0 y=3592.0 length=422
TGATACGTCTGTTGTAAAACGACGGCCAGTTGACCACGCGCTGCCCTTGCGGCGTCAACA
TCTCTGGCAATGTCCGCCTGGGCTCTATGAGGATCACAGGGCCTAAAACCTGCATGAACA
CCTGGCAGGGGACCTTTCCTATCAATTGCTACACGGAGGGCCAGTGCGCGCCGAAACCCC
CCACGAACTACAAGACCGCCATCTGGAGGGTGGCGGCCTCGGAGTACGCGGAGGTGACGC
AGCATGGGTCGTACTCCTATGTAACAGGACTGACCACTGACAATCTGAAAATTCCTTGCC
AACTACCTTCTCCAGAGTTTTTCTCCTGGGTGGACGGTGTGCAGATCCATAGGTTTGCAC
CCACACCAAAGCCGTTTTTCCGGATGAGGTCTGGTCATAGCTGTTTCCTGTGAGACGTAT
CA
>JXAB5TC01CTLPU rank=0000925 x=1040.0 y=672.0 length=423
TGATACGTCTGTTGTAAAACGACGGCCAGTTGACCACGCGCTGCCCTTGCGGCGCCGACA
TCTCTGGCAATGTCCGCCTGGGCTCTATGAGGATCACAGGGCCTAAAACCTGCATGAACA
CCTGGCAGGGGACCTTTCCTATCAATTGCTACACGGAGGGCCAGTGCGCGCCGAAACCCC
CCACGAACTACAAGACCGCCATCTGGAGGGTGGCGGCCTCGGAGTACGCGGAGGTGACGC
AGCATGGGTCGTACTCCTATGTAACAGGACTGACCACTGACAATCTGAAAATTCCTTGCC
AACTACCTTCTCCAGAGTTTTTCTCCTGGGTGGACGGTGTGCAGATCCATAGGTTTGCAC
CCACACCAAAGCCGTTTTTCCGGGATGAGGTCTGGTCATAGCTGTTTCCTGTGAGACGTA
TCA
>JXAB5TC01B3K1I rank=0000927 x=743.0 y=3252.0 length=423
TGATACGTCTCACAGGAAACAGCTATGACCAGACCTCATCCCGGAAAAACGGCTTTGGTG
TGGGTGCAAACCTATGGATCTGCACACCGTCCACCCAGGAGAAAAACTCTGGAGAAGGTA
GTTGGCAAGGAATTTTCAGATTGTCAGTGGTCAGTCCTGTTACATAGGAGTACGACCCAT
GCTGCGTCACCTCCGCGTACTCCGAGGCCGCCACCCTCCAGATGGCGGTCTTGTAGTTCG
TGAGGGGTTTCGGCGCGCACTGGCCCTCCGTGTAGCAATTGATAGGAAAGGTCCCCTGCC
AGGTGTTCATGCAGGTTTTAGGCCCTGTGATTCTCATAGAGCCCAGGCGGACATTGCCAG
AGATGTTGGCGCCGCAAGGGCAGCGCGTGGTCAACTGGCCGTCGTTTTACAACAGACGTA
TCA
>JXAB5TC01DTQR1 rank=0000939 x=1451.0 y=3391.0 length=442
TGATACGTCTGTTGTAAAACGACGGCCAGTACATCCGCGGAGACTGCGGCGCGGCGCTTG
GCACGGGGATCACCTCCATCTGAGGCGAGCTCCTCAGTGAGCCAGCTATCAGCACCGTCG
CTGCGGGCCACCTGCACCACCCACAGCAACACCTATGACGTGGACATGGTCGATGCCAAC
CTGCTCATGGAGGGCGGTGTGGCTCAGACAGAGCCTGAGTCCAGGGTGCCCGTTCTGGAC
TTTCTCGAGCCAATGGCCGAGGAAGAGAGCGACCTTGAGCCCTCAATACCATCGGAGTGC
ATGCTCCCCAGGAGCGGGTTTCCACGGGCCTTACCGGCTTGGGCACGGCCTGACTACAAC
CCGCCGCTCGTGGAATCGTGGAGGAGGCCAGATTACCAACCGGCCCACCGTTGGTCATAG
CTGTTTCCTGTGAGACGTATCA
>JXAB5TC01CSB8B rank=0000940 x=1025.0 y=3161.0 length=423
TGATACGTCTGTTGTAAAACGACGGCCAGTTGACCACGCGCTGCCCTTGCGGCGCCAACA
TCTCTGGCAATGTCCGCCTGGGCTCTATGAGGATCACAGGGCCTAAAACCTGCATGAACA
CCTGGCAGGGGACCTTTCCTATCAATTGCTACACGGAGGGCCAGTGCGCGCCGAAACCCC
CCACGAACTACAAGACCGCCATCTGGAGGGTGGCGGCCTCGGAGTACGCGGAGGTGACGC
AGCATGGGTCGTACTCCTATGTAACAGGACTGACCACTGACAATCTGAAAATTCCTTGCC
AACTACCTTCTCCAGAGTTTTTCTCCTGGGTGGACGGTGTGCAGATCCATAGGTTTGCAC
CCACACCAAAGCCGTTTTTCCGGGATGAGGTCTGGTCATAGCTGTTTCCTGTGAGACGTA
TCA
>JXAB5TC01A477U rank=0000948 x=352.0 y=1864.0 length=404
TGATACGTCTGTTGTAAACGACGGCCAGTAAACCACGTCGCCCCTACTCACTACGTGACG
GAGTCGGATGCGTCGCAGCGTGTGACCCAACTACTTGGCTCTCTTACTATAACCAGCCTA
CTCAGAAGACTCCACAATTGGATAACTGAGGACTGCCCCATCCCATGCTCCGGATCCTGG
CTCCGCGACGTGTGGGACTGGGTTTGCACCATCTTGACAGACTTCAAAAATTGGCTGACC
TCTAAATTGTTCCCCAAGCTGCCCGGCCTCCCCTTCATCTCTTGTCAAAAGGGGTACAAG
GGTGTGTGGGCCGGCACTGGCATCATGACCACGCGCTGCCCTTGCGGCGCCAACATCTCT
GGCAATGTCCGCCTGGTCATAGCTGTTTCCTGTGAGACGTATCA
>JXAB5TC01CGNC7 rank=0000951 x=892.0 y=2489.0 length=405
TGATACGTCTGTTGTAAAACGACGGCCAGTAAACCACGTCGCCCCTACTCACTACGTGAC
GGAGTCGGATGCGTCGCAGCGTGTGACCCAACTACTTGGCTCTCTTACTATAACCAGCCT
ACTCAGAAGACTCCACAATTGGATAACTGAGGACTGCCCCATCCCATGCTCCGGATCCTG
GCTCCGCGACGTGTGGGACTGGGTTTGCACCATCTTGACAGACTTCAAAAATTGGCTGAC
CTCTAAATTGTTCCCCAAGCTGCCCGGCCTCCCCTTCATCTCTTGTCAAAAGGGGTACAA
GGGTGTGTGGGCCGGCACTGGCATCATGACCACGCGCTGCCCTTGCGGCGCCAACATCTC
TGGCAATGTCCGCCTGGTCATAGCTGTTTCCTGTGAGACGTATCA
>JXAB5TC01A99IT rank=0000961 x=409.0 y=3363.0 length=442
TGATACGTCTGTTGTAAACGACGGCCAGTACATCACGGCGGAGACTGCGGCGCGGCGCTT
GGCACGGGGATCACCTCCATCTGAGGCGAGCTCCTCAGTGAGCCAGCTATCAGCACCGTC
GCTGCGGGCCACCTGCACCACCCACAGCAACACCTATGACGTGGACATGGTCGATGCCAA
CCTGCTCATGGAGGGCGGTGTGGCTCAGACAGAGCCTGAGTCCAGGGTGCCCGTTCTGGA
CTTTCTCGAGCCAACGGCCGAGGAAGAGAGCGACCTTGAGCCCTCAATACCATCGGAGTG
CATGCTCCCCAGGAGCGGGTTTCCACGGGCCTTACCGGCTTGGGCACGGCCTGACTACAA
CCCGCCGCTCGTGGAATCGTGGAGGAGGCCAGATTACCAACCGCCCACCGTTGGTCATAG
CTGTTTCCTGTGAGACGTATCA
>JXAB5TC01DSVSL rank=0000966 x=1442.0 y=99.0 length=405
TGATACGTCTGTTGTAAAACGACGGCCAGTAAACCACGTCGCCCCTACTCACTACGTGAC
GGAGTCGGATGCGTCGCAGCGTGTGACCCAACTACTTGGCTCTCTTACTATAACCAGCCT
ACTCAGAAGACTCCACAATTGGATAACTGAGGACTGCCCCATCCCATGCTCCGGATCCTG
GCTCCGCGACGTGTGGGACTGGGTTTGCACCATCTTGACAGACTTCAAAAATTGGCTGAC
CTCTAAATTGTTCCCCAAGCTGCCCGGCCTCCCCTTCATCTCTTGTCAAAAGGGGTACAA
GGGTGTGTGGGCCGGCACTGGCATCATGACCACGCGCTGCCCTTGCGGCGCCAACATCTC
TGGCAATGTCCGCCTGGTCATAGCTGTTTCCTGTGAGACGTATCA
>JXAB5TC01CEPTR rank=0000973 x=870.0 y=2477.0 length=404
TGATACGTCTGTTGTAAAACGACGGCCAGTAAACACGTCGCCCCTACTCACTACGTGACG
GAGTCGGATGCGTCGCAGCGTGTGACCCAACTACTTGGCTCTCTTACTATAACCAGCCTA
CTCAGAAGACTCCACAATTGGATAACTGAGGACTGCCCCATCCCATGCTCCGGATCCTGG
CTCCGCGACGTGTGGGACTGGGTTTGCACCATCTTGACAGACTTCAAAAATTGGCTGACC
TCTAAATTGTTCCCCAAGCTGCCCGGCCTCCCCTTCATCTCTTGTCAAAAGGGGTACAAG
GGTGTGTGGGCCGGCACTGGCATCATGACCACGCGCTGCCCTTGCGGCGCCAACATCTCT
GGCAATGTCCGCCTGGTCATAGCTGTTTCCTGTGAGACGTATCA
>JXAB5TC01CE07J rank=0000975 x=874.0 y=845.0 length=405
TGATACGTCTGTTGTAAAACGACGGCCAGTAAACCACGTCGCCCCTACTCACTACGTGAC
GGAGTCGGATGCGTCGCAGCGTGTGACCCAACTACTTGGCTCTCTTACTATAACCAGCCT
ACTCAGAAGACTCCACAATTGGATAACTGAGGACTGCCCCATCCCATGCTCCGGATCCTG
GCTCCGCGACGTGTGGGACTGGGTTTGCACCATCTTGACAGACTTCAAAAATTGGCTGAC
CTCTAAATTGTTCCCCAAGCTGCCCGGCCTCCCCTTCATCTCTTGTCAAAAGGGGTACAA
GGGTGTGTGGGCCGGCACTGGCATCATGACCACGCGCTGCCCTTGCGGCGCCAACATCTC
TGGCAATGTCCGCCTGGTCATAGCTGTTTCCTGTGAGACGTATCA
>JXAB5TC01BP2NF rank=0000976 x=589.0 y=3673.0 length=405
TGATACGTCTGTTGTAAAACGACGGCCAGTAAACCACGTCGCCCCTACTCACTACGTGAC
GGAGTCGGATGCGTCGCAGCGTGTGACCCAACTACTTGGCTCTCTTACTATAACCAGCCT
ACTCAGAAGACTCCACAATTGGATAACTGAGGACTGCCCCATCCCATGCTCCGGATCCTG
GCTCCGCGACGTGTGGGACTGGGTTTGCACCATCTTGACAGACTTCAAAAATTGGCTGAC
CTCTAAATTGTTCCCCAAGCTGCCCGGCCTCCCCTTCATCTCTTGTCAAAAGGGGTACAA
GGGTGTGTGGGCCGGCACTGGCATCATGACCACGCGCTGCCCTTGCGGCGCCAACATCTC
TGGCAATGTCCGCCTGGTCATAGCTGTTTCCTGTGAGACGTATCA
>JXAB5TC01CSP69 rank=0000977 x=1030.0 y=787.0 length=424
TCTCTATGCGCACAGGAAACAGCTATGACCAGACCTCATCCCGGAAAAACCGGCTTTGGT
GTGGGTGCAAACCTATGGATCTGCACACCGTCCACCCAGGAGAAAAACTCTGGAGAAGGT
AGTTGGCAAGGAATTTTCAGATTGTCAGTGGTCAGTCCTGTTACATAGGAGTACGACCCA
TGCTGCGTCACCTCCGCGTACTCCGAGGCCGCCACCCTCCAGATGGCGGTCTTGTAGTTC
GTGGGGGGTTTCGGCGCGCACTGGCCCTCCGTGTAGCAATTGATAGGAAAGGTCCCCTGC
CAGGTGTTCATGCAGGTTTTAGGCCCTGTGATCCTCATAGAGCCCAGGCGGACATTGCCA
GAGATGTCGGCGCCGCAAGGGCAGCGCGTGGTCAACTGGCCGTCGTTTTACAACCGCATA
GAGA
>JXAB5TC01A9CNK rank=0000978 x=399.0 y=1726.0 length=425
TCTCTATGCGCACAGGAAACAGCTATGACCAGACCTCATCCCGGAAAAACCGGACTTTGG
TGTGGGTGCAAACCTATGGATCTGCACACCGTCCACCCAGGAGAAAAACTCTGGAGAAGG
TAGTTGGCAAGGAATTTTCAGATTGTCAGTGGTCAGTCCTGTTACATAGGAGTACGACCC
ATGCTGCGTCACCTCCGCGTACTCCGAGGCCGCCACCCTCCAGATGGCGGTCTTGTAGTT
CGTGGGGGGTTTCGGCGCGCACTGGCCCTCCGTGTAGCAATTGATAGGGAAGGTCCCCTG
CCAGGTGTTCATGCAGGTTTTAGGCCCTGTGATCCTCATAGAGCCCAGGCGGACATTGCC
AGAGATGTTGGCGCCGCAAGGGCAGCGCGTGGTCAACTGGCCGTCGTTTTACAACCGCAT
AGAGA
>JXAB5TC01DPMLP rank=0000985 x=1404.0 y=3867.0 length=85
TGATACGTCTCACAGGAAACAGCTATGACCAACGGTGGGCGGTTGGTAATCTGGCCTCCT
CCACGATTCCACGAGCGGCGGGTTG
>JXAB5TC01DUGSX rank=0000995 x=1460.0 y=255.0 length=403
TCTCTATGCGCACAGGAAACAGCTATGACCAGGCGGACATTGCCAGAGATGTTGGCGCCG
CAAGGGCAGCGCGTGGTCATGATGCCAGTGCCGGCCCACACACCCTTGTACCCCTTTTGA
CAAGAGATGAAGGGGAGGCCGGGCAGCTTGGGGAACAATTTAGAGGTCAGCCAATTTTTG
AAGTCTGTCAAGATGGTGCAAACCCAGTCCCACACGTCGCGGAGCCAGGATCCGGAGCAT
GGGATGGGGCAGTCCTCAGTTATCCAATTGTGGAGTCTTCTGAGTAGGCTGGTTATAGTA
AGAGAGCCAAGTAGTTGGGTCACACGCTGCGACGCATCCGACTCCGTCACGTAGTGAGTA
GGGGCGACGTGGTTTAGGCCGTCGTTTTACAACCGCATAGAGA
>JXAB5TC01BD991 rank=0000996 x=455.0 y=2551.0 length=405
TGATACGTCTGTTGTAAAACGACGGCCAGTAAACCACGTCGCCCCTACTCACTACGTGAC
GGAGTCGGATGCGTCGCAGCGTGTGACCCAACTACTTGGCTCTCTTACTATAACCAGCCT
ACTCAAAAGACTCCACAATTGGATAACTGAGGACTGCCCCATCCCATGCTCCGGATCCTG
GCTCCGCGACGTGTGGGACTGGGTTTGCACCATCTTGACAGACTTCAAAAATTGGCTGAC
CTCTAAATTGTTCCCCAAGCTGCCCGGCCTCCCCTTCATCTCTTGTCAAAAGGGGTACAA
GGGTGTGTGGGCCGGCACTGGCATCATGACCACGCGCTGCCCTTGCGGCGCCAACATCTC
TGGCAATGTCCGCCTGGTCATAGCTGTTTCCTGTGAGACGTATCA
>JXAB5TC01BEZ02 rank=0000998 x=463.0 y=3156.0 length=405
TGATACGTCTGTTGTAAAACGACGGCCAGTAAACCACGTCGCCCCTACTCACTACGTGAC
GGAGTCGGATGCGTCGCAGCGTGTGACCCAACTACTTGGCTCTCTTACTATAACCAGCCT
ACTCAGAAGACTCCACAATTGGATAACTGAGGACTGCCCCATCCCATGCTCCGGATCCTG
GCTCCGCGACGTGTGGGACTGGATTTGCACCATCTTGACAGACTTCAAAAATTGGCTGAC
CTCTAAATTGTTCCCCAAGCTGCCCGGCCTCCCCTTCATCTCTTGTCAAAAGGGGTACAA
GGGTGTGTGGGCCGGCACTGGCATCATGACCACGCGCTGCCCTTGCGGTGCCAACATCTC
TGGCAATGTCCGCCTGGTCATAGCTGTTTCCTGTGAGACGTATCA
>JXAB5TC01C0RAV rank=0001012 x=1121.0 y=2725.0 length=405
TGATACGTCTGTTGTAAAACGACGGCCAGTAAACCACGTCGCCCCTACTCACTACGTGGC
GGAGTCGGATGCGTCGCAGCGTGTGACCCAACTACTTGGCTCTCTTACTATAACCAGCCT
ACTCAGAAGACTCCACAATTGGATAACTGAGGACTGCCCCATCCCATGCTCCGGATCCTG
GCTCCGCGACGTGTGGGACTGGGTTTGCACCATCTTGACAGACTTCAAAAATTGGCTGAC
CTCTAAATTGTTCCCCAAGCTGCCCGGCCTCCCCTTCATCTCTTGTCAAAAGGGGTACAA
GGGTGTGTGGGCCGGCACTGGCATCATGACCACGTGCTGCCCTTGTGGCGCCAACATCTC
TGGCAATGTCCGCCTGGTCATAGCTGTTTCCTGTGAGACGTATCA
>JXAB5TC01CIWYG rank=0001013 x=918.0 y=1734.0 length=405
TGATACGTCTGTTGTAAAACGACGGCCAGTAAACCACGTCGCCCCTACTCACTACGTGAC
GGAGTCGGATGCGTCGCAGCGTGTGACCCAACTACTTGGCTCTCTTACTATAACCAGCCT
ACTCAGAAGACTCCACAATTGGATAACTGAGGACTGCCCCATCCCATGCTCCGGATCCTG
GCTCCGCGACGTGTGGGACTGGGTTTGCACCATCTTGACAGACTTCAAAAATTGGCTGAC
CTCTAAATTGTTCCCCAAGCTGCCCGGCCTCCCCTTCATCTCTTGTCAAAAGGGGTACAA
GGGTGTGTGGGCCGGCACTGGCATCATGACCACGCGCTGCCCTTGCGGCGCCAACATCTC
TGGCAATGTCCGCCTGGTCATAGCTGTTTCCTGTGAGACGTATCA
>JXAB5TC01CA6SO rank=0001015 x=830.0 y=1686.0 length=107
TGATACGTCTGTTGTAAACGACGGCCAGTTGCCACGCGCTGCCCTTGCGGCGCCGACATC
TCTGGCAATGTCCGCCTGGTCATAGCTGTTTCCTGTGAGACGTATCA
>JXAB5TC01CIEVB rank=0001020 x=912.0 y=2869.0 length=419
TGATACGTCTGTTGTAAAACGACGGCCAGTTGACCACGCGCTGCCCTTGCGGCGCCAACA
TCTCTGGCAATGTCCGCCTGGGCTCTATGAGGATCACAGGGCCTAAAACCTGCATGAACA
CCTGGCAGGGGACCTTTCCTATCAATTGCTACACGGAGGGCCAGTGCGCGCCGAAACCCC
CCACGAACTACAAGACCGCCATCTGGAGGGTGGCGGCCTCGGAGTACGCGGAGGTGACGC
AGCATGGGTCGTACTCCTATGTAACAGGACTGACCACTGACAATCTGAAAATTCCTTGCC
AACTACCTTCTCCAGAGTTTTTCTCCTGGGTGGACGGTGTGCAGATCCATAGGTTTGCAC
CCACACCAAAGCCGTTTTTCGGATGAGGTCTGGTCATAGTGTTCCTGTGAGACGTATCA
>JXAB5TC01DON82 rank=0001021 x=1394.0 y=308.0 length=440
TGATACGTCTGTTGTAAAACGACGGCCAGTACATCACGGCGAGACTGCGGCGCGGCGCTT
GGCACGGGGATCACCTCCATCTGAGGCGAGCTCCTCAGTGAGCCAGCTATCAGCACCGTC
GCTGCGGGCCACCTGCACCACCCACAGCAACACCTATGACGTGGACATGGTCGATGCCAA
CCTGCTCACGGAGGGCGGTGTGGCTCAGACAGAGCCTGAGTCCAGGGTGCCCGTTCTGGA
CTTTCTCGAGCCAATGGCCGAGGAAGAAAGCGACCTTGAGCCCTCAATACCATCGGAGTG
CATGCTCCCCAGGAGCGGGTTTCCACGGGCCTTACCGGCTTGGGCACGGCCTGACTACAA
CCCGCGCTCGTGGAATCGTGGAGGAGGCCAGATTACCAACCGCCACCGTTGGTCATAGCT
GTTTCCTGTGAGACGTATCA
>JXAB5TC01CNE9T rank=0001024 x=969.0 y=3199.0 length=406
TGATACGTCTGTTGTAAAACGACGGCCAGTAAACCACGTCGCCCCTACTCACTACGTGAC
GGTAGTCGGATGCGTCGCAGCGTGTGACCCAACTACTTGGCTCTCTTACTATAACCAGCC
TACTCAGAAGACTCCACAATTGGATAACTGAGGACTGCCCCATCCCATGCTCCGGATCCT
GGCTCCGCGACGTGTGGGACTGGGTTTGCACCATCTTGACAGACTTCAAAAATTGGCTGA
CCTCTAAATTGTTCCCCAAGCTGCCCGGCCTCCCCTTCATCTCTTGTCAAAAGGGGTACA
AGGGTGTGTGGGCCGGCACTGGCATCATGACCACGCGCTGCCCTTGCGGCGCCAACATCT
CTGGCAATGTCCGCCTGGTCATAGCTGTTTCCTGTGAGACGTATCA
>JXAB5TC01BMC0Q rank=0001025 x=547.0 y=2520.0 length=421
TGATACGTCTGTTGTAAAACGACGGCCAGTTGACCACGCGCTGCCCTTGCGGCGCCAACA
TCTCTGGCAATGTCCGCCTGGGCTCTATGAGGATCACAGGGCCTAAAACCTGCATGAACA
CCTGGCAGGGGACCTTTCCTATCAATTGCTACACGGAGGGCCAGTGCGCGCCGAAACCCC
CCACGAACTACAAGACCGCCATCTGGAGGGTGGCGGCCTCGGAGTACGCGGAGGTGACGC
AGCATGGGTCATACTCCTATGTAACAGGACTGACCACTGACAATCTGAAAATTCCTTGCC
AACTACCTTCTCCAGAGTTTTTCTCCTGGGTGGACGGTGTGCAGATCCATAGGTTTGCAC
CCACACCAAAGCCGTTTTTCCGGGATGAGGTCTGGTCAAGCGTTTCCTGTGAGACGTATC
A
>JXAB5TC01CH2YC rank=0001026 x=908.0 y=3810.0 length=405
TCTCTATGCGCACAGGAAACAGCTATGACCAGGCGGACATTGCCAGAGATGTTGGCGCCG
CAAGGGCAGCGCGTGGTCATGATGCCAGTGCCGGCCCACACACCCTTGTACCCCTTTTGA
CAAGAGATGAAGGGGAGGCCGGGCAGCTTGGGGAACAATTTAGAGGTCAGCCAATTTTTG
AAGTCTGTCAAGATGGTGCAAACCCAGTCCCACACGTCGCGGAGCCAGGATCCGGAGCAT
GGGATGGGGCAGTCCTCAGTTATCCAATTGTGGAGTCTTCTGAGTAGGCTGGTTATAGTA
AGAGAGCCAAGTAGTTGGGTCACACGCTGCGACGCATCCGACTCCGTCACGTAGTGAGTA
GGGGCGACGTGGTTTACTGGCCGTCGTTTTACAACCGCATAGAGA
>JXAB5TC01B3EC9 rank=0001027 x=741.0 y=2795.0 length=405
TGATACGTCTGTTGTAAAACGACGGCCAGTAAACCACGTCGCCCCTACTCACTACGTGAC
AGAGTCGGATGCGTCGCAGCGTGTGACCCAACTACTTGGCTCTCTTACTATAACCAGCCT
ACTCAGAAGACTCCACAATTGGATAACTGAGGACTGCCCCATCCCATGCTCCGGATCCTG
GCTCCGCGACGTGTGGGACTGGGTTTGCACCATCTTGACAGACTTCAAAAATTGGCTGAC
CTCTAAATTGTTCCCCAAGCTGCCCGGCCTCCCCTTCATCTCTTGTCAAAAGGGGTACAA
GGGTGTGTGGGCCGGCACTGGCATCATGACCACGCGCTGCCCTTGCGGCGCCAACATCTC
TGGCAATGTCCGCCTGGTCATAGCTGTTTCCTGTGAGACGTATCA
>JXAB5TC01CF051 rank=0001029 x=885.0 y=2391.0 length=405
TCTCTATGCGGTTGTAAAACGACGGCCAGTAAACCACGTCGCCCCTACTCACTACGTGAC
GGAGTCGGATGCGTCGCAGCGTGTGACCCAACTACTTGGCTCTCTTACTATAACCAGCCT
ACTCAGAAGACTCCACAATTGGATAACTGAGGACTGCCCCGTCCCATGCTCCGGATCCTG
GCTCCGCGACGTGTGGGACTGGGTTTGCACCATCTTGACAGACTTCAAAAATTGGCTGAC
CTCTAAATTGTTCCCCAAGCTGCCCGGCCTCCCCTTCATCTCTTGTCAAAAGGGGTACAA
GGGTGTGTGGGCCGGCACTGGCATCATGACCACGCGCTGCCCTTGCGGCGCCGACATCTC
TGGCAATGTCCGCCTGGTCATAGCTGTTTCCTGTGCGCATAGAGA
>JXAB5TC01C7UW0 rank=0001030 x=1202.0 y=2226.0 length=404
TGATACGTCTGTTGTAAACGACGGCCAGTAAACCACGTCGCCCCTACTCACTACGTGACG
GAGTCGGATGCGTCGCAGCGTGTGACCCAACTACTTGGCTCTCTTACTATAACCAGCCTA
CTCAGAAGACTCCACAATTGGATAACTGAGGACTGCCCCGCTACCATGCTCGGATCCTGG
CTCCGCGACGTGTGGGACTGGGTTTGCACCATCTTGACAGACTTCAAAAATTGGCTGACC
TCTAAATTGTTCCCCAAGCTGCCCGGCCTCCCCTTCATCTCTTGTCAAAAGGGGTACAAG
GGTGTGTGGGTCGGCACTGGCATCATGACCACGCGCTGCCCTTGCGGCGCCAACATCTCT
GGCAATGTCCGCCTGGTCATAGCTGTTTCCTGTGAGACGTATCA
>JXAB5TC01B1WMJ rank=0001032 x=724.0 y=2777.0 length=440
TGATACGTCTGTTGTAAAACGACGGCCAGTACATAGCGGAGACTGCGGCGCGGCGCTTGG
CACGGGGATCACCTCCATCTGAGGCGAGCTCCTCAGTGAGCCAGCTATCAGCACCGTCGC
TGCGGGCCACCTGCACCACCCACAGCAACACCTATGACGTGGACATGGTCGATGCCAACC
TGCTCATGGAGGGCGGTGTGGCTCAGACAGAGCCTGAGTCCAGGGTGCCCGTTCTGGACT
TTCTCGAGCCAATGGCCGAGGAAGAGAGCGACCTTGAGCCCTCAATACCATCGGAGTGCA
TGCTCCCCAGGAGCGGGTTTCCACGGGCCTTACCGGCTTGGGCACGGCCTGACTACAACC
CGCCGCTCGTGGAATCGTGGAGGAGGCCAGATTACCAACCGCCCACCGTTGGTCATAGCT
GTTTCCTGTGAGACGTATCA
>JXAB5TC01DVZN2 rank=0001037 x=1477.0 y=1728.0 length=440
TGATACGTCTGGTAAAACGACGGCCAGTACATCACGGCGAGACTGCGGCGCGGCGCTTGG
CACGGGGATCACCTCCATCTGAGGCGAGCTCCTCAGTGAGCCAGCTATCAGCACCGTCGC
TGCGGGCCACTTGCACCACCCACAGCAACACCTATGACGTGGACATGGTCGGTGCCAACC
TGCTCATGGAGGGCGGTGTGGCTCAGACAGAGCCTGAGTCCAGGGTGCCCGTTCTGGACT
TTCTCGAGCCAATGGCCGAAGAAGAGAGCGACCTTGAGCCCTCAATACCATCGGAGTGCA
TGCTCCCCAGGAGCGGGTTTCCACGGGCCTTACCGGCTTGGGCACGGCCTGACTACAACC
CGCCGCTCGTGGAATCGTGGAGGAGGCCAGGTTACCAACCGCCCACCGTTGGTCATAGCT
GTTTCCTGTGAGACGTATCA
>JXAB5TC01B80O4 rank=0001041 x=805.0 y=2870.0 length=442
TGATACGTCTGTTGTAAAACGACGGCCAGTACATCACGGCGGAGACTGCGGCGCGGCGCT
TGGCACGGGGATCACCTCCATCTGAGGCGAGCTCCTCAGTGAGCCAGCTATCAGCACCGT
CGCTGCGGGCCACCTGCACCACCCACAGCAACACCTATGACGTGGACATGGTCGATGCCA
ACCTGCTCATGGAGGGCGGTGTGGCTCAGACAGAGCCTGAGTCCAGGGTGCCCGTTCTGG
ACTTTCTCGAGCCAATGGCCGAGGAAGAGAGCGACCTGAGCCCTCAATACCATCGGAGTG
CATGCTCCCCAGGAGCGGGTTTCCACGGGCCTTACCGGCTTGGGCACGGCCTGACTACAA
CCCGCCGCTCGTGGAATCGTGGAGGAGACCAGATTACCAACCGCCCACCGTTGGTCATAG
CTGTTTCCTGTGAGACGTATCA
>JXAB5TC01DSN2C rank=0001047 x=1439.0 y=2370.0 length=422
TGATACGTCTGTTGTAAAACGACGGCCAGTTGACCACGCGCTGCCCTTGCGGCGCCAACA
TCTCTGGCAATGTACGCCTGGGCTCTATGAGGATCACAGGGCCTAAAACCTGCATGAACA
CCTGGCAGGGGACCTTTCCTATCAATTGCTACACGGAGGGCCAGTGCGCGCCGAAACCCC
CCACGAACTACAAGACCGCCATCTGGAGGGTGGCGGCCTCGGAGTACGCGGAGGTGACGC
AGCATGGGTCGTACTCCTATGTAACAGGACTGACCACTGACAATCTGAAAATTCCTTGCC
AACTACCTTCTCCAGAGTTTTTCTCCTGGGTGGACGGTGTGCAGATCCATAGGTTTGCAC
CCACACCAAAGCCGTTTTTCCGGGATGAGGTCTGGTCATACTGTTTCCTGTGAGACGTAT
CA
>JXAB5TC01C7MLJ rank=0001050 x=1199.0 y=3733.0 length=405
TCTCTATGCGCACAGGAAACAGCTATGACCAGGCGGACATTGCCAGAGATGTTGGCGCCG
CAAGGGCAGCGCGTGGTCATGATGCCAGTGCCGGCCCACACACCCTTGTACCCCTTTTGA
CAAGAGATGAAGGGGAGGCCGGACAGCTTGGGGAACAATTTAGAGGTCAGCCAATTTTTG
AAGTCTGTCAAGATGGTGCAAACCCAGTCCCACACGTCGCGGAGCCAGGATCCGGAGCAT
GGGATGGGGCAGTCCTCAGTTATCCAATTGTGGAGTCTTCTGAGTAGGCTGGTTATAGTA
AGAGAGCCAAGTAGTTGGGTCACACGCTGCGACGCATCCGACTCCGTCACGTAGTGAGTA
GGGGCGACGTGGTTTACTGGCCGTCGTTTTACAACCGCATAGAGA
>JXAB5TC01DIL2J rank=0001052 x=1325.0 y=169.0 length=422
TCTCTATGCGCACAGGAAACAGCTATGACCAGACCTCATCCCGGAAAAACGGCTTTGGTG
TGGGTGCAAACCTATGGATCTGCACACCGTCCACCCAGGAGAAAAACTCTGGAGAAGGTA
GTTGGCAAGGAATTTTCAGATTGTCAGTGGTCAGTCCTGTTACATAGGAGTACGACCCAT
GCTGCGTCACCTCCGCGTACTCCGAGGCCGCCACCCTCCAGATGGCGGTCTTGTAGTTCG
TGGGGGGTTTCGGCGCGCACTGGCCCTCCGTGTAGCAATTGATAGGAAAGGTCCCCTGCC
AGGTGTTCATGCAGGTTTTAGGCCCTGTGATCCTCATAGAGCCCAGGCGGACATTGCCAG
AGATGTTGGCGCCGCAAGGGCAGCGCGTGGTCAACTGGCCTCGTTTTACAACCGCATAGA
GA
>JXAB5TC01DURA0 rank=0001056 x=1463.0 y=1578.0 length=404
TCTCTATGCGGTTGTAAAACGACGGCCAGTAAACCACGTCGCCCCTACTCACTACGTGAC
GGAGTCGGATGCGTCGCAGCGTGTGACCCAACTACTTGGCTCTCTTACTATAACCAGCCT
ACTCAGAAGACTCCACAATTGGATAACTGAGGACTGCCCCATCCCATGCTCCGGATCCTG
GCTCCGCGACGTGTGGGACTGGGTTTGCACCATCTTGACAGACTTCAAAAATTGGCTGAC
CTCTAAATTGTTCCCCAAGCTGCCCGGCCTCCCCTTCATCTCTTGTCAAAAGGGGTACAA
GGGTGTGTGGGCCGGCACTGGCATCATGACCACGCGCTGCCCTTGCGGCGCCAACATCTC
TGGCAATGTCCGCCTGGTATAGCTGTTTCCTGTGCGCATAGAGA
>JXAB5TC01DHM6Q rank=0001057 x=1314.0 y=16.0 length=443
TGATACGTCTCACAGGAAACAGCTATGACCAACGGTGGGCGGTTGGTAATCTGGCCTCCT
CCACGATTCCACGAGCGGCGGGTTGTAGTCAGGCCGTGCCCAAGCCGGTAAGGCCCGTGG
AAACCCGCTCCTGGGGAGCATGCACTCCGATGGTATTGAGGGCTCAAGGTCGCTCTCTTC
CTCGGCCATTGGCTCGAGAAAGTCCAGAACGGGCACCCTGGATTCAGGCTCTGTCTGAGC
CACACCGCCCTCCATGAGCAGGTTGGCATCGACCATGTCCACGTCATAGGTGTTGCTGTG
GGTGGTGCAGGTGGCCCGCAGCGACGGTGCTGATAGCTGGCTCACTGAGGAGCTCGCCTC
AGATGGAGGTGATCCCCGTGCCAAGCGCCGCGCCGCAGTCTCCGCCGTGATGTACTGGCC
GTCGTTTTACAACAGACGTATCA
>JXAB5TC01DIO1I rank=0001059 x=1325.0 y=4020.0 length=410
TGATACGTCTGGTTGTAAAAACGACGGCCAGTTAAACCACGTCGCCCCTACTCACTACGT
GACGGAGTCGGATGCGTCGGCAGCGTGTGACCCGAACTACTTGGCTCTCTTACTATAACC
AGCCTACTCAGAAGACTCCACAATTGGATAACCTGAGGACTGCCCCATCCCATGCTCCGG
ATCCTGGCTCCGCGACGTGTGGGACTGGGTTTGCACCATCTTGACAGACTTCAAAAATTG
GCTGACCTCTAAATTGTTCCCCAAGCTGCCCGGCCTCCCCTTCATCTCTTGTCAAAAGGG
GTACAAGGGTGTGTGGGCCGGCACTGGCATCATGACCACGCGCTGCCCTTGCGGCGCCAA
CATCTCTGGCAATGTCCGCTGGTCATAGCTGTTTCCTGTGAGACGTATCA
>JXAB5TC01CY36Y rank=0001062 x=1102.0 y=3944.0 length=441
TGATACGTCTCAAGGAAACAGCTATGACAACGGTGGGCGGTTGGTAATCTGGCCTCCTCC
ACGATTCCACGAGCGGCGGGTTGTAGTCAGGCCGTGCCCAAGCCGGTAAGGCCCGTGGAA
ACCCGCTCCTGGGGAGCATGCACTCCGATGGTATTGAGGGCTCAAGGTCGCTCTCTTCCT
CGGCCATTGGCTCGAGAAAGTCCAGAACGGGCACCCTGGACTCAGGCTCTGTCTGAGCCA
CACCGCCCTCCACGAGCAGGTTGGCATCGACCATGTCCACGTCATAGGTGTTGCTGTGGG
TGGTGCAGGTGGCCCGCAGCGACGGTGCTGATAGCTGGCTCACTGAGGAGCTCGCCTCAG
ATGGAGGTGATCCCCGTGCCAAGCGCCGCGCCGCAGTCTCCGCCGTGATGTACTGGCCGT
CGTTTTACAACAGACGTATCA
>JXAB5TC01CVYC9 rank=0001065 x=1066.0 y=3883.0 length=403
TGATACGTCTGTTGTAAAACGACGGCCAGTAAACCACGTCGCCCCTACTCACTACGTGAC
GGAGTCGGATGCGTCGCAGCGTGTGACCCAACTACTTGGCTCTCTTACTATAACCAGCCT
ACTCAGAAGACTCCACAATTGGATAACTGAGGACTGCCCCATCCCATGCTCCGGATCCTG
GCTCCGCGACGTGTGGGACTGGGTTTGCACCATCTTGACAGACTTCAAAAATTGGCTGAC
CTCTAAATTGTTCCCCAAGCTGCCCGGCCTCCCCTTCATCTCTTGTCAAAAGGGGTACAA
GGGTGTGTGGGCCGGCACTGGCATCATGACCACGCGCTGCCCTTGCGGCGCCAACATCTC
TGGCAATGTCCGCTGGTCATAGCTGTTTCCTGTGAGCGTATCA
>JXAB5TC01DWVWV rank=0001066 x=1487.0 y=2557.0 length=384
TGATACGTCTGTTGTAAAACGACGGCCAGTACATCACGGCGGAGACTGCGGCGCGGCGCT
TGGCACGGGGATCACCTCCATCTGAGGCGAGCTCCTCAGTGAGCCAGCTATCAGCACCGT
CGCTGCGGGCCACCTGCACCACCCACAGCAACACCTATGACGTGGACATGGTCGATGCCA
ACCTGCTCATGGAGGGCGGTGTGGCTCAGACAGAGCCTGAGTCCAGGGTGCCCGTTCTGG
ACTTTCTCGAGCCAATGGCCGAGGAAGAGAGCGACCTTGAGCCCTCAATACCATCGGAGT
GCATGCTCCCCGAGGAGCGGGTTTCCACGGGCCTTACCGGCTTGGGCACGGCCTGACTAC
ACCCGCCGCTCGTGATCGTGAGCG
>JXAB5TC01BLNSF rank=0001071 x=539.0 y=2589.0 length=405
TGATACGTCTGTTGTAAAACGACGGCCAGTAAACCACGTCGCCCCTACTCACTACGTGAC
GGAGTCGGATGCGTCGCAGCGTGTGACCCAACTACTTGGCTCTCTTACTATAACCAGCCT
ACTCAGAAGACTCCACAATTGGATAACTGAGGACTGCCCCATCCCATGCTCCGGATCCTG
GCTCCGCGACGTGTGGGACTGGGTTTGCACCATCTTGACAGACTTCAAAAATTGGCTGAC
CTCTAAATTGTTCCCCAAGCTGCCCGGCCTCCCCTTCATCTCTTGTCAAAAGGGGTACAA
GGGTGTGTGGGCCGGCACTGGCATCATGACCACGCGCTGCCCTTGCGGCGCCAACATCTC
TGGCAATGTCCGCCTGGTCATAGCTGTTTCCTGTGAGACGTATCA
>JXAB5TC01CE4R4 rank=0001072 x=875.0 y=1378.0 length=441
TGATACGTCTCACAGGAAACAGCTATGACAACGGGGGCGGTTGGTAATCTGGCCTCCTCC
ACGATTCCACGAGCGGCGGGTTGTAGTCAGGCCGTGCCCAAGCCGGTAAGGCCCGTGGAA
ACCCGCTCCTGGGGAGCATGCACTCCGATGGTATTGAGGGCTCAAGGTCGCTCTCTTCCT
CGGCCATTGGCTCGAGAAAGTCCAGAACGGGCACCCTGGACTCAGGCTCTGTCTGAGCCA
CACCGCCCTCCATGAGCAGGTTGGCATCGACCTTGTCCACGTCATAGGTGTTGCTGTGGG
TGGTGCAGGTGGCCCGCAGCGACGGTGCTGATAGCTGGCTCACTGAGGAGTTCGCCTCAG
ATGGAGGTGGTCCCCGTGCCAAGCGCCGCGCCGCAGTCTCCGCCGTGATGTACTGGCCGT
CGTTTTACAACAGACGTATCA
>JXAB5TC01ARZ7F rank=0001074 x=201.0 y=3449.0 length=404
TGATACGTCTGTTGTAAAACGACGGCCAGTAAACCACGTCGCCCCTACTCACTACGTGAC
GGAGTCGGATGCGTCGCAGCGTGTGACCCAACTACTTGGCTCTCTTACTATAACCAGCCT
ACTCAGAAGACTCCACAATTGGATAACTGAGGACTGCCCCATCCCATGCTCCGGATCCTG
GCTCCGCGACGTGTGGGACTGGGTTTGCACCATCTTGACAGACTTCAAAAATTGGCTGAC
CTCTAAATTGTTCCCCAAGCTGCCCGGCCTCCCCTTCATCTCTTGTCAAAAGGGGTACAA
GGGTGTGTGGGCCGGCACTGGCATCATGACCACGCGCTGCCCTTGCGGCGCCAACATCTC
TGGCAATGTCCGCCTGGTATAGCTGTTTCCTGTGAGACGTATCA
>JXAB5TC01B3N29 rank=0001081 x=744.0 y=3107.0 length=441
TGATACGTCTCACAGGAAACAGCTATGACCAACGGTGGGCGGTTGGTAATCTGGCCTCCT
CCACGATTCCACGAGCGGCGGGTTGTAGTCAGGCCGTGCCCAAGCCGGTAAGGCCCGTGG
AAACCCGCTCCTGGGGAGCATGCACTCCGATGGTATTGAGGGCTCAAGGTCGCTCTCTTC
CTCGGCCATTGGCTCGAGAAAGTCCAGAACGGGCACCCTGGACTCAGGCTCTGTCTGAGC
CACACCGCCCTCCATGAGCAGGTTGGCATCGACCATGTCCACGTCATAGGTGTTGCTGTG
GGTGGTGCAGGTGGCCCGCAGCGACGGTGCTGATAGCTGGCTCACTGAGGAGCTCGCCTC
AGATGGAGGTGATCCCCGTGCCAAGCGCCGCGCCGCAGTCTCCGCCGGATGTACTGGCCG
TCGTTTTACAACAGAGTATCA
>JXAB5TC01B9RB3 rank=0001082 x=814.0 y=529.0 length=405
TCTCTATGCGGTTGTAAAACGACGGCCAGTAAACCACGTCGCCCCTACTCACTACGTGAC
GGAGTCGGATGCGTCGCAGCGTGTGACCCAACTACTTGGCTCTCTTACTATAACCAGCCT
ACTCAGAAGACTCCACAATTGGATAACTGAGGACTGCCCCATCCCATGCTCCGGATCCTG
GCTCCGCGACGTGTGGGACTGGGTTTGCACCATCTTGACAGACTTCAAAAATTGGCTGAC
CTCTAAATTGTTCCCCAAGCTGCCCGGCCTCCCCTTCATCTCTTGTCAAAAGGGGTACAA
GGGTGTGTGGGCCGGCACTGGCATCATGACCACGCGCTGCCCTTGCGGCGCCAACATCTC
TGGCAATGTCCGCCTGGTCATAGCTGTTTCCTGTGCGCATAGAGA
>JXAB5TC01DI1M5 rank=0001083 x=1329.0 y=3967.0 length=422
TGATACGTCTCACAGGAAACAGCTATGACCAGACCTCATCCCGGAAAAACGGCTTTGGTG
TGGGTGCAAACCTATGGATCTGCACACCGTCCACCCAGGAGAAAAACTCTGGAGAAGGTA
GTTGGCAAGGAATTTTCAGATTGTCAGTGGTCAGTCCTGTTACATAGGAGTACGACCCAT
GCTGCGTCACCTCCGCGTACTCCGAGGCCGCCACCCTCCAGATGGCGGTCTTGTAGTTCG
TGGGGGGTTTCGGCGCGCACTGGCCCTCCGTGTAGCAATTGATAGGAAAGGTCCCCTGCC
AGGTGTTCATGCAGGTTTTAGGCCCTGTGATCCTCATAGAGCCCAGGCGGACATTGCCAG
AGATGTTGGCGCCGCAAGGGCAGCGCGTGGTCAACTGGCCGTCGTTTTACAACGACGTAT
CA
>JXAB5TC01CNEF1 rank=0001085 x=969.0 y=2127.0 length=423
TGATACGTCTGTTGTAAAACGACGGCCAGTTGACCACGCGCTGCCCCTGCGGCGCCAACA
TCTCTGGCAATGTCCGCCTGGGCTCTATGAGGATCACAGGGCCTAAAACCTGCATGAACA
CCTGGCAGGGGACCTTTCCTATCAATTGCTACACGGAGGGCCAGTGCGCGCCGAAACCCC
CCACGAACTACAAGACCGCCATCTGGAGGGTGGCGGCCTCGGAGTACGCGGAGGTGACGC
AGCATGGGTCGTACTCCTATGTAACAGGACTGACCACTGACAATCTGAAAATTCCTTGCC
AACTACCTTCTCCAGAGTTTTTCTCCTGGGTGGACGGTGTGCAGATCCATAGGTTTGCAC
CCACACCAAAGCCGTTTTTCCGGGATGAGGTCTGGTCATAGCTGTTTCCTGTGAGACGTA
TCA
>JXAB5TC01BKSC0 rank=0001092 x=529.0 y=2818.0 length=443
TGATACGTCTGTTGTAAAACGACGGCCAGTACATCACGGCGGAGACTGCGGCGCGGCGCT
TGGCACGGGGATCACCTCCATCTGAGGCGAGCTCCTCAGTGAGCCAGCTATCAGCACCGT
CGCTGCGGGCCACCTGCACCACCCACAGCAACACCTATGACGTGGACATGGTCGATGCCA
ACCTGCTCATGGAGGGCGGTGTGGCTCAGACAGAGCCTGAGTCCAGGGTGCCCGTTCTGG
ACTTTCTCGAGCCAATGGCCGAGGAAGAGAGCGACCTTGAGCCCTCAATACCATCGGAGT
GCATGCTCCCCAGGAGCGGGTTTCCACGGGCCTTACCGGCTTGGGCACGGCCTGACTACA
ACCCGCCGCTCGTGGAATCGTGGAGGAGGCCAGATTACCAACCGCCCACCGTTGGTCATA
GCTGTTTCCTGTGAGACGTATCA
>JXAB5TC01B21HL rank=0001096 x=737.0 y=2487.0 length=406
TGATACGTCTGTTGTAAAACGACGGCCAGTAAACCACGTCGCCCCTACTCACTACGTGAC
GGAGTCGGATGCGTCGCAGCGTGTGACCCAACTACTTGGCTCTCTTACTATAACCAGCCT
ACTCAGAAGACTCCACAATTGGGTAACTGAGGACTGCCCCATCCCATGCTCCGGATCCTG
GCTCCGCGACGTGTGGGACTGGGTTTGCACCATCTTGACAGACTTCAAAAATTGGCTGAC
CTCTAAATTGTTCCCCAGGCTGCCCGGCCTCCCCTTCATCTCTTGTCAAAAGGGGTACAA
GGGTGTGTGGGCCGGCACTGGCATCATGACCACGCGCTGCCCTTGCGGCGCCAACATCTC
TGGCAATGTCCGCCTGGTCATAGCTGTTTTCCTGTGAGACGTATCA
>JXAB5TC01BVAOS rank=0001097 x=649.0 y=1610.0 length=425
TCTCTATGCGCACAGGAAACAGCTATGACCAGACCTCATCCCGGAAAAACCGGACTTTGG
TGTGGGTGCAAACCTATGGATCTGCACACCGTCCACCCAGGAGAAAAACTCTGGAGAAGG
TAGTTGGCAAGGAATTTTCAGATTGTCAGTGGTCAGTCCTGTTACATAGGAGTACGACCC
ATGCTGCGTCACCTCCGCGTACTCCGAGGCCGCCACCCTCCAGATGGCGGTCTTGTAGTT
CGTGGGGGGTTTCGGCGCGCACTGGCCCTCCGTGTAGCAATTGATAGGAAAGGTCCCCTG
CCAGGTGTTCATGCAGGTTTTAGGCCCTGTGATCCTCATAGAGCCCAGGCGGACATTGCC
AGAGATGTTGGCGCCGCAAGGGCAGCGCGTGGTCAACTGGCCGTCGTTTTACAACCGCAT
AGAGA
>JXAB5TC01B1JZM rank=0001100 x=720.0 y=2784.0 length=405
TCTCTATGCGGTTGTAAAACGACGGCCAGTAAACCACGTCGCCCCTACTCACTACGTGAC
GGAGTCGGATGCGTCGCAGCGTGTGACCCAACTACTTGGCTCTCTTACTATAACCAGCCT
ACTCAGAAGACTCCACAATTGGATAACTGAGGACTGCCCCATCCCATGCTCCGGATCCTG
GCTCCGCGACGTGTGGGACTGGGTTTGCACCATCTTGACAGACTTCAAAAATTGGCTGAC
CTCTAAATTGTTCCCCAAGCTGCCCGGCCTCCCCTTCATCTCTTGTCAAAAGGGGTACAA
GGGTGTGTGGGCCGGCACTGGCATCATGACCACGCGCTGCCCTTGCGGCGCCAACATCTC
TGGCAATGTCCGCCTGGTCATAGCTGTTTCCTGTGCGCATAGAGA
>JXAB5TC01BCDEB rank=0001101 x=433.0 y=3393.0 length=443
TGATACGTCTGTTGTAAAACGACGGCCAGTACATCACGGCGGAGACTGCGGCGCGGCGCT
TGGCACGGGGATCACCTCCATCTGAGGCGAGCTCCTCAGTGAGCCAGCTATCAGCACCGT
CGCTGCGGGCCACCTGCACCACCCACAGCAACATCTATGACGTGGACATGGTCGATGCCA
ACCTGCTCGTGGAGGGCGGTGTGGCTCAGACAGAGCCTGAGTCCAGGGTGCCCGTTCTGG
ACTTTCTCGAGCCAATGGCCGAGGAAGAGAGCGACCTTGAGCCCTCAATACCATCGGAGT
GCATGCTCCCCAGGAGCGGGTTTCCACGGGCCTTACCGGCTTGGGCACGGCCTGACTACA
ACCCGCCGCTCGTGGAATCGTGGAGGAGGCCAGATTACCAACCGCCCACCGTTGGTCATA
GCTGTTTCCTGTGAGACGTATCA
>JXAB5TC01DV2BR rank=0001102 x=1478.0 y=1077.0 length=405
TGATACGTCTCACAGGAAACAGCTATGACCAGGCGGACATTGCCAGAGATGTTGGCGCCG
CAAGGGCAGCGCGTGGTCATGATGCCAGTGCCGGCCCACACACCCTTGTACCCCTTTTGA
CAAGAGATGAAGGGGAGGCCGGGCAGCTTGGGGAACAATTTAGAGGTCAGCCAATTTTTG
AAGTCTGTCAAGATGGTGCAAACCCAGTCCCACACGTCGCGGAGCCAGGATCCGGAGCAT
GGGATGGGGCAGTCCTCAGTTATCCAATTGTGGAGTCTTCTGAGTAGGCTGGTTATAGTA
AGAGAGCCAAGTAGTTGGGTCACACGCTGCGACGCATCCGACTCCGTCACGTAGTGAGTA
GGGGCGACGTGGTTTACTGGCCGTCGTTTTACAACAGACGTATCA
>JXAB5TC01BJ27R rank=0001111 x=521.0 y=2997.0 length=405
TGATACGTCTCACAGGAAACAGCTATGACCAGGCGGACATTGCCAGAGATGTTGGCGCCG
CAAGGGCAGCGCGTGGTCATGATGCCAGTGCCGGCCCACACACCCTTGTACCCCTTTTGA
CAAGAGATGAAGGGGAGGCCGGGCAGCTTGGGGAACAATTTAGAGGTCAGCCAATTTTTG
AAGTCTGTCAAGATGGTGCAAACCCAGTCCCACACGTCGCGGAGCCAGGATCCGGAGCAT
GGGATGGGGCAGTCCTCAGTTATCCAATTGTGGAGTCTTCTGAGTAGGCTGGTTATAGTA
AGAGAGCCAAGTAGTTGGGTCACACGCTGCGACGCATCCGACTCCGTCACGTAGTGAGTA
GGGGCGACGTGGTTTACTGGCCGTCGTTTTACAACAGACGTATCA
>JXAB5TC01CEV8R rank=0001112 x=872.0 y=2601.0 length=403
TGATACGTCTCACAGGAAACAGCTATGACCAGGCGGACATTGCCAGAGATGTTGGCGCCG
CAAGGGCAGCGCGTGGTCATGATGCCAGTGCCGGCCCACACACCCTTGTACCCCTTTTGA
CAAGAGATGAAGGGGAGGCCGGGCAGCTTGGGGAACAATTTAGAGGTCAGCCAATTTTTG
AAGTCTGTCAAGATGGTGCAAACCCAGTCCCACACGTCGCGGAGCCAGGATCCGGAGCAT
GGGATGGGGCAGTCCTCAGTTATCCAATTGTGGAGTCTTCTGAGTAGACTGGTTATAGTA
AGAGAGCCAAGTAGTTGGGTCACACGCTGCGACGCATCCGACTCCGTCACGTAGTGAGTA
GGGGGACGTGGTTTACTGGCCGTCGTTTTACAACAGACGATCA
>JXAB5TC01DM2X6 rank=0001113 x=1375.0 y=3868.0 length=444
TCTCTATGCGGTTGTAAAACGACGGCCAGTACATCACGGCGGAGACTGCGGCGCGGCGCT
TGGCACGGGGATCACCTCCATCTGAGGCGAGCTCCTCAGTGAGCCAGCTATCAGCACCGT
CGCTGCGGGCCACCTGCACCACCCACAGCAACACCTATGACGTGGACATGGTCGATGCCA
ACCTGCTCATGGAGGGCGGTGTGGCTCAGACAGAGCCTGAGTCCAGGGTGCCCGTTCTGG
ACTTTCTCGAGCCAATGGCCGAGGAAGAGAGCGACCTTGAGCCCTCAATACCATCGGAGT
GCATGCTCCCCGAGGAGCGGGTTTCCACGGGCCTTACCGGCTTGGGCACGGCCTGACTAC
AACCCGCCGCTCGTGGAATCGTGGAGGAGGCCAGATTACCAACCGCCCACCGTTGGTCAT
AGCTGTTTCCTGTGCGCATAGAGA
>JXAB5TC01B26T5 rank=0001114 x=739.0 y=1227.0 length=405
TCTCTATGCGCACAGGAAACAGCTATGACCAGGCGGACATTGCCAGAGATGTTGGCGCCG
CAAGGGCAGCGCGTGGTCATGATGCCAGTGCCGGCCCACACACCCTTGTACCCCTTTTGA
CAAGAGATGAAGGGGAGGCCGGGCAGCTTGGGGAACAATTTAGAGGTCAGCCAATTTTTG
AAGTCTGTCAAGATGGTGCAAACCCAGTCCCACACGTCGCGGAGCCAGGATCCGGAGCAT
GGGATGGGGCAGTCCTCAGTTATCCAATTGTGGAGTCTTCTGAGTAGGCTGGTTATAGTA
AGAGAGCCAAGTAGTTGGGTCACACGCTGCGACGCATCCGACTCCGTCACGTAGTGAGTA
GGGGCGACGTGGTTTACTGGCCGTCGTTTTACAACCGCATAGAGA
>JXAB5TC01BGT29 rank=0001117 x=484.0 y=2755.0 length=404
TGATACGTCTGTTGTAAAACGACGGCCAGTAAACCACGTCGCCCCTACTCACTACGTGAC
GGAGTCGGATGCGTCGCAGCGTGTGACCCAACTACTTGGCTCTCTTACTATAACCAGCCT
ACTCAGAAGACTCCACAATTGGATAACTGAGGACTGCCCCATCCCATGCTCCGGATCCTG
GCTCCGCGACGTGTGGGACTGGGTTTGCACCATCTTGACAGACTTCAAAAATTGGCTGAC
CTCTAAATTGTTCCCCAAGCTGCCCGGCCTCCCCTTCATCTCTTGTCAAAAGGGGTACAA
GGGTGTGTGGGCCGGCACTGGCATCATGACCACGCGCTGCCCTTGCGGCGCCAACATCTC
TGGCAATGTCCGCCTGGTCATAGCTGTTTCCTGTGAGAGTATCA
>JXAB5TC01B092D rank=0001120 x=717.0 y=2211.0 length=422
TGATACGTCTGTTGTAAACGACGGCCAGTTGACCACGCGCTGCCCTTGCGGCGCCAACAT
CTCTGGCAATGTCCGCCTGGGCTCTATGAGGATCACAGGGCCTAAAACCTGCATGAACAC
TTGGCAGGGGACCTTCCCTATCAATTGCTACACGGAGGGCCAGTGCGCGCCGAAACCCCC
CACGAACTACAAGACCGCCATCTGGAGGGTGGCGGCCTCGGAGTACGCGGAGGTGACGCA
GCATGGGTCGTACTCCTATGTAACAGGACTGACCACTGACAATCTGAAAATTCCTTGCCA
ACTACCTTCTCCAGAGTTTTTCTCCTGGGTGGACGGTGTGCAGATCCATAGGTTTGCACC
CACACCAAAGCCGTTTTTCCGGGATGAGGTCTGGTCATAGCTGTTTCCTGTGAGACGTAT
CA
>JXAB5TC01CBC92 rank=0001131 x=832.0 y=1896.0 length=423
TGATACGTCTGTTGTAAAACGACGGCCAGTTGACCACGCGCTGCCCTTGCGGCGCCGACA
TCTCTGGCAATGTCCGCCTGGGCTCTATGAGGATCACAGGGCCTAAAACCTGCATGAACA
CCTGGCAGGGGACCTTTCCTATCAATTGCTACACGGAGGGCCAGTGCGCGCCGAAACCCC
CCACGAACTACAAGACCGCCATCTGGAGGGTGGCGGCCTCGGAGTACGCGGAGGTGACGC
AGCATGGGTCGTACTCCTATGTAACAGGACTGACCACTGACAATCTGAAAATTCCTTGCC
AACTACCTTCTCCAGAGTTTTTCTCCTGGGTGGACGGTGTGCAGATCCATAGGTTTGCAC
CCACACCAAAGCCGTTTTTCCGGGATGAGGTCTGGTCATAGCTGTTTCCTGTGAGACGTA
TCA
>JXAB5TC01DQ9U0 rank=0001139 x=1423.0 y=2842.0 length=423
TGATACGTCTGTTGTAAAACGACGGCCAGTTGACCACGCGCTGCCCTTGCGGCGCCAACA
TCTCTGGCAATGTCCGCCTGGGCTCTATGAGGATCACAGGACCTAAAACCTGCATGAACA
CCTGGCAGGGGACCTTTCCTATCAATTGCTACACGGAGGGCCAGTGCGCGCCGAAACCCC
CCACGAACTACAAGACCGCCATCTGGAGGGTGGCGGCCTCGGAGTACGCGGAGGTGACGC
AGCATGGGTCGTACTCCTATGTAACAGGACTGACCACTGACAATCTGAAAATTCCTTGCC
AACTACCTTCTCCAGAGTTTTTCTCCTGGGTGGACGGTGTGCAGATCCATAGGTTTGCAC
CCACACCAAAGCCGTTTTTCCGGGATGAGGTCTGGTCATAGCTGTTTCCTGTGAGACGTA
TCA
>JXAB5TC01DMJ1K rank=0001140 x=1369.0 y=3942.0 length=406
TGATACGTCTGTTGTAAAACGACGGCCAGTAAACCACGTCGCCCCTACTCACTACGTGAC
GGAGTCGGATGCGTCGCAGCGTGTGACCCGAACTACTTGGCTCTCTTACTATAACCAGAC
CTACTCAGAAGACTCCACAATTGGATAACTGAGGACTGCCCATCCCATGCTCCGGATCCT
GGCTCCGCGACGTGTGGGACTGGGTTTGCACCATCTTGACAGACTTCAAAAATTGGCTGA
CCTCTAAATTGTTCCCCAAGCTGCCCGGCCTCCCCTTCATCTCTTGTCAAAAGGGGTACA
AGGGTGTGTGGGCCGGCACTGGCATCATGACCACGCGCTGCCCTTGCGGCGCCAACATCT
CTGGCAATGTCCGCCTGGTCATAGCTGTTTCCTGTGAGACGTATCA
>JXAB5TC01BZ9E7 rank=0001141 x=705.0 y=3873.0 length=405
TCTCTATGCGGTTGTAAAACGACGGCCAGTAAACCACGTCGCCCCTACTCACTACGTGAC
GGAGTCGGATGCGTCGCAGCGTGTGACCCAACTACTTGGCTCTCTTACTATAACCAGCCT
ACTCAGAAGACTCCACAATTGGATAACTGAGGACTGCCCCATCCCATGCTCCGGATCCTG
GCTCCGCGACGTGTGGGACTGGGTTTGCACCATCTTGACAGACTTCAAAAATTGGCTGAC
CTCTAAATTGTTCCCCAAGCTGCCCGGCCTCCCCTTCATCTCTTGTCAAAAGGGGTACAA
GGGTGTGTGGGCCGGCACTGGCATCATGACCACGCGCTGCCCTTGCGGCGCCAACATCTC
TGGCAATGTCCGCCTGGTCATAGCTGTTTCCTGTGCGCATAGAGA
>JXAB5TC01B4CBD rank=0001143 x=752.0 y=1735.0 length=423
TGATACGTCTGTTGTAAAACGACGGCCAGTTGACCACGCGCTGCCCTTGCGGCGCCGACA
TCTCTGGCAATGTCCGCCTGGGCTCTATGAGGATCACAGGGCCTAAAACCTGCATGAACA
CCTGGCAGGGGACCTTTCCTATCAATTGCTACACGGAGGGCCAGTGCGCGCCGAAACCCC
CCACGAACTACAAGACCGCCATCTGGAGGGTGGCGGCCTCGGAGTACGCGGAGGTGACGC
AGCATGGGTCGTACTCCTATGTAACAGGACTGACCACTGACAATCTGAAAATTCCTTGCC
AACTACCTTCTCCAGAGTTTTTCTCCTGGGTGGACGGTGTGCAGATCCATAGGTTTGCAC
CCACACCAAAGCCGTTTTTCCGGGATGAGGTCTGGTCATAGCTGTTTCCTGTGAGACGTA
TCA
>JXAB5TC01CXF5L rank=0001146 x=1083.0 y=3959.0 length=405
TGATACGTCTGTTGTAAAACGACGGCCAGTAAACCACGTCGCCCCTACTCACTACGTGAC
GGAGTCGGATGCGTCGCAGCGTGTGACCCAACTACTTGGCTCTCTTACTATAACCAGCCT
ACTCAGAAGACTCCACAATTGGATAACTGAGGACTGCCCCATCCCATGCTCCGGATCCTG
GCTCCGCGACGTGTGGGATTGGGTTTGCACCATCTTGACAGACTTCAAAAATTGGTTGAC
CTCTAAATTGTTCCCCAAGCTGCCCGGCCTCCCCTTCATCTCTTGTCAAAAGGGGTACAA
GGGTGTGTGGGCCGGCACTGGCATCATGACCACGCGCTGCCCTTGCGGCGCCAACATCTC
TGGCAATGTCCGCCTGGTCATAGCTGTTTCCTGTGAGACGTATCA
>JXAB5TC01CTPAF rank=0001148 x=1041.0 y=1205.0 length=405
TGATACGTCTGTTGTAAAACGACGGCCAGTAAACCACGTCGCCCCTACTCACTACGTGAC
GGAGTCGGATGCGTCGCAGCGTGTGACCCAACTACTTGGCTCTCTTACTATAACCAGCCT
ACTCAGAAGACTCCACAATTGGATAACTGAGGACTGCCCCATCCCATGCTCCGGATCCTG
GCTCCGCGACGTGTGGGACTGGGTTTGCACCATCTTGACAGACTTCAAAAATTGGCTGAC
CTCTAAATTGTTCCCCAAGCTGCCCGGCCTCCCCTTCATCTCTTGTCAAAAGGGGTACAA
GGGTGTGTGGGCCGGCACTGGCATCATGACCACGCGCTGCCCTTGCGGCGCCAACATCTC
TGGCAATGTCCGCCTGGTCATAGCTGTTTCCTGTGAGACGTATCA
>JXAB5TC01BZQBD rank=0001154 x=699.0 y=3687.0 length=441
TGATACGTCTGTTGTAAAACGACGGCCAGTACATCACGGCGGAGACTGCGGCGCGGCGCT
TGGCACGGGGATCACCTCCATCTGAGGCGAGCTCCTCAGTGAGCCAGCTATCAGCACCGT
CGCTGCGGGCCACCTGCACCACCCACAGCAACACCTATGAAGTGGACATGGTCGATGCCA
ACCTGCTCATGGAGGGCGGTGTGGCTCAGACAGAGCCTGAGTCCAGGGTGCCCGTTCTGG
ACTTTCTCGAACCAATGGCCGAGGAAGAGAGCGACCTTGAGCCCTCAATACCATCGGAGT
GCATGCTCCCCAGGAGCGGGTTTCCACGGGCCTTACCGGCTTGGGCACGGCCTGACTACA
ACCCGCCGCTCGTGGAATCGTGGAGGAGGCCAGATTACCAACCGCCACCGTTGGTCATAG
CGTTTCCTGTGAGACGTATCA
>JXAB5TC01DMGTL rank=0001156 x=1368.0 y=3863.0 length=404
TGATACGTCTCACAGAAACAGCTATGACCAGGCGGACATTGCCAGAGATGTTGGCGCCGC
AAGGGCAGCGCGTGGTCATGATGCCAGTGCCGGCCCACACACCCTTGTACCCCTTTTGAC
AAGAGATGAAGGGGAGGCCGGGCAGCTTGGGGAACAATTTAGAGGTCAGCCAATTTTTGA
AGTCTGTCAAGATGGTGCAAACCCAGTCCCACACGTCGCGGAGCCAGGATCCGGAGCATG
GGATGGGGCAGTCCTCAGTTATCCAATTGTGGAGTCTTCTGAGTAGGCTGGTTATAGTAA
GAGAGCCAAGTAGTTGGGTCACACGCTGCGACGCATCCGACTCCGTCACGTAGTGAGTAG
GGGCGACGTGGTTTACTGGCCGTCGTTTTACAACAGACGTATCA
>JXAB5TC01DPAC8 rank=0001157 x=1401.0 y=298.0 length=405
TGATACGTCTCACAGGAAACAGCTATGACCAGGCGGACATTGCCAGAGATGTTGGCGCCG
CAAGGGCAGCGCGTGGTCATGATGCCAGTGCCGGCCCACACACCCTTGTACCCCTTTTGA
CAAGAGATGAAGGGGAGGCCGGGCAGCTTGGGGAACAATTTAGAGGTCAGCCAATTTTTG
AAGTCTGTCAAGATGGTGCAAACCCAGTCCCACACGTCGCGGAGCCAGGATCCGGAGCAT
GGGATGGGGCAGTCCTCAGTTATCCAATTGTGGAGTCTTCTGAGTAGGCTGGTTATAGTA
AGAGAGCCAAGTAGTTGGGTCACACGCTGCGACGCATCCGACTCCGTCACGTAGTGAGTA
GGGGCGACGTGGTTTACTGGCCGTCGTTTTACAACAGACGTATCA
>JXAB5TC01C16U0 rank=0001158 x=1137.0 y=4010.0 length=82
AGCACTGTAGCACAGGAAACAGCTATGACCCCATCACGGCCAGAGAAAGTTGACTGGCCG
TCGTTTTACAACCTACAGTGCT
>JXAB5TC01DGXRV rank=0001162 x=1305.0 y=3945.0 length=405
TCTCTATGCGGTTGTAAAACGACGGCCAGTAAACCACGTCGCCCCTACTCACTACGTGAC
GGAGTCGGATGCGTCGCAGCGTGTGACCCAACTACTTGGCTCTCTTACTATAACCAGCCT
ACTCAGAAGACTCCACAATTGGATAACTGAGGACTGCCCCATCCCATGCTCCGGATCCTG
GCTCCGCGACGTGTGGGACTGGGTTTGCACCATCTTGACAGACTTCAAAAATTGGCTGAC
CTCTAAATTGTTCCCCAAGCTGCCCGGCCTCCCCTTCATCTCTTGTCAAAAGGGGTACAA
GGGTGTGTGGGCCGGCACTGGCATCATGACCACGCGCTGCCCTTGCGGCGCCAACATCTC
TGGCAATGTCCGCCTGGTCATAGCTGTTTCCTGTGCGCATAGAGA
>JXAB5TC01BCCII rank=0001163 x=433.0 y=2248.0 length=405
TGATACGTCTGTTGTAAAACGACGGCCAGTAAACCACGTCGCCCCTACTCACTACGTGAC
GGAGTCGGATGCGTCGCAGCGTGTGACCCAACTACTTGGCTCTCTTACTATAACCAGCCT
ACTCAGAAGACTCCACAATTGGATAACTGAGGACTGCCCCATCCCATGCTCCGGATCCTG
GCTCCGCGACGTGTGGGACTGGGTTTGCACCATCTTGACAGACTTCAAAAATTGGCTGAC
CTCTAAATTGTTCCCCAAGCTGCCCGGCCTCCCCTTCATCTCTTGTCAAAAGGGGTACAA
GGGTGTGTGGGCCGGCACTGGCATCATGACCACGCGCTGCCCTTGCGGCGCCAACATCTC
TGGCAATGTCCGCCTGGTCATAGCTGTTTCCTGTGAGACGTATCA
>JXAB5TC01B2BBH rank=0001167 x=729.0 y=1339.0 length=405
TGATACGTCTCACAGGAAACAGCTATGACCAGGCGGACATTGCCAGAGATGTTGGCGCCG
CAAGGGCAGCGCGTGGTCATGATGCCAGTGCCTGCCCACACACCCTTGTACCCCTTTTGA
CAAGAGATGAAGGGGAGGCCGGGCAGCTTGGGGAACAATTTAGAGGTCAGCCAATTTTTG
AAGTCTGTCAAGATGGTGCAAACCCAGTCCCACACGTCGCGGAGCCAGGATCCGGAGCAT
GGGATGGGGCAGTCCTCAGTTATCCAATTGTGGAGTCTTCTGAGTAGGCTGGTTATAGTA
AGAGAGCCAAGTAGTTGGGTCACACGCTGCGACGCATCCGACTCCGTCACGTAGTGAGTA
GGGGCGACGTGGTTTACTGGCCGTCGTTTTACAACAGACGTATCA
>JXAB5TC01BJDAV rank=0001168 x=513.0 y=2181.0 length=404
TGATACGTCTGTTGTAAAACGACGGCCAGTAAACCACGTCGCCCCTACTCACTACGTGAC
GGAGTCGGATGCGTCGCAGCGTGTGACCCAACTACTTGGCTCTCTTACTATAACCAGCCT
ACTCAGGAGACTCCACAATTGGATAACTGAGGACTGCCCCATCCCATGCTCCGGATCCTG
GCTCCGCGACGTGTGGGACTGGGTTTGCACCATCTTGACAGACTCAAAAATTGGCTGACC
TCTAAATTGTTCCCCAAGCTGCCCGGCCTCCCCTTCATCTCTTGTCAAAAGGGGTACAAG
GGTGTGTGGGCCGGCACTGGCATCATGACCACGCGCTGCCCTTGCGGCGCCAACATCTCT
GGCAATGTCCGCCTGGTCATAGCTGTTTCCTGTGAGACGTATCA
>JXAB5TC01BV892 rank=0001170 x=660.0 y=1384.0 length=405
TGATACGTCTGTTGTAAAACGACGGCCAGTAAACCACGTCGCCCCTACTCACTACGTGAC
GGAGTCGGATGCGTCGCAGCGTGTGACCCAACTACTTGGCTCTCTTACTATAACCAGCCT
ACTCAGAAGACTCCACAATTGGATAACTGAGGACTGCCCCATCCCATGCTCCGGATCCTG
GCTCCGCGACGTGTGGGACTGGGTTTGCACCATCTTGACAGACTTCAAAAATTGGCTGAC
CTCTAAATTGTTCCCCAAGCTGCCCGGCCTCCCCTTCATCTCTTGTCAAAAGGGGTACAA
GGGTGTGTGGGCCGGCACTGGCATCATGACCACGCGCTGCCCTTGCGGCGCCAACATCTC
TGGCAATGTCCGCCTGGTCATAGCTGTTTCCTGTGAGACGTATCA
>JXAB5TC01CG8YR rank=0001178 x=899.0 y=1809.0 length=405
TGATACGTCTGTTGTAAAACGACGGCCAGTAAACCACGTCGCCCCTACTCACTACGTGAC
GGAGTCGGATGCGTCGCAGCGTGTGACCCAACTACTTGGCTCTCTTACTATAACCAGCCT
ACTCAAGAGACTCCACAATTGGATAACTGAGGACTGCCCCATCCCATGCTCCGGATCCTG
GCTCCGCGACGTGTGGGACTGGGTTTGCACCATCTTGACAGACTTCAAAAATTGGCTGAC
CTCTAAATTGTTCCCCAAGCTGCCCGGCCTCCCCTTCATCTCTTGTCAAAAGGGGTACAA
GGGTGTGTGGGCCGGCACTGGCATCATGACCACGCGCTGCCCTTGCGGCGCCAACATCTC
TGGCAATGTCCGCCTGGTCATAGCTGTTTCCTGTGAGACGTATCA
>JXAB5TC01DM0SB rank=0001179 x=1375.0 y=1065.0 length=403
TGATACGTCTCACAGGAAACAGCTATGACCAGGCGGACATTGCCAGAGATGTTGGCGCCG
CAAGGGCAGCGCGTGGTCATGATGCCAGTGCCGGCCCACACACCCTTGTACCCCTTTTGA
CAAGAGATGAAGGGGAGGCCGGGCAGCTTGGGGAACAATTTAGAGGTCAGCCAATTTTTG
AAGTCTGTCAAGATGGTGCAAACCCAGTCCCACACGTCGCGGAGCCAGGATCCGGAGCAT
GGGATGGGGCAGTCCTCAGTTATCCAATTGTGGAGTCTTCTGAGTAGGCTGGTTATAGTA
AGAGAGCCAAGTAGTTGGGTCACACGCTGCGACGCATCCGACTCCGTCACGTAGTGAGTA
GGGGCGACGTGGTTTACTGGCCGTGTTTTACAACAGACTATCA
>JXAB5TC01BRWW9 rank=0001187 x=610.0 y=3547.0 length=423
TGATACGTCTGTTGTAAAACGACGGCCAGTTGACCACGCGCTGCCCTTGCGGCGCCAACA
TCTCTGGCAATGTCCGCCTGGGCTCTATGAGGATCACAGGGCCTAAAACCTGCATGAACA
CCTGGCAGGGGACCTTTCCTATCAATTGCTACACGGAGGGCCAGTGCGCGCCGAAACCCC
CCACGAACTACAAGACCGCCATCTGGAGGGTGGCGGCCTCGGAGTACGCGGAGGTGACGC
AGCATGGGTCATACTCCTATGTAACAGGACTGACCACTGACAATCTGAAAATTCCTTGCC
AACTACCTTCTCCAGAGTTTTTCTCCTGGGTGGACGGTGTGCAGATCCATAGGTTTGCAC
CCACACCAAAGCCGTTTTTCCGGGATGAGGTCTGGTCATAGCTGTTTCCTGTGAGACGTA
TCA
>JXAB5TC01BRFD4 rank=0001189 x=605.0 y=1306.0 length=405
TCTCTATGCGCACAGGAAACAGCTATGACCAGGCGGACATTGCCAGAGATGTTGGCGCCG
CAAGGGCAGCGCGTGGTCATGATGCCAGTGCCGGCCCACACACCCTTGTACCCCTTTTGA
CAAGAGATGAAGGGGAGGCCGGGCAGCTTGGGGAACAATTTAGAGGTCAGCCAATTTTTG
AAGTCTGTCAAGATGGTGCAAACCCAGTCCCACACGTCGCGGAGCCAGGATCCGGAGCAT
GGGATGGGGCAGTCCTCAGTTATCCAATTGTGGAGTCTTCTGAGTAGGCTGGTTATAGTA
AGAGAGCCAAGTAGTTGGGTCACACGCTGCGACGCATCCGACTCCGTCACGTAGTGAGTA
GGGGCGACGTGGTTTACTGGCCGTCGTTTTACAACCGCATAGAGA
>JXAB5TC01C4MH2 rank=0001191 x=1165.0 y=2904.0 length=403
TGATACGTCTCACAGGAAACAGCTATGACCAGGCGGACATTGCCAGAGATGTTGGCGCCG
CAAGGGCAGCGCGTGGTCATGATGCCAGTGCCGGCCCACACACCCTTGTACCCCTTTTGA
CAAGAGATGAAGGGGAGGCCGGGCAGCTTGGGGAACAATTTAGAGGTCAGCCAATTTTTG
AAGTCTGTCAAGATGGTGCAAACCCAGTCCCACACGTCGCGGAGCCAGGATCCGGAGCAT
GGGATGGGGCAGTCCTCAGTTATCCAATTGTGGAGTCTTCTGAGTAGGCTGGTTATAGTA
AGAGAGCCAAGTAGTTGGGTCACACGCTGCGACGCATCCGACTCCGTCACGTAGTGAGTA
GGGGCGACGTGGTTTACTGGCCGTCGTTTACACAGACGTATCA
>JXAB5TC01B7PJL rank=0001196 x=790.0 y=3199.0 length=424
TCTCTATGCGCACAGGAAACAGCTATGACCAGACCTCATCCCGGAAAAACCGGCTTTGGT
GTGGGTGCAAACCTATGGATCTGCACACCGTCCACCCAGGAGAAAAACTCTGGAGAAGGT
AGTTGGCAAGGAATTTTCAGATTGTCAGTGGTCAGTCCTGTTACATAGGAGTACGACCCA
TGCTGCGTCACCTCCGCGTACTCCGAGGCCGCCACCCTCCAGATGGCGGTCTTGTAGTTC
CGTGGGGGGTTTCGGCGCGCACTGGCCCTCCGTGTAGCAATTGATAGGAAAGGTCCCCTG
CCAGGTGTTCATGCAGGTTTTAGGCCCTGTGATCCTCATAGAGCCCAGGCGGACATTGCC
AGAGATGTTGGCGCCGCAAGGGCAGCGCGTGGTCAACTGGCCGTCGTTTTACAACCGNTA
GAGA
>JXAB5TC01B9MCR rank=0001199 x=812.0 y=2265.0 length=109
TCTCTATGCGCACAGGAAACAGCTATGACCAGGCGGACATTGCCAGAGATGTTGGCGCCG
CAAGGGCAGCGCGTGGTCAACTGGCCGTCGTTTTACAACCGCATAGAGA
>JXAB5TC01CW0BI rank=0001200 x=1078.0 y=3916.0 length=443
TGATACGTCTCACAGGAAACAGCTATGACCAACGGTGGGCGGTTGGTAATCTGGCCTCCT
CCACGATTCCACGAGCGGCGGGTTGTAGTCAGGCCGTGCCCAAGCCGGTAAGGCCCGTGG
AAACCCGCTCCTGGGGAGCATGCACTCCGATGGTATTGAGGGCTCAAGGTCGCTCTCTTC
CTCGGCCATTGGCTCGAGAAAGTCCAGAACGGGCACCCTGGACTCAGGCTCTGTCTGAGC
CACACCGCCCTCCATGAGCAGGTTGGCATCGACCATGTCCACGCCATAGGTGTTGCTGTG
GGTGGTGCAGGTGGCCCGCAGCGACGGTGCTGATAGCTGGCTCACTGAGGAGCTCGCCTC
AGATGGAGGTGATCCCCGTGCCAAGCGCCGCGCCGCAGTCTCCGCCGTGATGTACTGGCC
GTCGTTTTACAACAGACGTATCA
>JXAB5TC01B20YC rank=0001202 x=737.0 y=1794.0 length=404
TGATACGTCTGTTGTAAAACGACGGCCAGTAAACCACGTCGCCCCTACTCACTACGTGAC
GGAGTCGGATGCGTCGCAGCGTGTGACCCAACTACTTGGCTCTCTTACTATAACCAGCCT
ACTCAGAAGACTCCACAATTGGATAACTGAGGACTGCCCCATCCCATGCTCCGGATCCTG
GCTCCGCGACGTGTGGGACTGGGTTTGCACCATCTTGACAGACTTCAAAAATTGGCTGAC
CTCTAAATTGTTCCCCAAGCTGCCCGGCCTCCCCTTCATCTCTTGTCAAAAGGGGTACAA
GGGTGTGTGGGCCGGCACTGGCATCATGACCACGCGCTGCCCTTGCGGCGCCAACATCTC
TGGCAATGTCCGCTGGTCATAGCTGTTTCCTGTGAGACGTATCA
>JXAB5TC01DK0HJ rank=0001207 x=1352.0 y=1573.0 length=421
TGATACGTCTGTTGTAAAACGACGGCCAGTTGACCACGCGCTGCCCTTGCGGCGCCAACA
TCTCTGGCAATGTCCGCCTGGGCTCTATGAGGATCACAGGGCCTAAAACCTGCATGAACA
CCTGGCAGGGGACCTTTCCTATCAATTGCTACACGGAGGGCCAGTGCGCGCCGAAACCCC
CCACGAACTACAAGACCGCCATCTGGAGGGTGGCGGCCTCGGAGTACGCGGAGGTGACGC
AACATGGGTCGTACTCCTATGTAACAGGACTGACCACTGACAATCTGAAAATTCCTTGCC
AACTACCTTCTCCAGAGTTTTTCTCCTGGGTGGACGGTGTGCAGATCCATAGGTTTGCAC
CCACGCCAAAGCCGTTTTTCCGGGATGGGTCGGTCATAGCTGTTTCCTGTGAGACGTATC
A
>JXAB5TC01BXC9Y rank=0001208 x=672.0 y=4068.0 length=425
TGATACGTCTGTTGTAAAACGACGGCCAGTTGACCACGCGCTGCCCTTGCGGCGCCAACA
TCTCTGGCAATGTCCGCCTGGGCTCTATGAGGATCACAGGGCCTAAAACCTGCATGAACA
CCTGGCAGGGGACCTTTCCTATCAATTGCTACACGGAGGGCCAGTGCGCACCGAAACCCC
CCNCGAACTACAAGACCGCCATCTGGAGGGTGGCGGCCTCGGAGTACGCGGAGGTGACGC
AGCATGGGTCGTACTCCTATGTAACAGGACTGACCACTGACAATCTGAAAATTACCTTGC
CAACTACCTTCTCCAGAGTTTTTCTTCCTGGGTGGACGGTGTGCAGATCCATAGGTTTGC
ACCCACACCAAAGCCGTTTTTCCGGGATGAGGTCTGGTCATAGCTGTTTCCTGTGAGACG
TATCA
>JXAB5TC01DUCL5 rank=0001210 x=1458.0 y=3019.0 length=422
TCTCTATGCGGTTGTAAAACGACGGCCAGTTGACCACGCGCTGCCCTTGCGGCGCCAACA
TCTCTGGCAATGTCCGCCTGGGCTCTATGAGGATCACAGGGCCTAAAACCTGCATGAACA
CCTGGCAGGGGACCTTTCCTATCAATTGCTACACGGAGGGCCAGTGCGCGCCGAAACCCC
CCACGAACTACAAGACCGCCATCTGGAGGGTGGCGGCCTCGGAGTACGCGGAGGTGACGC
AGCATGGGTCGTACTCCTATGTAACAGGACTGACCACTGACAATCTGAAAAGTCCTTGCC
AACTACCTTCTCCAGAGTTTTTCTCCTGGGTGGACGGTGTGCAGATCCATAGGTTTGCAC
CCACACCAAAGCCGTTTTTCGGGATGAGGTCTGGTCATAGCTGTTTCCTGTGCGCATAGA
GA
>JXAB5TC01DPGBU rank=0001213 x=1402.0 y=3928.0 length=409
TGANTACGTCTGTTGTAAAACGACGGCCAGTAAACCACGTCGCCCCTACTCACTACGTGA
CGGAGTCGGATGCGTCGCAGCGTGTGACCCAACTACTTGGCTCTCTTACTATAACCAGCC
TACTCAGAAGACTCCACAATTGGATAACTGAGGACTGCCCCATCCCATGCTCCGGATCCT
GGCTCCGCGACGTGTGGGACTGGGTTTGCACCATCTTGACAGACTTCAAAAACTTGGCTG
ACCTCTAAATTGTTCCCCAAGCTGCCCGGCCTCCCCTTCATCTCTTGTCAAAAACGGGGT
ACAAGGGTGTGTGGGCCGGCACTGGCATCATGACCACGCGCTGCCCTTGCGGCGCCAACA
TCTCTGGCAATGTCCGCCTGGTCATAGCTGTTTCCTGTGAGACGTATCA
>JXAB5TC01BKJOJ rank=0001225 x=526.0 y=3857.0 length=442
TCTCTATGCGCACAGGAAACAGCTATGACCAACGTGGGCGGTTGGTAATCTGGCCTCCTC
CACGATTCCACGAGCGGCGGGTTGTAGTCAGGCCGTGCCCAAGCCGGTAAGGCCCGTGGA
AACCCGCTCCTGGGGAGCATGCACTCCGATGGTATTGAGGGCTCAAGGTCGCTCTCTTCC
TCGGCCATTGGCTCGAGAAAGTCCAGAACGGGCACCCTGGACTCAGGCTCTGTCTGAGCC
ACACCGCCCTCCATGAGCAGGTTGGCATCGACCATGTCCACGTCATAGGTGTTGCTGTGG
GTGGTGCAGGTGGCCCGCAGCGACGGTGCTGATAGCTGGCTCACTGAGGAGCTCGCCTCA
GATGGAGGTGATCCCCGTGCCAAGCGCCGCGCCGCAGTCTCCGCCGTGATGTACTGGCCG
TCGTTTTACAACCGCATAGAGA
>JXAB5TC01BZB6S rank=0001230 x=695.0 y=1762.0 length=404
TCTCTATGCGCACAGGAAACAGCTATGACCAGGCGGACATTGCCAGAGATGTTGGCGCCG
CAAGGGCAGCGCGTGGTCATGATGCCAGTGCCGGCCCACACACCCTTGTACCCCTTTTGA
CAAGAGATGAAGGGGAGGCCGGGCAGCTTGGGGAACAATTTAGAGGTCAGCCAATTTTTG
AAGTCTGTCAAGATGGTGCAAACCCAGTCCCACACGTCGCGGAGCCAGGATCCGGAGCAT
GGGATGGGGCAGTCCTCAGTTATCCAATTGTGGAGTCTTCTGAGTAGGCTGGTTATAGTA
AGAGAGCCAAGTAGTTGGGTCACACGCTGCGACGCATCCGACTCCGTCACGTAGTGAGTA
GGGGCACGTGGTTTACTGGCCGTCGTTTTACAACCGCATAGAGA
>JXAB5TC01B4SWT rank=0001231 x=757.0 y=2763.0 length=405
TGATACGTCTGTTGTAAAACGACGGCCAGTAAACCACGTCGCCCCTACTCACTACGTGAC
GGAGTCGGATGCGTCGCAGCGTGTGACCCAACTACTTGGCTCTCTTACTATAACCAGCCT
ACTCAGAAGACTCCACAATTGGATAACTGAGGACTGCCCCATCCCATGCTCCGGATCCTG
GCTCCGCGACGTGTGGGACTGGGTTTGCACCATCTTGACAGACTTCAAAAATTGGCTGAC
CTCTAAATTGTTCCCCAAGCTGCCCGGCCTCCCCTTCATCTCTTGTCAAAAGGGGTACAA
GGGTGTGTGGGCCGGCACTGGCATCATGACCACGCGCTGCCCTTGCGGCGCCAACATCTC
TGGCAATGTCCGCCTGGTCATAGCTGTTTCCTGTGAGACGTATCA
>JXAB5TC01CDYGE rank=0001241 x=861.0 y=3868.0 length=443
TGATACGTCTGTTGTAAAACGACGGCCAGTACATCACGGCGGAGACTGCGGCGCGGCGCT
TGGCACGGGGATCACCTCCATCTGAGGCGAGCTCCTCAGTGAGCCAGCTATCAGCACCGT
CGCTGCGGGCCACCTGCACCACCCACAGCAACACCTATGACGTGGACATGGTCGATGCCA
ACCTGCTCATGGAGGGCGGTGTGGCTCAGACAGAGCCTGAGTCCAGGGTGCCCGTTCTGG
ACTTTCTCGAGCCAATGGCCGAGGAAGAGAGCGACCTTGAGCCCTCAATACCATCGGAGT
GCATGCTCCCCAGGAGCGGGTTTCCACGGGCCTTACCGGCTTGGGCACGGCCTGACTACA
ACCCGCCGCTCGTGGAATCGTGGAGGAGGCCAGATTACCAACCGCCCACCGTTGGTCATA
GCTGTTTCCTGTGAGACGTATCA
>JXAB5TC01CR4LG rank=0001244 x=1023.0 y=1458.0 length=439
TGATACGTCTGTTGTAAAACGACGGCCAGTACATCACGGCGGAGACTGCGGCGCGGCGCT
TGGCACGGGGATCACCTCCATCTGAGGCGAGCTCCTCAGTGAGCCAGCTATCAGCACCGT
CGCTGCGGGCCACCTGCACCACCCACAGCAACACCTATGACGTGGACATGGTCGATGCCA
ACCTGCTCATGGAGGGCGGTGTGGCTCAGACAGAGCCTGAGTCCAGGGTGCCCGTTCTGG
ACTTTCTCGAGCCAATGGCCGAGGAAGAGAGCGACCTTGAGCCCTCAGTACCATCGGAGT
GCATGCTCCCCGGGAGCGGGTTTCCACGGGCCTTACCGGCTTGGGCACGGCCTGACTACA
ACCCGCCGCTCGTGGAATCGTGGAGGAGGCCAGATTACCAACCGCCCCGTTGGTCATACT
GTTTCCTTGAGACGTATCA
>JXAB5TC01DP8P9 rank=0001250 x=1411.0 y=3871.0 length=444
TCTCTATGCGCACAGGAAACAGCTATGACCAACGGTGGGCGGTTGGTAATCTGGCCTCCT
CCACGATTCCACGAGCGGCGGGTTGTAGTCAGGCCGTGCCCAAGCCGGTAAGGCCCGTGG
AAACCCGCTCCTGGGGAGCATGCACTCCGATGGTATTGAGGGCTCAAGGTCGCTCTCTTC
CTCGGCCATTGGCTCGAGAAAGTCCAGAACGGGCACCCTGGACTCAGGCTCTGTCTGAGC
CACACCGCCCTCCATGAGCAGGTTGGCATCGACCATGTCCACGTCATAGGTGTTGCTGTG
GGTGGTGCAGGTGGCCCGCAGCGACGGTGCTGATAGCTGGCTCACTGAGGAGCTCGCCTC
AGATGGAGGTGATCCCCGTGCCAAGCGCCGCGCCCGCAGTCTCCGCCGTGATGTACTGGC
CGTCGTTTTACAACCGCATAGAGA
>JXAB5TC01BXD1Z rank=0001255 x=673.0 y=981.0 length=103
ACGAGTGCGTCACAGGAAACAGCTATGACCGATGGAGCCTGACGCCATCCACGTTTTAAA
GTCACTCAGTACGACTGGCCGTCGTTTTACAACACGCACTCGT
>JXAB5TC01CYJ2I rank=0001259 x=1096.0 y=2440.0 length=404
TCTCTATGCGCACAGGAAACAGCTATGACCAGGCGGACATTGCCAGAGATGTTGGCGCCG
CAAGGGCAGCGCGTGGTCATGATGCCAGTGCCGGCCCACACACCCTTGTACCCCTTTTGA
CAAGAGATGAAGGGGAGGCCGGGCAGCTTGGGGAACAATTTAGAGGTCAGCCAATTTTTG
AAGTCTGTCAAGATGGTGCAAACCCAGTCCCACACGTCGCGGAGCCAGGATCCGGAGCAT
GGGATGGGGCAGTCCTCAGTTATCCAATTGTGGAGTCTTCTGAGTAGGCTGGTTATAGTA
AGAGAGCCAAGTAGTTGGGTCACACGCTGCGACGCATCCGACTCCGTCACGTAGTGAGTA
GGGGCACGTGGTTTACTGGCCGTCGTTTTACAACCGCATAGAGA
>JXAB5TC01A9KPK rank=0001260 x=401.0 y=3974.0 length=422
TGATACGTCTGTTGTAAAACGACGGCCAGTTGACCACGCGCTGCCCTTGCGGCGCCAACA
TCTCTGGCAATGTCCGCCTGGGCTCTATGAGGATCACAGGGCCTAAAACCTGCATGAACA
CCTGGCAGGGGACCTTTCCTATCAATTGCTACACGGAGGGCCAGTGCGCGCCGAAACCCC
CCACGAACTACAAGACCGCCATCTGGAGGGTGGCGGCCTCGGAGTACGCGGAGGTGACGC
AGCATGGGTCGTACTCCTATGTAACAGGACTGACCACTGACAATCTAAAAATTCCTTGCC
AACTACCTTCTCCAGAGTTTTTCTCCTGGGTGGACGGTGTGCAGATCCATAGGTTTGCAC
CCACACCAAAGCCGTTTTTCGGGATGAGGTCTGGTCATAGCTGTTTCCTGTGAGACGTAT
CA
>JXAB5TC01CJ1DQ rank=0001261 x=931.0 y=876.0 length=442
TGATACGTCTGTTGTAAACGACGGCCAGTACATCACGGCGGAGACTGCGGCGCGGCGCTT
GGCACGGGGATCACCTCCATCTGAGGCGAGCTCCTCAGTGAGCCAGCTATCAGCACCGTC
GCTGCGGGCCACCTGCACCACCCACAGCAACACCTATGACGTGGACATGGTCGATGCCAA
CCTGCTCATGGAGGGCGGTGTGGCTCAGACAGAGCCTGAGTCCAGGGTGCCCGTTCTGGA
CTTTCTCGAGCCAATGGCCGAGGAAGAGAGCGACCTTGAGCCCTCAATACCATCGGAGTG
CATGCTCCCCAGGAGCGGGTTTCCACGGGCCTTACCGGCTTGGGCACGGCCTGACTACAA
CCCGCCGCTCGTGGAATCGTGGAGGAGGCCAGATTACCAACCGCCCACCGTTGGTCATAG
CTGTTTCCTGTGAGACGTATCA
>JXAB5TC01DTGW1 rank=0001266 x=1448.0 y=2899.0 length=417
TCTCTATGCGGTTGTAAAACGACGGCCAGTTGACCACGCGCTGCCCTTGCGGCGCCAACA
TCTCTGGCAATGTCCGCCTGGGCTCTATGAGGATCACAGGGCCTAAAACCTGCATGAACA
CCTGGCAGGGGACCTTTCCTATCAATTGCTACACGGAGGGCCAGTGCGCGCCGAAACCCC
CCACGAACTACAAGACCGCCATCTGGAGGGTGGCGGCCTCGGAGTACGCGGAGGTGACGC
AGCATGGGTCGTACTCCTATGTAACAGGACTGACCACTGACAATCTGAAAATTCCTTGCC
AACTACCTTCTCCAGAGTTTTTCTCCTGGGTGGACGGTGTGCAGATCCATAGGTTTGTAC
CCACACCAAAGCCGTTTTTCCGGGATGAGGTCTGGTCATAGCTTCTGGCGATAGAGA
>JXAB5TC01B78M4 rank=0001267 x=796.0 y=3374.0 length=423
TGATACGTCTGTTGTAAAACGACGGCCAGTTGACCACGCGCTGCCCTTGCGGCGCCAACA
TCTCTGGCAATGTCCGCCTGGGCTCTATGAGGATCACAGGGCCTAAAACCTGCATGAACA
CCTGGCAGGGGACCTTTCCTATCAATTGCTACACGGAGGGCCAGTGCGCGCCGAAACCCC
CCACGAACTACAAGACCGCCATCTGGAGGGTGGCGGCCTCGGAGTACGCGGAGGTGACGC
AGCATGGGTCGTACTCCTATGTAACAGGACTGACCACTGACAATCTGAAAATTCCTTGCC
AACTACCTTCTCCAGAGTTTTTCTCCTGGGTGGACGGTGTGCAGATCCATAGGTTTGCAC
CCACACCAAAGCCGTTTTTCCGGGATGAGGTCTGGTCATAGCTGTTTCCTGTGAGACGTA
TCA
>JXAB5TC01AF50O rank=0001270 x=66.0 y=4070.0 length=443
TGATACGTCTGTTGTAAAACGACGGCCAGTACATCACGGCGGAGACTGCGGCGCGGCGCT
TGGCACGGGGATCACCTCCATCTGAGGCGAGCTCCTCAGTGAGCCAGCTATCAGCACCGT
CGCTGCGGGCCACCTGCACCACCCACAGCAACACCTATGACGTGGACATGGTCGATGCCA
ACCTGTTCATGGAGGGCGGTGTGGCTCAGACAGAGCCTGAGTCCAGGGTGCCCGTTCTGG
ACTTTCTCGAGCCAATGGCCGAGGAAGAGAGCGACCTTGAGCCCTCAATACCATCGGAGT
GCATGCTCCCCAGGAGCGGGTTTCCACGGGCCTTACCGGCTTGGGCACGGCCTGACTACA
ACCCGCCGCTCGTGGAATCGTGGAGGAGGCCAGATTACCAACCGCCCACCGTTGGTCATA
GCTGTTTCCTGTGAGACGTATCA
>JXAB5TC01DJDXS rank=0001273 x=1333.0 y=3518.0 length=441
TGATACGTCTGTTGTAAAACGACGGCCAGTACATCCGGGGAGACTGCGGCGCGGCGCTTG
GCACGGGGATCACCTCCATCTGAGGCGAGCTCCTCAGTGAGCCAGCTATCAGCACCGTCG
CTGCGGGCCACCTGCACCACCCACAGCAACACCTATGACGTGGACATGGTCGATGCCAAC
CTGCTCATGGAGGGCGGTGTGGCTCAAACAGAGCCTGAGTCCAGGGTGCCCGTTCTGGAC
TTTCTCGAGCCAATGGCCGAGGAAGAGAGCGACCTTGAGCCCTCAATACCATCGGACTGC
ATGCTCCCCAGGAGCGGGTTTCCACGGGCCTTACCGGCTTGGGCACGGCCTGACTACAAC
CCGCCGCTCGTGGAATCGTGGAGGAGGCCAGATTACCAACCGCCCACCGTTGGTCATAGC
TGTTTCCTGTGAGACGTATCA
>JXAB5TC01DJEJ5 rank=0001282 x=1334.0 y=227.0 length=404
TGATACGTCTGTTGTAAAACGACGGCCAGTAAACCACGTCGCCCCTACTCACTACGTGAC
GGAGTCGGATGCGTCGCAGCGTGTGACCCAACTACTTGGCTCTCTTACTATAACCAGTCT
ACTCAGAAGACTCCACAATTGGATAACTGAGGACTGCCCCATCCCATGCTCCGGATCCTG
GCTCCGCGACGTGTGGGACTGGGTTTGCACCATCTTGACAGACTTCAAAAATTGGCTGAC
CTCTAAATTGTTCCCCAAGCTGCCCGGCCTCCCCTTCATCTCTTGTCAAAAGGGGTACAA
GGGTGTGTGGGCCGGCACTGGCATCATGACCACGCGCTGCCCTTGCGGCGCCAACATCTC
TGGCAATGTCCGCCTGGTCATAGTGTTTCCTGTGAGACGTATCA
>JXAB5TC01AZI0X rank=0001288 x=287.0 y=2175.0 length=404
TCTCTATGCGCACAGGAAACAGCTATGACCAGGCGGACATTGCCAGAGATGTTGGCGCCG
CAAGGGCAGCGCGTGGTCATGATGCCAGTGCCGGCCCACACACCCTTGTACCCCTTTTGA
CAAGAGATGAAGGAGAGGCCGGGCAGCTTGGGGAACAATTTAGAGGTCAGCCAATTTTTG
AAGTCTGTCAAGATGGTGCAAACCCAGTCCCACACGTCGCGGAGCCAGGATCCGGAGCAT
GGGACGGGGCAGTCCTCAGTTATCCAATTGTGGAGTCTTCTGAGTAGGCTGGTTATAGTA
AGAGAGCCAAGTAGTTGGGTCACACGCTGCGACGCATCCGACTCCGTCACGTAGTGAGTA
GGGGCACGTGGTTTACTGGCCGTCGTTTTACAACCGCATAGAGA
>JXAB5TC01DNSA1 rank=0001290 x=1383.0 y=3963.0 length=425
TGATACGTCTCACAGGAAACAGCTATGACCAGACCTCATCCCGGAAAAACGGCTTTGGTG
TGGGTGCAAACCTATGGATCTGCACACCGTCCACCCAGGAGAAAAACTCTGGAGAAGGTA
GTTGGCAAGGAATTTTCAGATTGTCAGTGGTCAGTCCTGTTACATAGGAGTACGACCCAT
GCTGCGTCACCTCCGCGTACTCCGAGGCCGCCACCCTCCAGATGGCGGTCTTGTAGTTCG
GTGGGGGGTTTCGGCGCGCACTGGCCCTCCGTGTAGCAATTGATAGGAAACGGTCCCCTG
CCAGGTGTTCATGCAGGTTTTAGGCCCTGTGATCCTCATAGAGCCCAGGCGGACATTGCC
AGAGATGTTGGCGCCGCAAGGGCAGCGCGTGGTCAACTGGCCGTCGTTTTACAACAGACG
TATCA
>JXAB5TC01C809X rank=0001292 x=1215.0 y=3875.0 length=423
TGATACGTCTGTTGTAAAACGACGGCCAGTTGACCACGCGCTGCCCTTGCGGCGCCGACA
TCTCTGGCAATGTCCGCCTGGGCTCTATGAGGATCACAGGGCCTAAAACCTGCATGAACA
CCTGGCAGGGGACCTTTCCTATCAATTGCTACACGGAGGGCCAGTGCGCGCCGAAACCCC
CCNCGAACTACAAGACCGCCATCTGGAGGGTGGCGGCCTCGGAGTACGCGGAGGTGACGC
AGCATGGGTCGTACTCCTATGTAACAGGACTGACCACTGACAATCTGAAAATTCCTTGCC
AACTACCTTCTCCAGAGTTTTTCTCCTGGGTGGACGGTGTGCAGATCCATAGGTTTGCAC
CCACACCAAAGCCGTTTTTCCGGGATGAGGTCTGGTCATAGCTGTTTCCTGTGAGACGTA
TCA
>JXAB5TC01BVH37 rank=0001303 x=651.0 y=3045.0 length=405
TGATACGTCTCACAGGAAACAGCTATGACCAGGCGGACATTGCCAGAGATGTTGGCGCCG
CAAGGGCAGCGCGTGGTCATGATGCCAGTGCCGGCCCACACACCCTTGTACCCCTTTTGA
CAAGAGATGAAGGGGAGGCCGGGCAGCTTGGGGAACAATTTAGAGGTCAGCCAATTTTTG
AAGTCTGTCAAGATGGTGCAAACCCAGTCCCACACGTCGCGGAGCCAGGATCCGGAGCAT
GGGATGGGGCAGTCCTCAGTTATCCAATTGTGGAGTCTTCTGAGCAGGCTGGTTATAGTA
AGAGAGCCAAGTAGTTGGGTCACACGCTGCGACGCATCCGACTCCGTCACGTAGTGAGTA
GGGGCGACGTGGTTTACTGGCCGTCGTTTTACAACAGACGTATCA
>JXAB5TC01B9R61 rank=0001306 x=814.0 y=1643.0 length=404
TGATACGTCTGTTGTAAAACGACGGCCAGTAAACCACGTCGCCCCTACTCACTACGTGAC
GGAGTCGGATGCGTCGCAGCGTGTGACCCAACTACTTGGCTCTCTTACTATAACCAGCCT
ACTCAGAAGACTCCACAATTGGATAACTGAGGACTGCCCCATCCCATGCTCCGGATCCTG
GCTCCGCGACGTGTGGGACTGGGTTTGCACCATCTTGACAGACTTCAAAAATTGGCTGAC
CTCCAAATTGTTCCCCAAGCTGCCCGGCCTCCCCTTCATCTCTTGTCAAAAGGGGTACAA
GGGTGTGTGGGCCGGCACTGGCATCATGACCACGCGCTGCCCTTGCGGCGCCAACATCTC
TGGCAATTCCGCCTGGTCATAGCTGTTTCCTGTGAGACGTATCA
>JXAB5TC01COCNE rank=0001310 x=980.0 y=1400.0 length=423
TGATACGTCTGTTGTAAAACGACGGCCAGTTGACCACGCGCTGCCCTTGCGGCGCCAACA
TCTCTGGCAATGTCCGCCTGGGCTCTATGAGGATCACAGGGCCTAAAACCTGCATGAACA
CCTGGCAGGGGACCTTTCCTATCAATTGCTACACGGAGGGCCAGTGCGCGCCGAAACCCC
CCACGAACTACAAGACCGCCATCTGGAGGGTGGCGGCCTCGGAGTACGCGGAGGTGACGC
AGCATGGGTCGTACTCCTATGTAACAGGACTGACCACTGACAATCTGAAAATTCCTTGCC
AACTACCTTCTCCAGAGTTTTTCTCCTGGGTGGACGGTGTGCAGATCCATAGGTTTGCAC
CCACACCAAAGCCGTTTTTCCGGGATGAGGTCTGGTCATAGCTGTTTCCTGTGAGACGTA
TCA
>JXAB5TC01BJD43 rank=0001311 x=513.0 y=3269.0 length=443
TGATACGTCTGTTGTAAACGACGGCCAGTACATCACGGCGGAGACTGCGGCGCGGCGCTT
GGCACGGGGATCACCTCCATCTGAGGCGAGCTCCTCAGTGAGCCAGCTATCAGCACCGTC
GCTGCGGGCCACCTGCACCACCCACAGCAACACCTATGACGTGGACATGGTCGATGCCAA
CCTGCTCATGGAGGGCGGTGTGGCTCAGACAGAGCCTGAGTCCAGGGTGCCCGTTCTGGA
CTTTCTCGAGCCAATGGCCGAGGAAGAGAGCGACCTTGAGCCCTCAATACCATCGAACTG
CATGCTCCCCAGGAGCGGGTTTCCACGGGCCTTACCGGCTTGGGCACGGCCTGACTACAA
CCCTGCCGCTCGTGGAATCCTGGAGGAGGCCAGATTACCAACCGCCCACCGTTGGTCATA
GCTGTTTCCTGTGAGACGTATCA
>JXAB5TC01CP12E rank=0001323 x=999.0 y=3172.0 length=454
TGAACGTCTCACAGGAAACAGCTATGACCAACGGTGGGCGGTTGGTAATCTGGCCTCCTC
CACGATTCCACGAGCGGCGGGTTGTAGTCAGGCCGTGCCCAAGCCGGTAAGGCCCGTGGA
AACCCGCTCCTGGGGAGCATGCACTCCGGTGGTATTGAGGGCTCAAGGTCGCTCTCTTCC
TCGGCCATTGGCTCGAGAAAGTCCAGAACGGGCACCCTGGACTCAGGCTCTGTCTGAGCC
ACACCGCCCTCCATGAGCAGGTTGGCATCGACCATGTCCACGTCATAGGTGTTGCTGTGG
GTGGTGCAGGTGGCCCGCAGCGACGGTGCTGATAGCTGGCTCACTGAGGAGCTCGCCTCA
GATGGAGGTGATCCCCGTGCCAAGCGCCGCGCCGCGACGTCCTCCGCGTGATCGTACGTC
GGTCCGTTACGTTTAACAACGACGTACGTATCCA
>JXAB5TC01B0EP9 rank=0001324 x=707.0 y=2559.0 length=404
TCTCTATGCGGTTGTAAAACGACGGCCAGTAAACACGTCGCCCCTACTCACTACGTGACG
GAGTCGGATGCGTCGCAGCGTGTGACCCAACTACTTGGCTCTCTTACTATAACCAGCCTA
CTCAGAAGACTCCACAATTGGATAACTGAGGACTGCCCCATCCCATGCTCCGGATCCTGG
CTCCGCGACGTGTGGGACTGGGTTTGCACCATCTTGACAGACTTCAAAAATTGGCTGACC
TCTAAATTGTTCCCCAAGCTGCCCGGCCTCCCCTTCATCTCTTGTCAAAAGGGGTACAAG
GGTGTGTGGGCCGGCACTGGCATCATGACCACGCGCTGCCCTTGCGGCGCCAACATCTCT
GGCAATGTCCGCCTGGTCATAGCTGTTTCCTGTGCGCATAGAGA
>JXAB5TC01DFT0B rank=0001326 x=1293.0 y=1561.0 length=442
TGATACGTCTCACAGGAAACAGCTATGACCAACGGTGGGCGGTTGGTAATCTGGCCTCCT
CCACGATTCCACGAGCGGCGGGTTGTAGTCAGGCCGTGCCCAAGCCGGTAAGGCCCGTGG
AAACCCGCTCCTGGGGAGCATGCACTCCGATGGTATTGAGGGCTCAAGGTCGCTCTCTTC
CTCGGCCATTGGCTCGAGAAAGTCCAGAACGGGCACCCTGGACTCAGGCTCTGTCTGAGC
CACACCGCCCTCCATGAGCAGGTTGGCATCGACCATGTCCACGTCATAGGTGTTGCTGTG
GGTGGTGCAGGTGGCCCGCAGCGACGGTGCTGATAGTTGGCTCATTGAGGAGCTCGCCTC
AGATGGAGGTGATCCCCGTGCCAAGCGCCGCGCCGCAGTCTCCGCCGTGATGTACTGGCC
GTCGTTTTACAACAGACGATCA
>JXAB5TC01B7LV3 rank=0001327 x=789.0 y=2561.0 length=422
TGATACGTCTGTTGTAAACGACGGCCAGTTGACCACGCGCTGCCCTTGCGGCGCCAACAT
CTCTGGCAATGTCCGCCTGGGCTCTATGAGGTTCACAGGGCCTAAAACCTGCATGAACAC
CTGGCAGGGGACCTTTCCTATCAATTGCTACACGGAGGGCCAGTGCGCGCCGAAACCCCC
CACGAACTACAAGACCGCCATCTGGAGGGTGGCGGCCTCGGAGTACGCGGAGGTGACGCA
GCATGGGTCGTACTCCTATGTAACAGGACTGACCACTGACAATCTGAAAATTCCTTGCCA
ACTACCTTCTCCAGAGTTTTTCTCCTGGGTGGACGGTGTGCAGATCCATAGGTTTGCACC
CACACCAAAGCCGTTTTTCCGGGATGAGGTCTGGTCATAGCTGTTTCCTGTGAGACGTAT
CA
>JXAB5TC01B42PM rank=0001332 x=760.0 y=3176.0 length=423
TGATACGTCTGTTGTAAAACGACGGCCAGTTGACCACGCGCTGCCCTTGCGGCGCCAACA
TCTCTGGCAATGTCCGCCTGGGCTCTATGAGGATCACAGGGCCTAAAACCTGCATGAACA
CCTGGCAGGGGACCTTTCCTATCAATTGCTACACGGAGGGCCAGTGCGCGCCGAAACCCC
CCACGAACTACAAGACCGCCATCTGGAGGGTGGCGGCCTCGGAGTACGCGGAGGTGACGC
AGCATGGGTCGTACTCCTATGTAACAGGACTGACCACTGACAATCTGAAAATTCCTTGTC
AACTACCTTCTCCAGAGTTTTTCTCCTGGGTGGACGGTGTGCAGATCCATAGGTTTGCAC
CCACACCAAAGCCGTTTTTCCGGGATGAGGTCTGGTCATAGCTGTTTCCTGTGAGACGTA
TCA
>JXAB5TC01DKSUE rank=0001333 x=1349.0 y=3956.0 length=404
TGATACGTCTCACAGGAAACAGCTATGACCAGGCGGACATTGCCAGAGATGTTGGCGCCG
CAAGGGCAGCGCGTGGTCATGATGCCAGTGCCGGCCCACACACCCTTGTACCCCTTTTGA
CAAGAGATGAAGGGGAGGCCGGGCAGCTTGGGGAACAATTTAGAGGTCAGCCAATTTTTG
AAGTCTGTCAAGATGGTGCAAACCCAGTCCCACACGTCGCGGAGCCAGGATCCGGAGCAT
GGGATGGGGCAGTCCTCAGTTATCCAATTGTGGAGTCTTCTGAGTAGGCTGGTTATAGTA
AGAGAGCCAAGTAGTTGGGTCACACGCTGCGACGCATCCGACTCCGTCACGTAGTGAGTA
GGGGCGACGTGGTTTACTGGCCGTCGTTTACAACAGACGTATCA
>JXAB5TC01BGTSG rank=0001343 x=484.0 y=2366.0 length=443
TCTCTATGCGCACAGGAAACAGCTATGACCAACGGTGGGCGGTTGGTAATCTGGCCTCCT
CCACGATTCCACGAGCGGCGGGTTGTAGTCAGGCCGTGCCCAAGCCGGTAAGGCCCGTGG
AAACCCGCTCCTGGGGGGCATGCACTCCGATGGTATTGAGGGCTCAAGGTCGCTCTCTTC
CTCGGCCATTGGCTCGAGAAAGTCCAGAACGGGCACCCTGGACTCAGGCTCTGTCTGAGC
CACACCGCCCTCCATGAGCAGGTTGGCATCGACCATGTCCACGTCATAGGTGTTGCTGTG
GGTGGTGCAGGTGGCCCGCAGCGACGGTGCTGATAGCTGGCTCACTGAGGAGCTCGCCTC
AGATGGAGGTGATCCCCGTGCCAAGCGCCGCGCCGCAGTCTCCGCCGTGATGTACTGGCC
GTCGTTTTACAACCGCATAGAGA
>JXAB5TC01CGMKJ rank=0001347 x=892.0 y=1457.0 length=405
TCTCTATGCGCACAGGAAACAGCTATGACCAGGCGGACATTGCCAGAGATGTTGGCGCCG
CAAGGGCAGCGCGTGGTCATGATGCCAGTGCCGGCCCACACACCCTTGTACCCCTTTTGA
CAAGAGATGAAGGGGAGGCCGGGCAGCTTGGGGAACAATTTAGAGGTCAGCCAATTTTTG
AAGTCTGTCAAGATGGTGCAAACCCAGTCCCACACGTCGCGGAGCCAGGATCCGGAGCAT
GGGATGGGGCAGTCCTCAGTTATCCAATTGTGGAGTCTTCTGAGTAGGCTGGTTATAGTA
AGAGAGCCAAGTAGTTGGGTCACACGCTGCGACGCATCCGACTCCGTCACGTAGTGAGTA
GGGGCGACGTGGTTTACTGGCCGTCGTTTTACAACCGCATAGAGA
>JXAB5TC01CTN8Y rank=0001349 x=1040.0 y=3952.0 length=423
TGATACGTCTGTTGTAAAACGACGGCCAGTTGACCACGCGCTGCCCTTGCGGCGCCAACA
TCTCTGGCAATGTCCGCCTGGGCTCTATGAGGATCACAGGGCCTAAAACCTGCATGAACA
CCTGGCAGGGGACCTTTCCTATCAATTGCTACACGGAGGGCCAGTGCGCGCCGAAACCCC
CCACGAACTACAAGACCGCCATCTGGAGGGTGGCGGCCTCGGAGTACGCGGAGGTGACGC
AGCATGGGTCGTACTCCTATGTAACAGGACTGACCACTGACAATCTGAAAATTCCTTGTC
AACTACCTTCTCCAGAGTTTTTCTCCTGGGTGGACGGTGTGCAGATCCATAGGTTTGCAC
CCACACCAAAGCCGTTTTTCCGGGATGAGGTCTGGTCATAGCTGTTTCCTGTGAGACATA
TCA
>JXAB5TC01B74AS rank=0001352 x=795.0 y=1842.0 length=443
TGATACGTCTGTTGTAAAACGACGGCCAGTACATCACGGCGGAGACTGCGGCGCGGCGCT
TGGCACGGGGATCACCTCCATCTGAGGCGAGCTCCTCAGTGAGCCAGCTATCAGCACCGT
CGCTGCGGGCCACCTGCACCACCCACAGCAACACCTATGACGTGGACATGGTCGATGCCA
ACCTGCTCATGGAGGGCGGTGTGGCTCAGACAGAGCCTGAGTCCAGGGTGCCCGTTCTGG
ACTTTCTCGAGCCAATGGCCGAGGAAGAGAGCGACCTTGAGCCCTCAATACCATCGGAGT
GCATGCTCCCCAGGAGCGGGTTTCCACGGGCCTTACCGGCTTGGGCACGGCCTGACTACA
ACCCGCCGCTCGTGGAATCGTGGAGGAGGCCAGATTACCAACCGCCCACCGTTGGTCATA
GCTGTTTCCTGTGAGACGTATCA
>JXAB5TC01CKC3V rank=0001355 x=934.0 y=3785.0 length=443
TCTCTATGCGCACAGGAAACAGCTATGACCCAACGGTGGCGGTTGGTAATCTGGCCTCCT
CCACGATTCCACGAGCGGCGGGTTGTAGTCAGGCCGTGCCCAAGCCGGTAAGGCCCGTGG
AAACCCGCTCCTGGGGAGCATGCACTCCGATGGTATTGAGGGCTCAAGGTCGCTCTCTTC
CCCGGCCATTGGCTCGAGAAAGTCCAGAACGGGCACCCTGGACTCAGGCTCTGTCTGAGC
CACACCGCCCTCCATGAGCAGGTTGGCATCGACCATGTCCACGTCATAGGTGTTGCTGTG
GGTGGTGCAGGTGGCCCGCAGCGACGGTGCTGATAGCTGGCTCACTGAGGAGCTCGCCTC
AGATGGAGGTGATCCCCGTGCCAAGCGCCGCGCCGCAGTCTCCGCCGTGATGTACTGGCC
GTCGTTTTACAACCGCATAGAGA
>JXAB5TC01DN59H rank=0001357 x=1388.0 y=1571.0 length=405
TGATACGTCTGTTGTAAAACGACGGCCAGTAAACCACGTCGCCCCTACTCACTACGTGAC
GGAGTCGGATGCGTCGCAGCGTGTGACCCAACTACTTGGCTCTCTTACTATAACCAGCCT
ACTCAGAAGACTCCACAATTGGATAACTGAGGACTGCCCCATCCCATGCTCCGGATCCTG
GCTCCGCGACGTGTGGGACTGGGTTTGCACCATCTTGACAGACTTCAAAAATTGGCTGAC
CTCTAAATTGTTCCCCAAGCTGCCCGGCCTCCCCTTCATCTCTTGTCAAAAGGGGTACAA
GGGTGTGTGGGCCGGCACTGGCATCATGACCACGCGCTACCCTTGCGGCGCCAACATCTC
TGGCAATGTCCGCCTGGTCATAGCTGTTTCCTGTGAGACGTATCA
>JXAB5TC01BSCPY rank=0001360 x=615.0 y=3540.0 length=423
TGATACGTCTGTTGTAAAACGACGGCCAGTTGACCACGCGCTGCCCTTGCGGCGCCAACA
TCTCTGGCAATGTCCGCCTGGGCTCTATGAGGATCACAGGGCCTAAAACCTGCATGAACA
CCTGGCAGGGGACCTTTCCTATCAATTGCTACACGGAGGGCCAGTGCGCGCCGAAACCCC
CCACGAACTACAAGACCGCCATCTGGAGGGTGGCGGCCTCGGAGTACGCGGAGGTGACGC
AGCATGGGTCGTACTCCTATGTAACAGGACTGACCACTGACAATCTGAAAATTCCTTGCC
AACTACCTTCTCCAGAGTTTTTCTCCTGGGTGGACGGTGTGCAGATCCATAGGTTTGCAC
CCACACCAAAGCCGTTTTTCCGGGATGAGGTCTGGTCATAGCTGTTTCCTGTGAGACGTA
TCA
>JXAB5TC01CAIG7 rank=0001361 x=822.0 y=2937.0 length=405
TGATACGTCTGTTGTAAAACGACGGCCAGTAAACCACGTCGCCCCTACTCACTACGTGAC
GGAGTCGGATGCGTCGCAGCGTGTGACCCAACTACTTGGCTCTCTTACTATAACCAGCCT
ACTCAGAAGACTCCACAATTGGATAACTGAGGACTGCCCCATCCCATGCTCCGGATCCTG
GCTCCGCGACGTGTGGGACTGGGTTTGCACCATCTTGACAGACTTCAAAAATTGGCTGAC
CTCTAAATTGTTCCCCAAGCTGCCCGGCCTCCCCTTCATCTCTTGTCAAAAGGGGTACAA
GGGTGTGTGGGCCGGCACTGGCATCATGACCACGCGCTGCCCTTGCGGCGCCAACATCTC
TGGCAATGTCCGCCTGGTCATAGCTGTTTCCTGTGAGACGTATCA
>JXAB5TC01CFRO8 rank=0001363 x=882.0 y=2410.0 length=405
TCTCTATGCGCACAGGAAACAGCTATGACCAGGCGGACATTGCCAGAGATGTTGGCGCCG
CAAGGGCAGCGCGTGGTCATGATGCCAGTGCCGGCCCACACACCCTTGTACCCCTTTTGA
CAAGAGATGAAGGGGAGGCCGGGCAGCTTGGGGAACAATTTAGAGGTCAGCCAATTTTTG
AAGTCTGTCAAGATGGTGCAAACCCAGTCCCACACGTCGCGGAGCCAGGATCCGGAGCAT
GGGATGGGGCAGTCCTCAGTTATCCAATTGTGGAGTCTTCTGAGTAGGCTGGTTATAGTA
AGAGAGCCAAGTAGTTGGGTCACACGCTGCGACGCATCCGACTCCGTCACGTAGTGAGTA
GGGGCGACGTGGTTTACTGGCCGTCGTTTTACAACCGCATAGAGA
>JXAB5TC01B7CRB rank=0001369 x=786.0 y=3013.0 length=405
TGATACGTCTGTTGTAAAACGACGGCCAGTAAACCACGTCGCCCCTACTCACTACGTGAC
GGAGTCAGATGCGTCGCAGCGTGTGACCCAACTACTTGGCTCTCTTACTATAACCAGCCT
ACTCAGAAGACTCCACAATTGGATAACTGAGGACTGCCCCATCCCATGCTCCGGATCCTG
GCTCCGCGACGTGTGGGACTGGGTTTGCACCATCTTGACAGACTTCAAAAATTGGCTGAC
CTCTAAATTGTTCCCCAAGCTGCCCGGCCTCCCCTTCATCTCTTGTCAAAAGGGGTACAA
GGGTGTGTGGGCCGGCACTGGCATCATGACCACGCGCTGCCCTTGCGGCGCCAACATCTC
TGGCAATGTCCGCCTGGTTATAGCTGTTTCCTGTGAGACGTATCA
>JXAB5TC01C8FCW rank=0001373 x=1209.0 y=46.0 length=423
TGATACGTCTGTTGTAAAACGACGGCCAGTTGACCACGCGCTGCCCTTGCGGCGCCGACA
TCTCTGGCAATGTCCGCCTGGGCTCTATGAGGATCACAGGGCCTAAAACCTGCATGAACA
CCTGGCAGGGGACCTTTCCTATCAATTGCTACACGGAGGGCCAGTGCGCGCCGAAACCCC
CCACGAACTACAAGACCGCCATCTGGAGGGTGGCGGCCTCGGAGTACGCGGAGGTGACGC
AGCATGGGTCGTACTCCTATGTAACAGGACTGACCACTGACAATCTGAAAATTCCTTGCC
AACTACCTTCTCCAGAGTTTTTCTCCTGGGTGGACGGTGTGCAGATCCATAGGTTTGCAC
CCACACCAAAGCCGTTTTTCCGGGATGAGGTCTGGTCATAGCTGTTTCCTGTGAGACGTA
TCA
>JXAB5TC01B2PUT rank=0001374 x=733.0 y=3795.0 length=405
TCTCTATGCGCACAGGAAACAGCTATGACCAGGCGGACATTGCCAGAGATGTTGGCGCCG
CAAGGGCAGCGCGTGGTCATGATGCCAGTGCCGGCCCACACACCCTTGTACCCCTTTTGA
CAAGAGATGAAGGGGAGGCCGGGCAGCTTGGGGAACAATTTAGAGGTCAGCCAATTTTTG
AAGTCTGTCAAGATGGTGCAAACCCAGTCCCACACGTCGCGGAGCCAGGATCCGGAGCAT
GGGATGGGGCAGTCCTCAGTTATCCAATTGTGGAGTCTTCTGAGTAGGCTGGTTATAGTA
AGAGAGCCAAGTAGTTGGGTCACACGCTGCGACGCATCCGACTCCGTCACGTAGTGAGTA
GGGGCGACGTGGTTTACTGGCCGTCGTTTTACAACCGCATAGAGA
>JXAB5TC01DTGQF rank=0001383 x=1448.0 y=2661.0 length=421
TCTCTATGCGCACAGGAAACAGCTATGACCAGACCTCATCCCGGAAAAACCGGCTTTGGT
GTGGGTGCAAACCTATGGATCTGCACACCGTCCACCCAGGAGAAAAACTCTGGAGAAGGT
AGTTGGCAAGGAATTTTCAGATTGTCAGTGGTCAGTCCTGTTACATAGGAGTACGACCCA
TGCTGCGTCACCTCCGCGTACTCCGAGGCCGCCACCCTCCAGATGGCGGTCTTGTAGTTC
GTGGGGGGTTTCGGCGCGCACTGGCCCTCCGTGTAGCAATTGATAGGAAAGGTCCCCTGC
CAGGTGTTCATGCAGGTTTTAGGCCCTGTGATCCTCATAGAGCCCAGGCGGACATTGCCA
GAGATGTTGGCGCCGCAAGGGCAGCGCGTGGTCAACTGGCCGTCGTTACAACCGCAAGAG
A
>JXAB5TC01BNUIT rank=0001387 x=564.0 y=2227.0 length=404
TGATACGTCTGTTGTAAAACGACGGCCAGTAAACCACGTCGCCCCTACTCACTACGTGAC
GGAGTCGGATGCGTCGCAGCGTGTGACCCAACTACTTGGCTCTCTTACTATAACCAGCTA
CTCAGAAGACTCCACAATTGGATAACTGAGGACTGCCCCATCCCATGCTCCGGATCCTGG
CTCCGCGACGTGTGGGACTGGGTTTGCACCATCTTGACAGACTTCAAAAATTGGCTGACC
TCTAAATTGTTCCCCAAGCTGCCCGGCCTCCCCTTCATCTCTTGTCAAAAGGGGTACAAG
GGTGTGTGGGCCGGCACTGGCATCATGACCACGCGCTGCCCTTGCGGCGCCAACATCTCT
GGCAATGTCCGCCTGGTCATAGCTGTTTCCTGTGAGACGTATCA
>JXAB5TC01DD4QA rank=0001389 x=1273.0 y=4064.0 length=420
TGATACGTCTCACAGGAAACAGCTATGACCAGACCTCATCCCGGAAAAACGGCTTTGGTG
TGGGTGCAAACCTATGGATCTGCACACCGTCCACCCAGGAGAAAAACTCTGGAGAAGGTA
GTTGGCAAGGAATTTTCAGATTGTCAGTGGTCAGTCCTGTTACATAGGAGTACGACCCAT
GCTGCGTCACCTCCGCGTACTCCGAGGCCGCCACCCTCCAGATGGCGGTCTTGTAGTTCG
TGGGGGGTTTCGGCGCGCACTGGCCCTCCGTGTAGCAATTGATAGGAAAGGTCCCCTGCC
AGGTGTTCATGCAGGTTTTAGGCCCTGTGATCCTCATAGAGCCCAGGCGGACATTGCCAG
AGATGTTGGCGCCGCAAGGGCAGCGCGTGGTCAACTGGCCGTCTTTACACAGACGTATCA
>JXAB5TC01B6D09 rank=0001395 x=775.0 y=3067.0 length=422
TCTCTATGCGGTGTAAAACGACGGCCAGTTGACCACGCGCTGCCCTTGCGGCGCCAACAT
CTCTGGCAATGTCCGCCTGGGCTCTATGAGGATCACAGGGCCTAAAACCTGCATGAACAC
CTGGCAGGGGACCTTTCCTATCAATTGCTACACGGAGGGCCAGTGCGCGCCGAAACCCCC
CACGAACTACAAGACCGCCATCTGGAGGGTGGCGGCCTCGGAGTACGCGGAGGTGACGCA
GCATGGGTCGTACTCCTATGTAACAGGACTGACCACTGACAATCTGAAAATTCCTTGCCA
ACTACCTTCTCCAGAGTTTTTCTCCTGGGTGGACGGTGTGCAGATCCATAGGTTTGCACC
CACACCAAAGCCGTTTTTCCGGGATGAGGTCTGGTCATAGCTGTTTCCTGTGCGCATAGA
GA
>JXAB5TC01CB9QR rank=0001396 x=842.0 y=3009.0 length=422
TGATACGTCTGTTGTAAAACGACGGCAGTTGACCACGCGCTGCCCTTGCGGCGCCAACAT
CTCTGGCAATGTCCGCCTGGGCTCTATGAGGATCACAGGGCCTAAAACCTGCATGAACAC
CTGGCAGGGGACCTTTCCTATCAATTGCTACACGGAGGGCCAGTGCGCGCCGAAACCCCC
CACGAACTACAAGACCGCCATCTGGAGGGTGGCGGCCTCGGAGTACGCGGAGGTGACGCA
GCATGGGTCATACTCCTATGTAACAGGACTGACCACTGACAATCTGAAAATTCCTTGCCA
ACTACCTTCTCCAGAGTTTTTCTCCTGGGTGGACGGTGTGCAGATCCATAGGTTTGCACC
CACACCAAAGCCGTTTTTCCGGGATGAGGTCTGGTCATAGCTGTTTCCTGTGAGACGTAT
CA
>JXAB5TC01BZW7O rank=0001398 x=702.0 y=338.0 length=405
TGATACGTCTGTTGTAAAACGACGGCCAGTAAACCACGTCGCCCCTACTCACTACGTGAC
GGAGTCGGATGCGTCGCAGCGTGTGACCCAACTACTTGGCTCTCTTACTATAACCAGCCT
ACTCAGAAGACTCCACAATTGGATAACTGAGGACTGCCCCATCCCATGCTCCGGATCCTG
GCTCCGCGACGTGTGGGACTGGGTTTGCACCATCTTGACAGACTTCAAAAATTGGCTGAC
CTCTAAATTGTTCCCCAAGCTGCCCGGCCTCCCCTTCATCTCTTGTCAAAAGGGGTACAA
GGGTGTGTGGGCCGGCACTGGCATCATGACCACGCGCTGCCCTTGCGGCGCCAACATCTC
TGGCAATGTCCGCCTGGTCATAGCTGTTTCCTGTGAGACGTATCA
>JXAB5TC01B7WQQ rank=0001399 x=793.0 y=240.0 length=442
TGATACGTCTGTTGTAAAACGACGGCCAGTACATCACGGCGGAGACTGCGGCGCGGCGCT
TGGCACGGGGATCACCTCCATCTGAGGCGAGCTCCTCAGTGAGCCAACTATCAGCACCGT
CGCTGCGGGCCACCTGCACCACCCACAGCAACACCTATGACGTGGACATGGTCGATGCCA
ACCTGCTCATGGAGGGCGGTGTGGCTCAGACAGAGCCTGAGTCCAGGGTGCCCGTTCTGG
ACTTTCTCGAGCCAATGGCCGAGGAAGAGAGCGACCTTGAGCCCTCAATACCATCGGAGT
GCATGCTCCCCAGGAGCGGGTTTCCACGGGCCTTACCGGCTTGGGCACGGCCTGACTACA
ACCCGCCGCTCGTGGAATCGTGGAGGAGGCCAGATTACCAACCGCCCACCGTGGTCATAG
CTGTTTCCTGTGAGACGTATCA
>JXAB5TC01BAMDY rank=0001403 x=413.0 y=3652.0 length=404
TGATACGTCTGTTGTAAAACGACGGCCAGTAACCACGTCGCCCCTACTCACTACGTGACG
GAGTCGGATGCGTCGCAGCGTGTGACCCAACTACTTGGCTCTCTTACTATAACCAGCCTA
CTCAGAAGACTCCACAATTGGATAACTGAGGACTGCCCCATCCCATGCTCCGGATCCTGG
CTCCGCGACGTGTGGGACTGGGTTTGCACCATCTTGACAGACTTCAAAAATTGGCTGACC
TCTAAATTGTTCCCCAAGCTGCCCGGCCTCCCCTTCATCTCTTGTCAAAAGGGGTACAAG
GGTGTGTGGGCCGGCACTGGCATCATGACCACGCGCTGCCCTTGCGGCGCCGACATCTCT
GGCAATGTCCGCCTGGTCATAGCTGTTTCCTGTGAGACGTATCA
>JXAB5TC01BG8CN rank=0001404 x=489.0 y=757.0 length=109
TGATACGTCTCACAGGAAACAGCTATGACCAGGCGGACATTGCCAGAGATGTTGGCGCCG
CAAGGGCAGCGCGTGGTCAACTGGCCGTCGTTTTACAACAGACGTATCA
>JXAB5TC01ASGF2 rank=0001407 x=206.0 y=4016.0 length=424
TGATACGTCTGTTGTAAAACGACGGCCAGTTGACCACGCGCTGCCCTTGCGGCGCCAACA
CCTCTGGCAATGTCCGCCTGGGCTCTATGAGGATCACAGGGCCTAAAACCTGCATGAACA
CCTGGCAGGGGACCTTTCCTATCAATTGCTACACGGAGGGCCAGTGCGCGCCGAAACCCC
CTACGAACTACAAGACCGCCATCTGGAGGGTGGCGGCCTCGGAGTACGCGGAGGTGACGC
AGCATGGGTCGTACTCCTATGTAACAGGACTGACCACTGACAATCTGAAAATTCCTTGCC
AACTACCTTCTCCAGAGTTTTTCTCCTGGGTGGACGGTGTGCAGATCCATAGGTTTGCAC
CCACACCAAAGCCGTTTTTTCCGGGATGAGGTCTGGTCATAGCTGTTTCCTGTGAGACGT
ATCA
>JXAB5TC01C7DY4 rank=0001408 x=1197.0 y=750.0 length=440
TCTCTATCGGTTGTAAACGACGGCCAGTACATCACGGCGGAGACTGCGGCGCGGCGCTTG
GCACGGGGATCACCTCCATCTGAGGCGAGCTCCTCAGTGAGCCAGCTATCAGCACCGTCG
CTGCGGGCCACCTGCACCACCCACAGCAACACCTATGACGTGGACATGGTCGATGCCAAC
CTGCTCATGGAGGGCGGTGTGGCTCAGACAGAGCCTGAGTCCAGGGTGCCCGTTCTGGAC
TTTCTCGAGCCAATGGCCGAGGAAGAGAGCGCCCTTGAGCCCTCAATACCATCGGAGTGC
ATGCTCCCCAGGAGCGGGTTTCCACGGGCCTTACCGGCTTGGGCACGGCCTGACTACAAC
CCGCCGCTCGTGGAATCGTGGAGGAGGCCAGATTACCAACCGCCCACCGTTGGTCATAGC
TGTTTCCTGTGGCATAGAGA
>JXAB5TC01B1GEU rank=0001416 x=719.0 y=2244.0 length=441
TGATACGTCTGTTGTAAAACGACGGCCAGTACATCACGCGGAGACTGCGGCGCGGCGCTT
GGCACGGGGATCACCTCCATCTGAGGCGAGCTCCTCAGTGAGCCAGCTATCAGCACCGTC
GCTGCGGGCCACCTGCACCACCCACAGCAACACCTATGACGTGGACATGGTCGATGCCAA
CCTGCTCATGGAGGGCGGTGTGGCTCAGACAGAGCCTGAGTCCAGGGTGCCCGTTCTGGA
CTTTCTCGAGCCAATGGCCGAGGAAGAGAGCGACCTTGAGCCCTCAATACCATCGGAGTG
CATGCTCCCCAGGAGCGGGTTTCCACGGGCCTTACCGGCTTGGGCACGGCCTGACTACAA
CCCGCCGCTCGTGGAATCGTGGAGGAGGCCAGATTACCAACCGCCCACCGTGGTCATAGC
TGTTTCCTGTGAGACGTATCA
>JXAB5TC01B57MD rank=0001430 x=773.0 y=2947.0 length=404
TGATACGTCTGTTGTAAAACGAGGCCAGTAAACCACGTCGCCCCTACTCACTACGTGACG
GAGTCGGATGGGTCGCAGCGTGTGACCCAACTACTTGGCTCTCTTACTATAACCAGCCTA
CTCAGAAGACTCCACAATTGGATAACTGAGGACTGCCCCATCCCATGCTCCGGATCCTGG
CTCCGCGACGTGTGGGATTGGGTTTGCACCATCTTGACAGACTTCAAAAATTGGCTGACC
TCTAAATTGTTCCCCAAGCTGCCCGGCCTCCCCTTCATCTCTTGTCAAAAGGGGTACAAG
GGTGTGTGGGCCGGCACTGGCATCATGACCACGCGCTGCCCTTGCGGCGCCAACATCTCT
GGCAATGTCCGCCTGGTCATAGCTGTTTCCTGTGAGACGTATCA
>JXAB5TC01C7QVS rank=0001431 x=1201.0 y=1094.0 length=422
TGATACGTCTGTTGTAAACGACGGCCAGTTGACCACGCGCTGCCCTTGCGGCGCCAACAT
CTCTGGCAATGTTCGCCTGGGCTCTATGAGGATCACAGGGCCTAAAACCTGCATGAACAC
CTGGCAGGGGACCTTTCCTATCAATTGCTACACGGAGGGCCAGTGCGCGCTGAAACCCCC
CACGAACTACAAGACCGCCATCTGGAGGGTGGCGGCCTCGGAGTACGCGGAGGTGACGCA
GCATGGGTCGTATTCCTATGTAACAGGACTGACCACTGACAATCTGAAAATTCCTTGCCA
ACTACCTTCTCCAGAGTTTTTCTCCTGGGTGGACGGTGTGCAGATCCATAGGTTTGCACC
CACACCAAAGCCGTTTTTCCGGGATGAGGTCTGGTCATAGCTGTTTCCTGTGAGACGTAT
CA
>JXAB5TC01BVXY4 rank=0001434 x=656.0 y=3118.0 length=441
TCTCTATGCGCACAGGAAACAGCTATGACCACGTGGGCGGTTGGTAATCTGGCCTCCTCC
ACGATTCCACGAGCGGCGGGTTGTAGTCAGGCCGTGCCCAAGCCGGTAAGGCCCGTGGAA
ACCCGCTCCTGGGGAGCATGCACTCCGATGGTATTGAGGGCTCAAGGTCGCTCTCTTCCT
CGGCCATTGGCTCGAGAAAGTCCAGAACGGGCACCCTGGACTCAGGCTCTGTCTGAGCCA
CACCGCCCTCCATGAGCAGGTTGGCATCGACCATGTCCACGTCATAGGTGTTGCTGTGGG
TGGTGCAGGTGGCCCGCAGCGACGGTGCTGATAGCTGGCTCACTGAGGAGCTCGCCTCAG
ATGGAGGTGATCCCCGTGCCAAGCGCCGCGCCGCAGTCTCCGCCGTGATGTACTGGCCGT
CGTTTTACAACCGCATAGAGA
>JXAB5TC01DI7VR rank=0001438 x=1331.0 y=3861.0 length=405
TCTCTATGCGCACAGGAAACAGCTATGACCAGGCGGACATTGCCAGAGATGTTGGCGCCG
CAAGGGCAGCGCGTGGTCATGATGCCAGTGCCGGCCCACACACCCTTGTACCCCTTTTGA
CAAGAGATGAAGGGGAGGCCGGGCAGCTTGGGGAACAATTTAGAGGTCAGCCAATTTTTG
AAGTCTGTCAAGATGGTGCAAACCCAGTCCCACACGTCGCGGAGCCAGGATCCGGAGCAT
GGGATGGGGCAGTCCTCAGTTATCCAATTGTGGAGTCTTCTGAGTAGGCTGGTTATAGTA
AGAGAGCCAAGTAGTTGGGTCACACGCTGCGACGCATCCGACTCCGTCACGTAGTGAGTA
GGGGCGACGTGGTTTACTGGCCGTCGTTTTACAACCGCATAGAGA
>JXAB5TC01BQW2Y rank=0001439 x=599.0 y=2152.0 length=405
TCTCTATGCGGTTGTAAAACGACGGCCAGTAAACCACGTCGCCCCTACTCACTACGTGAC
GGAGTCGGATGCGTCGCAGCGTGTGACCCAACTACTTGGCTCTCTTACTATAACCAGCCT
ACTCAGAAGACTCCACAATTGGATAACTGAGGACTGCCCCATCCCATGCTCCGGATCCTG
GCTCCGCGACGTGTGGGACTGGGTTTGCACCATCTTGACAGACTTCAAAAATTGGCTGAC
CTCTAAATTGTTCCCCAAGCTGCCCGGCCTCCCCTTCATCTCTTGTCAAAAGGGGTACAA
GGGTGTGTGGGCCGGCACTGGCATCATGACCACGCGCTGCCCTTGCGGCGCCAACATCTC
TGGCAATGTCCGCCTGGTCATAGCTGTTTCCTGTGCGCATAGAGA
>JXAB5TC01DTIYK rank=0001441 x=1449.0 y=1450.0 length=422
TGATACGTCTGTTGTAAAACGACGGCCAGTTGACCACGGCTGCCCTTGCGGCGCCAACAT
CTCTGGCAATGTCCGCCTGGGCTCTATGAGGATCACAGGGCCTAAAACCTGCATGAACAC
CTGGCAGGGGACCTTTCCTATCAATTGCTGCACGGAGGGCCAGTGCACGCCGAAACCCCC
CACGAACTACAAGACCGCCATCTGGAGGGTGGCGGCCTCGGAGTACGCGGAGGTGACGCA
GCATGGGTCGTACTCCTATGTAACAGGACTGACCACTGACAATCTGAAAATTCCTTGCCA
ACTACCTTCTCCAGAGTTTTTCTCCTGGGTGGACGGTGTGCAGATCCATAGGTTTGCACC
CACACCAAAGCCGTTTTTCCGGGATGAGGTCTGGTCATAGCTGTTTCCTGTGAGACGTAT
CA
>JXAB5TC01B7YF3 rank=0001449 x=793.0 y=2449.0 length=405
TGATACGTCTGTTGTAAAACGACGGCCAGTAAACCACGTCGCCCCTACTCACTACGTGAC
GGAGTCGGATGCGTCGCAGCGTGTGACCCAACTACTTGGCTCTCTTACTATAACCAGCCT
ACTCAGAAGACTCCACAATTGGATAACTGAGGACTGCCCCATCCCATGCTCCGGATCCTG
GCTCCGCGACGTGTGGGACTGGGTTTGCACCATCTTGACAGACTTCAAAAATTGGCTGAC
CTCTAAATTGTTCCCCAAGCTGCCCGGCCTCCCCTTCATCTCTTGTCAAAAGGGGTACAA
GGGTGTGTGGGCCGGCACTGGCATCATGACCACGCGCTGCCCTTGCGGCGCCAACATCTC
TGGCAATGTCCGCCTGGTCATAGCTGTTTCCTGTGAGACGTATCA
>JXAB5TC01DRAM9 rank=0001450 x=1423.0 y=3859.0 length=403
TCTCTATGCGCACAGGAAACAGCTATGACCAGGCGGACATTGCCAGAGATGTTGGCGCCG
CAAGGGCAGCGCGTGGTCATGATGCCAGTGCCGGCCCACACACCCTTGTACCCCTTTTGA
CAAGAGATGAAGGGGAGGCCGGGCAGCTTGGGGAACAATTTAGAGGTCAGCCAATTTTTG
AAGTCTGTCAAGATGGTGCAAACCCAGTCCCACACGTCGCGGAGCCAGGATCCGGAGCAT
GGGATGGGGCAGTCCTCAGTTATCCAATTGTGGAGTCTTCCGAGTAGGCTGGTTATAGTA
AGAGAGCCAAGTAGTTGGGTCACACGCTGCGACGCATCCGACTCCGTCACGTAGTGAGTA
GGGGCGCGTGGTTTACTGGCCGTCGTTTACAACCGCATAGAGA
>JXAB5TC01C5SFI rank=0001454 x=1178.0 y=3996.0 length=422
TGATACGTCTGTTGTAAACGACGGCCAGTTGACCACGCGCTGCCCTTGCGGCGCCAACAT
CTCTGGCAATGTCCGCCTGGGCTCTATGAGGATCACAGGGCCTAAAACCTGCATGAACAC
CTGGCAGGGGACCTTTCCTATCAATTGCTACACGGAGGGCCAGTGCGCGCCGAAACCCCC
CACGAACTACAAGACCGCCATCTGGAGGGTGGCGGCCTCGGAGTACGCAGAGGTGACGCA
GCATGGGTCGTACTCCTATGTAACAGGACTGACCACTGACAATCTGAAAATTCCTTGCCA
ACTACCTTCTCCAGAGTTTTTCTCCTGGGTGGACGGTGTGCAGATCCATAGGTTTGCACC
CACACCAAAGCCGTTTTTCCGGGATGAGGTCTGGTCATAGCTGTTTCCTGTGAGACGTAT
CA
>JXAB5TC01DOIHV rank=0001455 x=1392.0 y=1041.0 length=405
TGATACGTCTCACAGGAAACAGCTATGACCAGGCGGACATTGCCAGAGATGTTGGCGCCG
CAAGGGCAGCGCGTGGTCATGATGCCAGTGCCGGCCCACACACCCTTGTACCCCTTTTGA
CAAGAGATGAAGGGGAGGCCGGGCAGCTTGGGGAACAATTTAGAGGTCAGCCAATTTTTG
AAGTCTGTCAAGATGGTGCAAACCCAGTCCCACACGTCGCGGAGCCAGGATCCGGAGCAT
GGGATGGGGCAGTCCTCAGTTATCCAATTGTGGAGTCTTCTGAGTAGGCTGGTTATAGTA
AGAGAGCCAAGTAGTTGGGTCACACGCTGCGACGCATCCGACTCCGTCACGTAGTGAGTA
GGGGCGACGTGGTTTACTGGCCGTCGTTTTACAACAGACGTATCA
>JXAB5TC01DRJEM rank=0001458 x=1426.0 y=2924.0 length=422
TGATACGTCTGTTGTAAACGACGGCCAGTTGACCACGCGCTGCCCTTGCGGCGCCAACAT
CTCTGGCAATGTCCGCCTGGGCTCTATGAGGATCACAGGGCCTAAAACCTGCATGAACAC
CTGGCAGGGGACCTTTCCTATCAATTGCTACACGGAGGGCCAGTGCGCGCCGAAACCCCC
CACGAACTACAAGACCGCCATCTGGAGGGTGGCGGCCTCGGAGTACGCGGAGGTGACGCA
GCATGGGTCGTACTCCTATGTAACAGGACTGACCACTGACAATCTGAAAATTCCTTGCCA
ACTACCTTCTCCAGAGTTTTTCTCCTGGGTGGACGGTGTGCAGATCCATAGGTTTGCACC
CACACCAAAGCCGTTTTTCCGGGATGAGGTCTGGTCATAGCTGTTTCCTGTGAGACGTAT
CA
>JXAB5TC01DW4PD rank=0001462 x=1490.0 y=1663.0 length=397
TCTCTATGCGCTCAGGAAACAGCTATGACCAGACCTCATCCCGGAAAAACGGCTTTGGTG
TGGGTGCAAACCTATGGATCTGCACACCGTCCACCCAGGAGAAAAACTCTGGAGAAGGTA
GTTGGCAAGGAATTTTCAGATTGTCAGTGGTCAGTCCTGTTACATAGGAGTACGACCCAT
GCTGCGTCACCTCCGCGTACTCCGAGGCCGCCACCCTCCAGATGGCGGTCTTGTAGTTCG
TGGGGGGTTTCGGCGCGCACTGGCCCTCCGTGTAGCAATTGATAGGAAAGGTCCCCTGCC
AGGTGTTCATGCAGGTTTTAGGCCCTGTGATCCTCATAGAGCCCAGGCGGACATTGCCAG
AGATGTTGGCGCCGCAAGGGCAGCGCGTGGTCACTCG
>JXAB5TC01CF7HI rank=0001469 x=887.0 y=2388.0 length=405
TGATACGTCTGTTGTAAAACGACGGCCAGTAAACCACGTCGCCCCTACTCACTACGTGAC
GGAGTCGGATGCGTCGCAGCGTGTGACCCAACTACTTGGCTCTCTTACTATAACCAGCCT
ACTCAGAAGACTCCACAATTGGATAACTGAGGACTGCCCCATCCCATGCTCCGGATCCTG
GCTCCGCGACGTGTGGGACTGGGTTTGCACCATCTTGACAGACTTCAAAAATTGGTTGAC
CTCTAAATTGTTCCCCAAGCTGCCCGGCCTCCCCTTCATCTCTTGTCAAAAGGGGTACAA
GGGTGTGTGGGCCGGCACTGGCATCATGACCACGCGCTGCCCTTGCGGCGCCAACATCTC
TGGCAATGTCCGCCTGGTCATAGCTGTTTCCTGTGAGACGTATCA
>JXAB5TC01CK8LL rank=0001471 x=944.0 y=3639.0 length=443
TGATACGTCTCACAGGAAACAGCTATGACCAACGGTGGGCGGTTGGTAATCTGGCCTCCT
CCACGATTCCACGAGCGGCGGGTTGTAGTCAGGCCGTGCCCAAGCCGGTAAGGCCCGTGG
AAACCCGCTCCTGGGGAGCATGCACTCCGATGGTATTGAGGGCTCAAGGTCGCTCTCTTC
CTCGGCCATTGGCTCGAGAAAGTCCAGAACGGGCACCCTGGACTCAGGCTCTGTCTGAGC
CACACCGCCCTCCATGAGCAGGTTGGCATCGACCATGTCCACGTCATAGGTATTGCTGTG
GGTGGTGCAGGTGGCCCGCAGCGACGGTGCTGATAGCTGGCTCACTGAGGAGCTCGCCTC
AGATGGAGGTGATCCCCGTGCCAAGCGCCGCGCCGCAGTCTCCGCCGTGATGTACTGGCC
GTCGTTTTACAACAGACGTATCA
>JXAB5TC01B2J64 rank=0001473 x=732.0 y=558.0 length=423
TGATACGTCTGTTGTAAAACGACGGCCAGTTGACCACGCGCTGCCCTTGCGGCGCCAACA
TCTCTGGCAATGTCCGCCTGGGCTCTATGAGGATCACAGGGCCTAAAACCTGCATGAACA
CCTGGCAGGGGACCTTTCCTATCAATTGCTACACGGAGGGCCAGTGCGCGCCGAAACCCC
CCACGAACTACAAGACCGCCATCTGGAGGGTGGCGGCCTCGGAGTACGCGGAGGTGACGC
AGCATGGGTCGTACTCCTATGTAACAGGACTGACCACTGACAATCTGAAAATTCCTTGCC
AACTACCTTCTCCAGAGTTTTTTTCCTGGGTGGACGGTGTGCAGATCCATAGGTTTGCAC
CCACACCAAAGCCGTTTTTCCGGGATGAGGTCTGGTCATAGCTGTTTCCTGTGAGACGTA
TCA
>JXAB5TC01DQM7Z rank=0001474 x=1416.0 y=2173.0 length=422
TGATACGTCTGTTGTAAAACGACGGCCAGTTGACCACGCGCTGCCCTTGCGGCGCCAACA
TCTCTGGCAATGTCCGCCTGGGCTCTATGAGGATCACAGGGCCTAAAACCTGCATGAACA
CCTGGCAGGGGACCTTTCCTATCAATTGCTACACGGAGGGCCAGTGCGCGCCGAAACCCC
CCACGAACTACAAGACCGCCATCTGGAGGGTGGCGACCTCGGAGTACGCGGAGGTGACGC
AGCATGGGTCGTACTCCTATGTAACAGGACTGACCACTGACAATCTGAAAATTCCTTGCC
AACTACCTTCTCCAGAGTTTTTCTCCTGGGTGGACGGTGTGCAGATCCATAGGTTTGCAC
CCACACCAAAGCCGTTTTTCCGGGATGAGGTCTGGTCATAGCTGTTTCCTGTGAGACTAT
CA
>JXAB5TC01BWAS8 rank=0001479 x=660.0 y=3370.0 length=404
TCTCTATGCGGTTGTAAAACGACGGCCAGTAACCACGTCGCCCCTACTCACTACGTGACG
GAGTCGGATGCGTCGCAGCGTGTGACCCAACTACTTGGCTCTCTTACTATAACCAGCCTA
CTCAGAAGACTCCACAATTGGATAACTGAGGACTGCCCCATCCCATGCTCCGGATCCTGG
CTCCGCGACGTGTGGGACTGGGTTTGCACCATCTTGACAGACTTCAAAAATTGGCTGACC
TCTAAATTGTTCCCCAAGCTGCCCGGCCTCCCCTTCATCTCTTGTCAAAAGGGGTACAAG
GGTGTGTGGGCCGGCACTGGCATCATGACCACGCGCTGCCCTTGCGGCGCCAACATCTCT
GGCAATGTCCGCCTGGTCATAGCTGTTTCCTGTGCGCATAGAGA
>JXAB5TC01DP3A8 rank=0001485 x=1410.0 y=946.0 length=405
TGATACGTCTGTTGTAAAACGACGGCCAGTAAACCACGTCGCCCCTACTCACTACGTGAC
GGAGTCGGATGCGTCGCAGCGTGTGACCCAACTACTTGGCTCTCTTACTATAACCAGCCT
ACTCAGAAGACTCCACAATTGGATAACTGAGGACTGCCCCATCCCATGCTCCGGATCCTG
GCTCCGCGACGTGTGGGATTGGGTTTGCACCATCTTGACAGATTTCAAAAATTGGCTGAC
CTCTAAATTGTTCCCCAAGCTGCCCGGCCTCCCCTTCATCTCTTGTCAAAAGGGGTACAA
GGGTGTGTGGGCCGGCACTGGCATCATGACCACGCGCTGCCCTTGCGGCGCCAACATCTC
TGGCAATGTCCGCCTGGTCATAGCTGTTTCCTGTGAGACGTATCA
>JXAB5TC01DJVXM rank=0001486 x=1339.0 y=2264.0 length=423
TGATACGTCTGTTGTAAAACGACGGCCAGTTGACCACGCGCTGCCCTTGCGGCGCCAACA
TCTCTGGCAATGTCCGCCTGGGCTCTATGAGGATCACAGGGCCTAAAACCTGCATGAACA
CCTGGCAGGGGACCTTTCCTATCAATTGCTACACGGAGGGCCAGTGCGCGCCGAAACCCC
CCACGAACTACAAGACCGCCATCTGGAGGGTGGCGGCCTCGGAGTACGCGGAGGTGACGC
AGCATGGGTCGTACTCCTATGTAACAGGACTGACCACTGACAATCTGAAAATTCCTTGCC
AACTACCTTCTCCAGAGTTTTTCTCCTGGGTGGACGGTGTGCAGATCCATAGGTTTGCAC
CCACACCAAAGCCGTTTTTCCGGGATGAGGTCTGGTCATAGCTGTTTCCTGTCAGACGTA
TCA
>JXAB5TC01CKK2L rank=0001488 x=937.0 y=1819.0 length=110
TCTCTATGCGCACAGGAAACAGCTATGACCAGGCGGACATTGCCAGAGATGTTGGCGCCG
CAAGGGCAGCGCGTGGTCAACTGGCCGTCGTTTTACAACCGCATACGAGA
>JXAB5TC01BTKJN rank=0001492 x=629.0 y=2993.0 length=423
TGATACGTCTGTTGTAAAACGACGGCCAGTTGACCACGCGCTGCCCTTGCGGCGCCAACA
TCTCTGGCAATGTCCGCCTGGGCTCTATGAGGATCACAGGGCCTAAAACCTGCATGAACA
CCTGGCAGGGGACCTTTCCTATCAATTGCTACACGGAGGGCCAGTGCGCGCCGAAACCCC
CCACGAACTACAAGACCGCCATCTGGAGGGTGGCGGCCTCGGAGTACGCGGAGGTGACGC
AGCATGGGTCGTACTCCTATGTAACAGGACTGACCACTGACAATCTGAAAATTCCTTGCC
AACTACCTTCTCCAGAGTTTTTCTCCTGGGTGGACGGTGTGCAGATCCATAGGTTTGCAC
CCACACCAAAGCCGTTTTTCCGGGATGAGGTCTGGTCATAGCTGTTTCCTGTGAGACGTA
TCA
>JXAB5TC01BKUUZ rank=0001495 x=530.0 y=1961.0 length=422
TGATACGTCTGTTGTAAAACGACGGCCAGTTGACCACGCGCTGCCCTTGCGGCGCCAACA
TCTCTGGCAATGTCCGCCTGGGCTCTATGAGGATCACAGGGCCTAAAACCTGCATGAACA
CCTGGCAGGGGACCTTTCCTATCAATTGCTACACGGAGGGCCAGTGCGCGCCGAAACCCC
CCACGAACTACAAGACCGCCATCTGGAGGGTGGCGGCCTCGGAGTACGCGGAGGTGACGC
AGCATGGGTCGTACTCCTATGTAACAGGACTGACCACTGACAATCTGAAAATTCCTTGCC
AACTACCTTCTCCAGAGTTTTTCTCCTGGGTGGACGGTGTGCAGATCCATAGGTTTGCAC
CCACACCAAAGCCGTTTTTCCGGGATGAGGTCTGGTCATAGCTGTTTCCTGTAGAGTACT
CA
>JXAB5TC01DJ1HP rank=0001497 x=1341.0 y=1275.0 length=404
TGATACGTCTGTTGTAAAACGACGGCCAGTAAACCACGTCGCCCCTACTCACTACGTGAC
GGAGTCGGATGCGTCGCAGCGTGTGACCCAACTACTTGGCTCTCTTACTATAACCAGCCT
ACTCAGAAGACTCCACAATTGGATAACTGAGGACTGCCCCATCCCATGCTCCGGATCCTG
GCTCCGCGACGTGTGGGACTGGGTTTGCACCATCTTGACAGACTTCAAAAATTGGCTGAC
CTCTAAATTGTTCCCCAAGCTGCCCGGCCTCCCCTTCATCTCTTGTCAAAAGGGGTACAA
GGGTGTGTGGGCCGGCACTGGCATCATGACCACGCGCTGCCCTTGCGGCGCCAACATCTC
TGGCAATGTCCGCCTGGTCATAGCTGTTTCCGTGAGACGTATCA
>JXAB5TC01DRPAO rank=0001499 x=1428.0 y=2366.0 length=442
TGATACGTCTGTTGTAAAACGACGGCCAGACATCACGGCGGAGACTGCGGCGCGGCGCTT
GACACGGGGATCACCTCCATCTGAGGCGAGCTCCTCAGTGAGCCAGCTATCAGCACCGTC
GCTGCGGGCCACCTGCACCACCCACAGCAACACCTATGACGTGGACATGGTCGATGCCAA
CCTGCTCATGGAGGGCGGTGTGGCTCAGACAGAGCCTGAGTCCAGGGTGCCCGTTCTGGA
CTTTCTCGAGCCAATGGCCGAGGAAGAGAGCGACCTTGAGCCCTCAATACCATCGGAGTG
CATGCTCCCCAGGAGCGGGTTTCCACGGGCCTTACCGGCTTGGGCACGGCCTGACTACAA
CCCGCCGCTCGTGGAATCGTGGAGGAGGCCAGATTACCAACCGCCCACCGTTGGTCATAG
CTGTTTCCTGTGAGACGTATCA
>JXAB5TC01DW5L4 rank=0001505 x=1490.0 y=2842.0 length=154
TGATACGTCTCACAGGAAACAGCTATGACCAACGGTGGGCGGTTGGTAATCTGGCCTCCT
CCACGATTCCACGAGCGGCGGGTTGTAGTCAGGCCGTGCCCAAGCCGGTAAGGCCCGTGG
AAACCCGCTCCTGGGGAGCATGCACTCCGGTGGT
>JXAB5TC01C4OMZ rank=0001506 x=1166.0 y=1577.0 length=41
TCTCTATGCGCACAGGAAACAGCATGACCAGCGCATCGACC
>JXAB5TC01BOKJ3 rank=0001508 x=572.0 y=3201.0 length=422
TCTCTATGCGCACAGGAAACAGCTATGACCAGACCTCATCCCGGAAAACGGCTTTGGTGT
GGGTACAAACCTATGGATCTGCACACCGTCCACCCAGGAGAAAAACTCTGGAGAAGGTAG
TTGGCAAGGAATTTTCAGATTGTCAGTGGTCAGTCCTGTTACATAGGAGTACGACCCATG
CTGCGTCACCTCCGCGTACTCCGAGGCCGCCACCCTCCAGATGGCGGTCTTGTAGTTCGC
GGGGGGTTTCGGCGCGCACTGGCCCTCCGTGTAGCAATTGATAGGAAAGGTCCCCTGCCA
GGTGTTCATGCAGGTTTTAGGCCCTGTGATCCTCATAGAGCCCAGGCGGACATTGCCAGA
GATGTTGGCGCCGCAAGGGCAGCGCGTGGTCAACTGGCCGTCGTTTTACAACCGCATAGA
GA
>JXAB5TC01CW3M1 rank=0001512 x=1080.0 y=27.0 length=405
TCTCTATGCGCACAGGAAACAGCTATGACCAGGCGGACATTGCCAGAGATGTTGGCGCCG
CAAGGGCAGCGCGTGGTCATGATGCCAGTGCCGGCCCACACACCCTTGTACCCCTTTTGA
CAAGAGATGAAGGGGAGGCCGGGCAGCTTGGGGAACAATTTAGAGGTCAGCCAATTTTTG
AAGTCTGTCAAGATGGTGCAAACCCAGTCCCACACGTCGCGGAGCCAGGATCCGGAGCAT
GGGATGGGGCAGTCCTCAGTTATCCAATTGTGGAGTCTTCTGAGTAGGCTGGTTATAGTA
AGAGAGCCAAGTAGTTGGGTCACACGCTGCGACGCATCCGACTCCGTCACGTAGTGAGTA
GGGGCGACGTGGTTTACTGGCCGTCGTTTTACAACCGCATAGAGA
>JXAB5TC01CO8GP rank=0001514 x=990.0 y=1671.0 length=441
TTCTATGCGGTTGTAAAACGACGGCCAGTACATCACGGCGGAGACTGCGGCGCGGCGCTT
GGCACGGGGATCACCTCCATCTGAGGCGAGCTCCTCAGTGAGCCAGCTATCAGCACCGTC
GCTGCGGGCCACCTGCACCACCCACAGCAACACCTATGACGTGGACATGGTCGATGCCAA
CCTGCTCATGGAGGGCGGTGTGGCTCAGACAGAGCCTGAGTCCAGGGTGCCCGTTCTGGA
CTTTCTCGAGCCAATGGCCGGGGAAGAGAGCGACCTTGAGCCCTCAATACCATCGGAGTG
CATGCTCCCCAGGAGCGGGTTTCCACGGGCCTTACCGGCTTGGGCACGGCCTGACTACAA
CCCGCCGCTCGTGGAATCGTGGAGGAGGCCAGATTACCAACCGCCACCGTTGGTCATAGC
TGTTTCCTGTGCGCATAGAGA
>JXAB5TC01DO1DK rank=0001515 x=1398.0 y=934.0 length=423
TGATACGTCTGTTGTAAAACGACGGCCAGTTGACCACGCGCTGCCCTTGCGGCGCCAACA
TCTCTGGCAATGTCCGCCTGGGCTCTATGAGGATCACAGGGCCTAAAACCTGCATGAACA
CCTGGCAGGGGACCTTTCCTATCAATTGCTACACGGAGGGCCAGTGCGCGCCGAAACCCC
CCACGAACTACAAGACCGCCATCTGGAGGGTGGCGGCCTCGGAGTACGCGGAGGTGACGC
AGCATGGGTCGTACTCCTATGTAACAGGACTGACCACTGACAATCTGAAAATTCCTTGCC
AACTACCTTCTCCAGAGTTTTTCTCCTGGGTGGACGGTGTGCAGATCCATAGGTTTGCAC
CCACACCAAAGCCGTTTTTCCGGGATGAGGTCTGGTCATAGCTGTTTCCTGTGAGACGTA
TCA
>JXAB5TC01DHIH3 rank=0001516 x=1312.0 y=2137.0 length=423
TGATACGTCTGTTGTAAAACGACGGCCAGTTGACCACGCGCTGCCCTTGCGGCGCCAACA
TCTCTGGCAATGTCCGCCTGGGCTCTATGAGGATCACAGGGCCTAAAACCTGCATGAACA
CCTGGCAGGGGACCTTTCCTATCAATTGCTACACGGAGGGCCAGTGCGCGCCGAAACCCC
CCACGAACTACAAGACCGCCATCTGGAGGGTGGCGGCCTCGGAGTACGCGGAGGTGACGC
AGCATGGGTCGTACTCCTATGTAACAGGACTGACCACTGACAATCTGAAAATTCCTTGCC
AACTACCTTCTCCAGAGTTTTTCTCCTGGGTGGACGGTGTGCAGATCCATAGGTTTGCAC
CCACACCAAAGCCGTTTTTCCGGGATGAGGTCTGGTCATAGCTGTTTCCTGTGAGACGTA
TCA
>JXAB5TC01BL2FC rank=0001519 x=544.0 y=1078.0 length=424
TCTCTATGCGCACAGGAAACAGCTATGACCAGACCTCATCCCGGAAAAACCGGCTTTGGT
GTGGGTGCAAACCTATGGATCTGCACACCGTCCACCCAGGAGAAAAACTCTGGAGAAGGT
AGTTGGCAAGGAATTTTCAGATTGTCAGTGGTCAGTCCTGTTACATAGGAGTACGACCCA
TGCTGCGTCACCTCCGCGTACTCCGAGGCCGCCACCCTCCAGATGGCGGTCTTGTAGTTC
GTGGGGGGTTTCGGCGCGCACTGGCCCTCCGTGTAGCAATTGATAGGAAAGGTCCCCTGC
CAGGTGTTCATGCAGGTTTTAGGCCCTGTGATCCTCATAGAGCCCAGGCGGACATTGCCA
GAGATGTTGGCGCCGCAAGGGCAGCGCGTGGTCAACTGGCCGTCGTTTTACAACCGCATA
GAGA
>JXAB5TC01BS4G0 rank=0001521 x=624.0 y=2642.0 length=423
TGATACGTCTGTTGTAAAACGACGGCCAGTTGACCACGCGCTGCCCTTGCGGCGCCAACA
TCTCTGGCAATGTCCGCCTGGGCTCTATGAGGATCACAGGGCCTAAAACCTGCATGAACA
CCTGGCAGGGGACCTTTCCTATCAATTGCTACACGGAGGGCCAGTGCGCGCCGAAACCCC
CCACGAACTACAAGACCGCCATCTGGAGGGTGGCGGCCTCGGAGTACGCGGAGGTGACGC
AGCATGGGTCGTACTCCTATGTAACAGGACTGACCACTGACAATCTGAAAATTCCTTGCC
AACTACCTTCTCCAGAGTTTTTCTCCTGGGTGGACGGTGTGCAGATCCATAGGTTTGCAC
CCACACCAAAGCCGTTTTTCCGGGATGAGGTCTGGTCATAGCTGTTTCCTGTGAGACGTA
TCA
>JXAB5TC01A3TPV rank=0001522 x=336.0 y=1953.0 length=404
TGATACGTCTGTTGTAAAACGAGGCCAGTAAACCACGTCGCCCCTACTCACTACGTGACG
GAGTCGGATGCGTCGCAGCGTGTGACCCAACTACTTGGCTCTCTTACTATAACCAGCCTA
CTCAGAAGACTCCACAATTGGATAACTGAGGACTGCCCCATCCCATGCTCCGGATCCTGG
CTCCGCGACGTGTGGGACTGGGTTTGCACCATCTTGACAGACTTCAAAAATTGGCTGACC
TCTAAATTGTTCCCCAAGCTGCCCGGCCTCCCCTTCATCTCTTGTCAAAAGGGGTACAAG
GGTGTGTGGGCCGGCACTGGCATCATGACCACGCGTTGCCTTTGCGGCGCCAACATCTCT
GGCAATGTCCGCCTGGTCATAGCTGTTTCCTGTGAGACGTATCA
>JXAB5TC01B9E5K rank=0001525 x=810.0 y=1126.0 length=404
TGATACGTCTGTTGTAAACGACGGCCAGTAAACCACGTCGCCCCTACTCACTACGTGACG
GAGTCGGATGCGTCGCAGCGTGTGACCCAACTACTTGGCTCTCTTACTATAACCAGCCTA
CTCAGAAGACTCCACAATTGGATAACTGAGGACTGCCCCATCCCATGCTCCGGATCCTGG
CTCCGCGACGTGTGGGACTGGGTTTGCACCATCTTGACAGACTTCAAAAATTGGCTGACC
TCTAAATTGTTCCCCAAGCTGCCCGGCCTCCCCTTCATCTCTTGTCAAAAGGGGTACAAG
GGTGTGTGGGCCGGCACTGGCATCATGACCACGCGCTGCCCTTGCGGCGCCAACATCTCT
GGCAATGTCCGCCTGGTCATAGCTGTTTCCTGTGAGACGTATCA
>JXAB5TC01CN8A4 rank=0001535 x=978.0 y=3966.0 length=405
TGATACGTCTCACAGGAAACAGCTATGACCAGGCGGACATTGCCAGAGATGTTGGCGCCG
CAAGGGCAGCGCGTGGTCATGATGCCAGTGCCGGCCCACACACCCTTGTACCCCTTTTGA
CAAGAGATGAAGGGGAGGCCGGGCAGCTTGGGGAACAATTTAGAGGTCAGCCAATTTTTG
AAGTCTGTCAAGATGGTGCAAACCCAGTCCCACACGTCGCGGAGCCAGGATCCGGAGCAT
GGGATGGGGCAGTCCTCAGTTATCCAATTGTGGAGTCTTCTGAGTAGGCTGGTTATAGTA
AGAGAGCCAAGTAGTTGGGTCACACGCTGCGACGCATCCGACTCCGTCACGTAGTGAGTA
GGGGCGACGTGGTTTACTGGCCGTCGTTTTACAACAGACGTATCA
>JXAB5TC01DR5GL rank=0001536 x=1433.0 y=2835.0 length=424
TCTCTATGCGCACAGGAAACAGCTATGACCAGACCTCATCCCGGAAAAACCGGCTTTGGT
GTGGGTGCAAACCTATGGATCTGCACACCGTCCACCCAGGAGAAAAACTCTGGAGAAGGT
AGTTGGCAAGGAATTTTCAGATTGTCAGTGGTCAGTCCTGTTACATAGGAGTACGACCCA
TGCTGCGTCACCTCCGCGTACTCCGAGGCCGCCACCCTCCAGATGGCGGTCTTGTAGTTC
GTGGGGGGTTTCGGCGCGCACTGGCCCTCCGTGTAGCAATTGATAGGAAAGGTCCCCTGC
CAGGTGTTCATGCAGGTTTTAGGCCCTGTGATCCTCATAGAGCCCAGGCGGACATTGCCA
GAGATGTTGGCGCCGCAAGGGCAGCGCGTGGTCAACTGGCCGTCGTTTTACAACCGCATA
GAGA
>JXAB5TC01DPS6L rank=0001539 x=1407.0 y=107.0 length=407
TCTCTATGCGGTTGTAAAACGACGGCCAGTAAACCACGTCGCCCCTACTCACTACGTGAC
GGAGTCGGATGCGTCGCAGCGTGTGACCCAACTACTTGGCTCTCTTACTATAACCAGCCT
ACTCAGAAGACTCCACAATTGGATAACTGAGGACTGCCCCATCCCATGCTCCGGATCCTG
GCTCCGCGACGTGTGGGACTGGGTTTGCACCATCTTGACAGACTTCAAAAATTGGCTGAC
CTCTAAATTGTTCCCCAAGCTGCCCGGCCTCCCCTTCATCTCTTGTCAAAAGGGGTACAA
GGGTGTGTGGGCCGGCACTGGCATCATGACCACGCGCTGCCCTTGCGGCGCCAACATCTC
TGGCAATGTCCGCCTGGTCAAGTCTGTTTCCTTCGTGCGCATAGAGA
>JXAB5TC01B7T2U rank=0001540 x=792.0 y=884.0 length=422
TCTCTATGCGGTTGTAAAACGACGGCCAGTTGACCACGCGCTGCCCTTGCGGCGCCAACA
TCTCTGGCAATGTCCGCCTGGGCTCTATGAGGATCACAGGGCCTAAAACCTGCATGAACA
CCTGGCAGGGGACCTTTCCTATCAATTGCTACACGGAGGGCCAGTGCGCGCCGAAACCCC
CCACGAACTACAAGACCGCCATCTGGAGGGTGGCGGCCTCGGAGTACGCGGAGGTGACGC
AGCATGGGTCGTACTCCTATGTAACAGGACTGACCACTGACAATCTGAAAATTCCTTGCC
AACTACCTTCTCCAGAGTTTTTCTCCTGGGTGGACGGTGTGCAGATCCATAGGTTTGCAC
CCACACCAAAGCCGTTTTTCCGGATGAGGTCTGGTCATAGCTGTTTCCTGTGCGCATAGA
GA
>JXAB5TC01BYTWG rank=0001541 x=689.0 y=2638.0 length=405
TGATACGTCTGTTGTAAAACGACGGCCAGTAAACCACGTCGCCCCTACTCACTACGTGAC
GGAGTCGGATGCGTCGCAGCGTGTGACCCAACTACTTGGCTCTCTTACTATAACCAGCCT
ACTCAGAAGACTCCACAATTGGATAACTGAGGACTGCCCCATCCCATGCTCCGGATCCTG
GCTCCGCGACGTGTGGGACTGGGTTTGCACCATCTTGACAGACTTCAAAAATTGGCTAAC
CTCTAAATTGTTCCCCAAGCTGCCCGGCCTCCCCTTCATCTCTTGTCAAAAGGGGTACAA
GGGTGTGTGGGCCGGCACTGGCATCATGACCACGCGCTGCCCTTGCGGCGCCAACATCTC
TGGCAATGTCCGCCTGGTCATAGCTGTTTCCTGTGAGACGTATCA
>JXAB5TC01DM9M4 rank=0001542 x=1378.0 y=254.0 length=423
TGATACGTCTGTTGTAAAACGACGGCCAGTTGACCACGCGCTGCCCTTGCGGCGCCGACA
TCTCTGGCAATGTCCGCCTGGGCTCTATGAGGATCACAGGGCCTAAAACCTGCATGAACA
CCTGGCAGGGGACCTTTCCTATCAATTGCTACACGGAGGGCCAGTGCGCGCCGAAACCCC
CCACGAACTACAAGACCGCCATCTGGAGGGTGGCGGCCTCGGAGTACGCGGAGGTGACGC
AGCATGGGTCGTACTCCTATGTAACAGGACTGACCACTGACAATCTGAAAATTCCTTGCC
AACTACCTTCTCCAGAGTTTTTCTCCTGGGTGGACGGTGTGCAGATCCATAGGTTTGCAC
CCACACCAAAGCCGTTTTTCCGGGATGAGGTCTGGTCATAGCTGTTTCCTGTGAGACGTA
TCG
>JXAB5TC01DAZUK rank=0001543 x=1238.0 y=1130.0 length=422
TGATACGTCTGTTGTAAAACGACGGCCAGTTGACCACGCGCTGCCCTTGCGGCGCCAACA
TCTCTGGCAATGTCCGCCTGGGCTCTATGAGGATCACAGGGCCTAAAACCTGCATGAACA
CCTGGCAGGGGACCTTTCCTATCAATTGCTACACGGAGGGCCAGTGCGCGCCGAAACCCC
CCACGAACTACAAGACCGCCATCTGGAGGGTGGCGGCCTCGGAGTACGCGGAGGTGACGC
AGCATGGGTCGTACTCCTATGTAACAGGACTGACCACTGACAATCTGAAAATTCCTTGCC
AACTACCTTCTCCAGAGTTTTTCTCCTGGGTGGACGGTGTGCAGATCCATAGGTTTGCAC
CCACACCAAAGCCGTTTTTCCGGATGAGGTCTGGTCATAGCTGTTTCCTGTGAGACGTAT
CA
>JXAB5TC01BO8A8 rank=0001549 x=580.0 y=1218.0 length=423
TGATACGTCTCACAGGAAACAGCTATGACCAGACCTCATCCCGGAAAAACGGCTTTGGTG
TGGGTGCAAACCTATGGATCTGCACACCGTCCACCCAGGAGAAAAACTCTGGAGAAGGTA
GTTGGCAAGGAATTTTCAGATTGTCAGTGGTCAGTCCTGTTACATAGGAGTACGACCCAT
GCTGCGTCACCTCCGCGTACTCCGAGGCCGCCACCCTCCAGATGGCGGTCTTGTAGTTCG
TGGGGGGTTTCGGCGCGCACTGGCCCTCCGTGTAGCAATTGATAGGAAAGGTCCCCTGCC
AGGTGTTCATGCAGGTTTTAGGCCCTGTGATCCTCATAGAGCCCAGGCGGACATTGCCAG
AGATGTTGGCGCCGCAAGGGCAGCGCGTGGTCAACTGGCCGTCGTTTTACAACAGACGTA
TCA
>JXAB5TC01DHDPA rank=0001553 x=1311.0 y=12.0 length=405
TCTCTATGCGGTTGTAAAACGACGGCCAGTAAACCACGTCGCCCCTACTCACTACGTGAC
GGAGTCGGATGCGTCGCAGCGTGTGACCCAACTACTTGGCTCTCTTACTATAACCAGCCT
ACTCAGAAGACTCCACAATTGGATAACTGAGGACTGCCCCATCCCATGCTCCGGATCCTG
GCTCCGCGACGTGTGGGACTGGGTTTGCACCATCTTGACAGACTTCAAGAATTGGCTGAC
CTCTAAATTGTTCCCCAAGCTGCCCGGCCTCCCCTTCATCTCTTGTCAAAAGGGGTACAA
GGGTGTGTGGGCCGGCACTGGCATCATGACCACGCGCTGCCCTTGCGGCGCCAACATCTC
TGGCAATGTCCGCCTGGTCATAGCTGTTTCCTGTGCGCATAGAGA
>JXAB5TC01BPLB8 rank=0001555 x=584.0 y=1718.0 length=423
TGATACGTCTGTTGTAAAACGACGGCCAGTTGACCACGCGCTGCCCTTGCGGCGCCAACA
TCTCTGGCAATGTCCGCCTGGGCTCTATGAGGATCACAGGGCCTAAAACCTGCATGAACA
CCTGGCAGGGGACCTTTCCTATCAATTGCTACACGGAGGGCCAGTGCGCGCCGAAACCCC
CCACGAACTACAAGACCGCCATCTGGAGGGTGGCGGCCTCGGAGTACGCGGAGGTGACGC
AGCATGGGTCGTACTCCTATGTAACAGGACTGACCACTGACAATTTGAAAATTCCTTGCC
AACTACCTTCTCCAGAGTTTTTCTCCTGGGTGGACGGTGTGCAGATCCATAGGTTTGCAC
CCACACCAAAGCCGTTTTTCCGGGATGAGGTCTGGTCATAGCTGTTTCCTGTGAGACGTA
TCA
>JXAB5TC01DJQU6 rank=0001556 x=1337.0 y=3888.0 length=409
TGATACGTCTGTTGTAAAACGACGGCCAGTAAACCACGTCGCCCCTACTCACTACGTGAC
GGAGTCGGATGCGTCGCAGCGTGTGACCCAACCTACTTGGCTCTCTTACTATAACCAGCC
TACTCAGAAGACTCCACAATTGGATAACTGAGGACTGCCCCACTCCCACTGCTCCGGATC
CTGGCTCCGCGACGTGTGGGACTGGGTTTGCACCATCTTGACAGACTTCAAAAATTGGCT
GACCTCTAAATTGTTCCCCAAGCTGCCCGGCCTCCCCTTCATCTCTTGTCAAAACGGGGT
ACAAGGGTGTGTGGGCCGGCACTGGCATCATGACCACGCGCTGCCCTTGCGGCGCCAACA
TCTCTGGCAATGTCCGCCTGGTCATAGCTGTTTCCTGTGAGACGTATCA
>JXAB5TC01A1FK6 rank=0001562 x=309.0 y=920.0 length=404
TGATACGTCTGTTGTAAAACGACGGCCAGTAAACCACGTCGCCCCTACTCACTACGTGAC
GGAGTCGGATGCGTCGCAGCGTGTGACCCAACTACTTGGCTCTCTTACTATAACCAGCCT
ACTCAGAAGACTCCACAATTGGATAACTGAGGACTGCCCCATCCCATGCTCCGGATCCTG
GCTCCGCGACGTGTGGGACTGGGTTTGCACCATCTTGACAGACTTCAAAAATTGGCTGAC
CTCTAAATTGTTCCCCAAGCTGCCCGGCCTCCCCTTCATCTCTTGTCAAAAGGGGTACAA
GGGTGTGTGGGCCGGCACTGGCATCATGACCACGCGCTGCCCTTGCGGCGCCGACATCTC
TGGCAATGTCCGCCTGGTCATAGCTGTTTCCTGTGAGACGTACA
>JXAB5TC01CCYQJ rank=0001564 x=850.0 y=2633.0 length=442
TGATACGTCTGTTGTAAAACGACGGCCAGTACATCACGGCGGAGACTGCGGCGCGGCGCT
TGGCACGGGGATCACCTCCATCTGAGGCGAGCTCCTCAGTGAGCCAGCTATCAGCACCGT
CGCTGCGGGCCACCTGCACCACCCACCGCAACACCTATGACGTGGACATGGTCGATGCCA
ACCTGCTCATGGCGGGCGGTGTGGCTCAGACAGAGCCTGAGTCCAGGGTGCCCGTTCTGG
ACTTTCTCGAGCCAATGGCCGAGGAAGAGAGCGACCTTGAGCCCTCAATACCATCGGAGT
GCATGCTCCCCAGGAGCGGGTTTCCACGGGCCTTACCGGCTTGGGCACGGCCTGACTACA
ACCCGCCGCTCGTGGAATCGTGGAGGAGGCCAGATTACCAACCGCCCACGTTGGTCATAG
CTGTTTCCTGTGAGACGTATCA
>JXAB5TC01DWVFH rank=0001566 x=1487.0 y=1931.0 length=423
TGATACGTCTGTTGTAAAACGACGGCCAGTTGACCACGCGCTGCCCTTGCGGCGCCAACA
TCTCTGGCAATGTCCGCCTGGGCTCTATGAGGATCACAGGGCCTAAAACCTGCATGAACA
CCTGGCAGGGGACCTTTCCTATCAATTGCTACACGGAGGGCCAGTGCGCGCCGAAACCCC
CCACGAACTACAAGACCGCCATCTGGAGGGTGGCGGCCTCGGAGTACGCGGAGGTGACGC
AGCATGGGTCGTACTCCTATGTAACAGGACTGACCACTGACAATCTGAAAATTCCTTGCC
AACTACCTTCTCCAGAGTTTTTCTCCTGGGTGGACGGTGTGCAGATCCATAGGTTTGCAC
CCACACCAAAGCCGTTTTTCCGGGATGAGGTCTGGTCATAGCTGTTTCCTGTGAGACGTA
TCA
>JXAB5TC01DXASM rank=0001567 x=1492.0 y=1364.0 length=405
TGATACGTCTGTTGTAAAACGACGGCCAGTAAACCACGTCGCCCCTACTCACTACGTGAC
GGAGTCGGATGCGTCGCAGCGTGTGACCCAACTACTTGGCTCTCTTACTATAACCAGCCT
ACTCAGAAGACTCCACAATTGGATAACTGAGGACTGCCCCATCCCATGCTCCGGATCCTG
GCTCCGCGACGTGTGGGACTGGGTTTGCACCATCTTGACAGACTTCAAAAATTGGCTGAC
CTCTAAATTGTTCCCCAAGCTGCCCGGCCTCCCCTTCATCTCTTGTCAAAAGGGGTACAA
GGGTGTGTGGGCCGGCACTGGCATCATGACCACGCGCTGCCCTTGCGGCGCCAACATCTC
TGGCAATGTCCGCCTGGTCATAGCTGTTTCCTGTGAGACGTATCA
>JXAB5TC01BY2XF rank=0001570 x=692.0 y=2049.0 length=405
TGATACGTCTGTTGTAAAACGACGGCCAGTAAACCACGTCGCCCCTACTCACTACGTGAC
GGAGTCGGATGCGTCGCAGCGTGTGACCCAACTACTTGGCTCTCTTACTATAACCAGCCT
ACTCAGAAGACTCCACAATTGGATAACTGAGGACTGCCCCATCCCATGCTCCGGATCCTG
GCTCCGCGACGTGTGGGACTGGGTTTGCACCATCTTGACAGACTTCAAAAATTGGCTGAC
CTCTAAATTGTTCCCCAAGCTGCCCGGCCTCCCCTTCATCTCTTGTCAAAAGGGGTACAA
GGGTGTGTGGGCCGGCACTGGCATCATGACCACGCGCTGCCCTTGCGGCGCCGACATCTC
TGGCAATGTCCGCCTGGTCATAGCTGTTTCCTGTGAGACGTATCA
>JXAB5TC01BCSJB rank=0001571 x=438.0 y=2533.0 length=404
TCTCTATGCGCACAGGAAACAGCTATGACCAGGCGGCATTGCCAGAGATGTTGGCGCCGC
AAGGGCAGCGCGTGGTCATGATGCCAGTGCCGGCCCACACACCCTTGTACCCCTTTTGAC
AAGAGATGAAGGGGAGGCCGGGCAGCTTGGGGAACAATTTAGAGGTCAGCCAATTTTTGA
AGTCTGTCAAGATGGTGCAAACCCAGTCCCACACGTCGCGGAGCCAGGATCCGGAGCATG
GGATGGGGCAGTCCTCAGTTATCCAATTGTGGAGTCTTCTGAGTAGGCTGGTTATAGTAA
GAGAGCCAAGTAGTTGGGTCACACGCTGCGACGCATCCGACTCCGTCACGTAGTGAGTAG
GGGCGACGTGGTTTACTGGCCGTCGTTTTACAACCGCATAGAGA
>JXAB5TC01CU3Z4 rank=0001572 x=1057.0 y=1394.0 length=405
TGATACGTCTGTTGTAAAACGACGGCCAGTAAACCACGTCGCCCCTACTCACTACGTGAC
GGAGTCGGATGCGTCGCAGCGTGTGACCCAACTACTTGGCTCTCTTACTATAACCAGCCT
ACTCAGAAGACTCCACAATTGGATAACTGAGGACTGCCCCATCCCATGCTCCGGATCCTG
GCTCCGCGACGTGTGGGACTGGGTTTGCACCATCTTGACAGACTTCAAAAATTGGCTGAC
CTCTAAATTGTTCCCCAAGCTGCCCGGCCTCCCCTTCATCTCTTGTCAAAAGGGGTACAA
GGGTGTGTGGGCCGGCACTGGCATCATGACCACGCGCTGCCCTTGCGGCGCCAACATCTC
TGGCAATGTCCGCCTGGTCATAGCTGTTTCCTGTGAGACGTATCA
>JXAB5TC01C4XLU rank=0001575 x=1169.0 y=912.0 length=423
TGATACGTCTGTTGTAAAACGACGGCCAGTTGACCACGCGCTGCCCTTGCGGCGCCAACA
TCTCTGGCAATGTCCGCCTGGGCTCTATGAGGATCACAGGGCCTAAAACCTGCATGAACA
CCTGGCAGGGGACCTTTCCTATCAATTGCTACACGGAGGGCCAGTGCGCGCCGAAACCCC
CCACGAACTACAAGACCGCCATCTGGAGGGTGGCGGCCTCGGAGTACGCGGAGGTGACGC
AGCATGGGTCGTACTCCTATGTAACAGGACTGACCACTGACAATCTGAAAATTCCTTGCC
AACTACCTTCTCCAGAGTTTTTCTCCTGGGTGGACGGTGTGCAGATCCATAGGTTTGCAC
CCACACCAAAGCCGTTTTTCCGGGATGAGGTCTGGTCATAGCTGTTTCCTGTGAGACGTA
TCA
>JXAB5TC01BAEED rank=0001578 x=411.0 y=1491.0 length=441
TGATACGTCTGTTGTAAAACGACGGCCAGTACATCACGGCGGAGACTGCGGCGCGGCGCT
TGGCACGGGGATCACCTCCATCTGAGGCGAGCTCCTCAGTGAGCCAGCTATCAGCACCGT
CGCTGCGGGCCACCTGCACCACCCACAGCAACACCTATGACGTGGACATGGTCGATGCCA
ACCTGCTCATGGAGGGCGGTGTGGCTCAGACAGAGCCTGAATCCAGGGTGCCCGTTCTGG
ACTTTCTCGAGCCAATGGCCGAGGAAGAGAGCGACCTTGAGCCCTCAATACCATCGGAGT
GCATGCTCCCCAGGAGCGGGTTTCCACGGGCCTTACCGGCTTGGGCACGGCCTGACTACA
ACCCGCCGCTCGTGGAATCGTGGAGGAGGCCAGATTACCAACCGCCCACCGTTGGTCATG
CTGTTTCCTTGAGACGTATCA
>JXAB5TC01BWC36 rank=0001579 x=661.0 y=2260.0 length=443
TGATACGTCTGTTGTAAAACGACGGCCAGTACATCACGGCGGAGACTGCGGCGCGGCGCT
TGGCACGGGGATCACCTCCATCTGAGGCGAGCTCCTCAGTGAGCCAGCTATCAGCACCGT
CGCTGCGGGCCACCTGCACCACCCACAGCAACACCTATGACGTGGACATGGTCGATGCCA
ACCTGCTCATGGAGGGCGGTGTGGCTCAGACAGAGCCTGAATCCAGGGTGCCCGTTCTGG
ACTTTCTCGAGCCAATGGCCGAGGAAGAGAGCGACCTTGAGCCCTCAATACCATCGGAGT
GCATGCTCCCCAGGAGCGGGTTTCCACGGGCCTTACCGGCTTGGGCACGGCCTGACTACA
ACCCGCCGCTCGTGGAATCGTGGAGGAGGCCAGATTACCAACCGCCCACCGTTGGTCATA
GCTGTTTCCTGTGAGACGTATCA
>JXAB5TC01CWGNA rank=0001582 x=1072.0 y=2996.0 length=405
TCTCTATGCGCACAGGAAACAGCTATGACCAGGCGGACATTGCCAGAGATGTTGGCGCCG
CAAGGGCAGCGCGTGGTCATGATGCCAGTGCCGGCCCACACACCCTTGTACCCCTTTTGA
CAAGAGATGAAGGGGAGGCCGGGCAGCTTGGGGAACAATTTAGAGGTCAGCCAATTTTTG
AAGTCTGTCAAGATGGTGCAAACCCAGTCCCACACGTCGCGGAGCCAGGATCCGGAGCAT
GGGATGGGGCAGTCCTCAGTTATCCAATTGTGGAGTCTTCTGAGTAGGCTGGTTATAGTA
AGAGAGCCAAGTAGTTGGGTCACACGCTGCGACGCATCCGACTCCGTCACGTAATGAGTA
GGGGCGACGTGGTTTACTGGCCGTCGTTTTACAACCGCATAGAGA
>JXAB5TC01BGD9H rank=0001586 x=479.0 y=2723.0 length=423
TCTCTATGCGGTTGTAAAACGACGGCCAGTTGACCACGCTCTGCCCTTGCGGCGCCAACA
TCTCTGGCAATGTCCGCCTGGGCTCTATGAGGATCATAGGGCCTAAAACCTGCATGAACA
CCTGGCAGGGGACCTTTCCTATCAATTGCTACACGGAGGGCCAGTGCGCGCCGAAACCCC
CCACGAACTACAAGACCGCCATCTGGAGGGTGGCGGCCTCGGAGTACGCGGAGGTGACGC
AGCATGGGTCGTACTCCTATGTAACAGGACTGACCACTGACAATCTGAAAATTCCTTGCC
AACTACCTTCTCCAGAGTTTTTCTCCTGGGTGGACGGTGTGCAGATCCATAGGTTTGCAC
CCACACCAAAGCCGTTTTTCCGGGATGAGGTCTGGTCATAGCTGTTTCCTGTGCGCATAG
AGA
>JXAB5TC01BTPEF rank=0001587 x=631.0 y=1093.0 length=403
TGATACGTCTGTTTAAAACGACGGCCAGTAAACCCGTCGCCCCTACTCACTACGTGACGG
AGTCGGATGCGTCGCAGCGTGTGACCCAACTACTTGGCTCTCTTACTATAACCAGCCTAC
TCAGAAGACTCCACAATTGGATAACTGAGGACTGCCCCATCCCATGCTCCGGATCCTGGC
TCCGCGACGTGTGGGACTGGGTTTGCACCATCTTGACAGACTTCAAAAATTGGCTGACCT
CTAAATTGTTCCCCAAGCTGCCCGGCCTCCCCTTCATCTCTTGTCAAAAGGGGTACAAGG
GTGTGTGGGCCGGCACTGGCATCATGACCACGCGCTGCCTTTGCGGCGCCAACATCTCTG
GCAATGTCCGCCTGGTCATAGCTGTTTCCTGTGAGACGTATCA
>JXAB5TC01BOS5X rank=0001593 x=575.0 y=2067.0 length=422
TGATACGTCTGTTGTAAAACGACGGCCAGTTGACCACGCGCTGCCCTTGCGGCGCCAACA
TCTCTGGCAATGTCCGCCTGGGCTCTATGAGGATCACAGGGCCTAAAACCTGCATGAACA
CCTGGCAGGGGACTTTCCTATCAATTGCTACACGGAGGGCCAGTGCGCGCCGAAACCCCC
CACGAACTACAAGACCGCCATCTGGAGGGTGGCGGCCTCGGAGTACGCGGAGGTGACGCA
GCATGGGTCGTACTCCTATGTAACAGGACTGACCACTGACAATCTGAAAATTCCTTGCCA
ACTACCTTCTCCAGAGTTTTTCTCCTGGGTGGACGGTGTGCAGATCCATAGGTTTGCACC
CACACCAAAGCCGTTTTTCCGGGATGAGGTCTGGTCATAGCTGTTTCCTGTGAGACGTAT
CA
>JXAB5TC01CBOCH rank=0001600 x=835.0 y=3951.0 length=443
TGATACGTCTGTTGTAAAACGACGGCCAGTACATCACGGCGGAGACTGCGGCGCGGTGCT
TGGCACGGGGATCACCTCCATCTGAGGCGAGCTCCTCAGTGAGCCAGCTATCAGCACCGT
CGCTGCGGGCCACCTGCACCACCCACAGCAACACCTATGACGTGGACATGGTCGGTGCCA
ACCTGCTCATGGAGGGCGGTGTGGCTCAGACAGAGCCTGAGTCCAGGGTGCCCGTTCTGG
ACTTTCTCGAGCCAATGGCCGAGGAAGAGAGCGACCTTGAGCCCTCAATACCATCGGAGC
GCATGCTCCCCAGGAGCGGGTTTCCACGGGCCTTACCGGCTTGGGCACGGCCTGACTACA
ACCCGCCGCTCGTGGAATCGTGGAGAAGGCCAGATTACCAACCGCCCACCGTTGGTCATA
GCTGTTTCCTGTGAGACGTATCA
>JXAB5TC01DWYYN rank=0001603 x=1488.0 y=2413.0 length=334
TGATACGTCTGTTGTAAAACGACGGCCAGTTGACCACGCGCTGCCCTTGCGGCGCCAACA
TCTCTGGCAATGTCCGCCTGGGCTCTATGAGGATCACAGGGCCTAAAACCTGCATGAACA
CCTGGCAGGGAACCTTTCCTATCAATTGCTACACGGAGGGCCAGTGCGCGCCGAAACCCC
CCACGAACTACAAGACCGCCATCTGGAGGGTGGCGGCCTCGGAGTACGCGGAGGTGACGC
AGCAGTGGGTCGTACTCCTACGTAACAGGACTGACCACTGACAATCTGAAAATTCCTTGC
CAACTACCTTCTCCAGAGTTTTTCTCCTGGGTGG
>JXAB5TC01BTAO4 rank=0001604 x=626.0 y=2518.0 length=404
TGATACGTCTGTTGTAAAACGACGGCCAGTAAACCACGTCGCCCCTACTCACTACGTGAC
GGAGTCGGATGCGTCGCAGCGTGTGACCCAACTACTTGGCTCTCTTACTATAACCAGCCT
ACTCAGAAGACTCCACAATTGGATAACTGAGGACTGCCCCATCCCATGCTCCGGATCCTG
GCTCCGCGACGTGTGGGACTGGGTTTGCACCATCTTGACAGACTTCAAAAATTGGCTGAC
CTCTAAATTGTTCCCCAAGCTGCCCGGCCTCCCCTTCATCTCTTGTCAAAAGGGGTACAA
GGGTGTGTGGGCCGGCACTGGCATCATGACCACGCGCTGCCCTTGCGGCGCCAACATCTC
TGGCAATGTCCGCTGGTCATAGCTGTTTCCTGTGAGACGTATCA
>JXAB5TC01BI4NO rank=0001606 x=510.0 y=3266.0 length=405
TGATACGTCTGTTGTAAAACGACGGCCAGTAAACCACGTCGCCCCTACTCACTACGTGAC
GGAGTCGGATGCGTCGCAGCGTGTGACCCAACTACTTGGCTCTCTTACTATAACCAGCCT
ACTCAGAAGACTCCACAATTGGATAACTGAGGACTGCCCCATCCCATGCTCCGGATCCTG
GCTCCGCGACGTGTGGGACTGGGTTTGCACCATCTTGACAGACTTCAAAAATTGGCTGAC
CTCTAAATTGTTCCCCAAGCTGCCCGGCCTCCCCTTCATCTCTTGTCAAAAGGGGTACAA
GGGTGTGTGGGCCGGCACTGGCATCATGACCACGCGCTGCCCTTGCGGCGCCAACATCTC
TGGCAATGTCCGCCTGGTCATAGCTGTTTCCTGTGAGACGTATCA
>JXAB5TC01BYZP4 rank=0001613 x=691.0 y=1994.0 length=404
TCTCTATGCGGTTGTAAAACGACGGCCAGTAAACCACGTCGCCCCTACTCACTACGTGAC
GGAGTCGGATGCGTCGCAGCGTGTGACCCAACTACTTGGCTCTCTTACTATAACCAGCCT
ACTCAGAAGACTCCACAATTGGATAACTGAGGACTGCCCCATCCCATGCTCCGGAACCTG
GCTCCGCGACGTGTGGGACTGGGTTTGCACCATCTTGACAGACTTCAAAAATTGGCTGAC
CTCTAAATTGTTCCCCAAGCTGCCCGGCCTCCCCTTCATCTCTTGTCAAAAGGGGTACAA
GGGTGTGTGGGCCGGCACTGGCATCATGACCACGCGCTGCCCTTGCGGCGCCAACATCTC
TGGCAATTCCGCCTGGTCATAGCTGTTTCCTGTGCGCATAGAGA
>JXAB5TC01CMH3J rank=0001616 x=959.0 y=1165.0 length=405
TGATACGTCTGTTGTAAAACGACGGCCAGTAAACCACGTCGCCCCTACTCACTACGTGAC
GGAGTCGGATGCGTCGCAGCGTGTGACCCAACTACTTGGCTCTCTTACTATAACCAGCCT
ACTCAGAAGACTCCACAATTGGATAACTGAGGACTGCCCCATCCCATGCTCCGGATCCTG
GCTCCGCGACGTGTGGGACTGGGTTTGCACCATCTTGACAGACTTCAAAAATTGGCTGAC
CTCTAAATTGTTCCCCAAGCTGCCCGGCCTCCCCTTCATCTCTTGTCAAAAGGGGTACAA
GGGTGTGTGGGCCGGCACTGGCATCATGACCACGCGCTGCCCTTGCGGCGCCAACATCTC
TGGCAATGTCCGCCTGGTCATAGCTGTTTCCTGTGAGACGTATCA
>JXAB5TC01DSJ5T rank=0001619 x=1438.0 y=1407.0 length=404
TGATACGTCTGTTGTAAAACGACGGCCAGTAAACCACGTCGCCCCTACTCACTACGTGAC
GGAGTCGGATGCGTCGCAGCGTGTGACCCAACTACTTGGCTCTCTTACTATAACCAGCCT
ACTCAGAAGACTCCACAATTGGATAACTGAGGACTGCCCCATCCCATGCTCCGGATCCTG
GCTCCGCGACGTGTGGGACTGGGTTTGCACCATCTTGACAGACTTCAAAAATTGGCTGAC
CTCTAAATTGTTCCCCAAGTTGCCCGGCCTCCCCTTCATCTCTTGTCAAAAGGGGTACAA
GGGTGTGTGGGCCGGCACTGGCATCATGACCACGCGCTGCCCTTGCGGCGCCAACATCTC
TGGCAATGTCCGCCGGTCATAGCTGTTTCCTGTGAGACGTATCA
>JXAB5TC01CEP1T rank=0001626 x=870.0 y=2767.0 length=404
TGATACGTCTGTTGTAAAACGACGGCCAGTAAACCACGTCGCCCCTACTCACTACGTGAC
GGAGTCGGATGCGTCGCAGCGTGTGACCCAACTACTTGGCTCTCTTACTATAACCAGCCT
ACTCAGAAGACTCCACAATTGGATAACTGAGGACTGCCCCATCCCATGCTCCGGATCCTG
GCTCCGCGACGTGTGGGACTGGGTTTGCACCATCTTGACAGACTTCAAAAATTGGCTGAC
CTCTAAATTGTTCCCCAAGCTGCCCGGCCTCCCCTTCATCTCTTGTCAAAAGGGGTACAA
GGGTGTGTGGGCCGGCACTGGCATCATGACCACGCGCTGCCCTTGCGGCGCCAACATCTC
TGGCAATGTCCGCCTGGTCATAGCTGTTTCCTGTAGACGTATCA
>JXAB5TC01CL61Y rank=0001632 x=955.0 y=3236.0 length=442
TCTCTATGCGGTTGTAAAACGACGGCCAGTACATCACGGCGGAGACTGCGGCGCGGCGCT
TGGCACGGGGATCACCTCCATCTGAGGCGAGCTCCTCAGTGAGCCAGCTATCAGCACCGT
CGCTGCGGGCCACCTGCACCACCCACAGCAACACCTATGACGTGGACATGGTCGATGCCA
ACCTGCTCATGGAGGGCGGTGTGGCTCAGACAGAGCCTGAGTCCAGGGTGCCCGTTCTGG
ACTTTCTCGAGCCAATGGCCGAGGAAGAGAGCGACCTTGAGCCCTCAATACCATCGGAGT
GCATGCTCCCCAGGAGCGGGTTTCCACGGGCCTTACCGGCTTGGGCACGGCCTGACTACA
ACCCGCCGCTCGTGGAATCGTGGAGGAGGCCAGATTACCAACCGCCCACCTTGGTCATAG
CTGTTTCCTGTGCGCATAGAGA
>JXAB5TC01DEJ9G rank=0001636 x=1278.0 y=3714.0 length=421
TGATACGTCTGTTGTAAAACGACGGCCAGTTGACCACGCGCTGCCCTTGCGGCGCCAACA
TCTCTGGCAATGTCCGCCTGGGCTCTATGAGGATCACAGGGCCTAAAACCTGCATGAACA
CCTGGCAGGGGACCTTTCCTATCAATTGCTACACGGAGGGCCAGTGCGCGCCGAAACCCC
CCACGAACTACAAGACCGCCATCTGGAGGGTGGCGGCCTCGGAGTACGCGGAGGTGACGC
AGCATGGGTCGTACTCCTATGTAACAGGACTGACCACTGACAATCTGAAAATTCCTTGCC
AACTACCTTCTCCAGAGTTTTTCTCCTGGGTGGACGGTGTGCAGATCCATAGGTTTGCAC
CCACACCAAAGCCGTTTTTCGGGATGAGTCTGGTCATAGCTGTTTCCTGTGAGACGTATC
A
>JXAB5TC01B4WL5 rank=0001638 x=758.0 y=3467.0 length=422
TCTCTATGCGCACAGGAAACAGCTTGACCAGACCTCATCCCGGAAAAACGGCTTTGGTGT
GGGTGCAAACCTATGGATCTGCACACCGTCCACCCAGGAGAAAAACTCTGGAGAAGGTAG
TTGGCAAGGAATTTTCAGATTGTCAGTGGTCAGTCCTGTTACATAAGAGTACGACCCATG
CTGCGTCACCTCCGCGTACTCCGAGGCCGCCACCCTCCAGATGGCGGTCTTGTAGTTCGT
GGGGGGTTTCGGCGCGCACTGGCCCTCCGTGTAGCAATTGATAGGAAAGGTCCCCTGCCA
GGTGTTCATGCAGGTTTTAGGCCCTGTGATCCTCATAGAGCCCAGGCGGACATTGCCAGA
GATGTTGGCGCCGCAAGGGCAGCGCGTGGTCAACTGGCCGTCGTTTTACAACCGCATAGA
GA
>JXAB5TC01CUKDR rank=0001641 x=1051.0 y=541.0 length=405
TCTCTATGCGCACAGGAAACAGCTATGACCAGGCGGACATTGCCAGAGATGTTGGCGCCG
CAAGGGCAGCGCGTGGTCATGATGCCAGTGCCGGCCCACACACCCTTGTACCCCTTTTGA
CAAGAGATGAAGGGGAGGCCGGGCAGCTTGGGGAACAATTTAGAGGTCAGCCAATTTTTG
AAGTCTGTCAAGATGGTGCAAACCCAGTCCCACACGTCGCGGAGCCAGGATCCGGAGCAT
GGGATGGGGCAGTCCTCAGTTATCCAATTGTGGAGTCTTCTGAGTAGGCTGGTTATAGTA
AGAGAGCCAAGTAGTTGGGTCACACGCTGCGACGCATCCGACTCCGTCACGTAGTGAGTA
GGGGCGACGTGGTTTACTGGCCGTCGTTTTACAACCGCATAGAGA
>JXAB5TC01CUADP rank=0001647 x=1047.0 y=3963.0 length=405
TCTCTATGCGGTTGTAAAACGACGGCCAGTAAACCACGTCGCCCCTACTCACTACGTGAC
GGAGTCGGATGCGTCGCAGCGTGTGACCCAACTACTTGGCTCTCTTACTATAACCAGCCT
ACTCAGAAGACTCCACAATTGGATAACTGAGGACTGCCCCATCCCATGCTCCGGATCCTG
GCTCCGCGACGTGTGGGACTGGGTTTGCACCATCTTGACAGACTTCAAAAATTGGCTGAC
CTCTAAATTGTTCCCCAAGCTGCCCGGCCTCCCCTTCATCTCTTGTCAAAAGGGGTACAA
GGGTGTGTGGGCCGGCACTGGCATCATGACCACGCGCTGCCCTTGCGGCGCCAACATCTC
TGGCAATGTCCGCCTGGTCATAGCTGTTTCCTGTGCGCATAGAGA
>JXAB5TC01CFMBW rank=0001648 x=880.0 y=3642.0 length=405
TGATACGTCTCACAGGAAACAGCTATGACCAGGCGGACATTGCCAGAGATGTTGGCGCCG
CAAGGGCAGCGCGTGGTCATGATGCCAGTGCCGGCCCACACACCCTTGTACCCCTTTTGA
CAAGAGATGAAGGGGAGGCCGGGCAGCTTGGGGAACAATTTAGAGGTCAGCCAATTTTTG
AAGTCTGTCAAGATGGTGCAAACCCAGTCCCACACGTCGCGGAGCCAGGATCCGGAGCAT
GGGATGGGGCAGTCCTCAGTTATCCAATTGTGGAGTCTTCTGAGTAGGCTGGTTATAGTA
AGAGAGCCGAGTAGTTGGGTCACACGCTGCGACGCATCCGACTCCGTCACGTAGTGAGTA
GGGGCGACGTGGTTTACTGGCCGTCGTTTTACAACAGACGTATCA
>JXAB5TC01DXAFE rank=0001652 x=1492.0 y=888.0 length=443
TGATACGTCTGTTGTAAAACGACGGCCAGTACATCACGGCGGAGACTGCGGCGCGGCGCT
TGGCACGGGGATCACCTCCATCTGAGGCGAGCTCCTCAGTGAGCCAGCTATCAGCACCGT
CGCTGCGGGCCACCTGCACCACCCACAGCAACACCTATGACGTGGACATGGTCGATGCCA
ACCTGCTCATGGAGGGCGGTGTAGCTCAGACAGAGCCTGAGTCCAGGGTGCCCGTTCTGG
ACTTTCTCGAGCCAATGGCCGAGGAAGAGAGCGACCTTGAGCCCTCAATACCATCGGAGT
GCATGCTCCCCAGGAGCGGGTTTCCACGGGCCTTACCGGCTTGGGCACGGCCTGACTACA
ACCCGCCGCTCGTGGAATCGTGGAGGAGGCCAGATTACCAACCGCCCACCGTTGGTCATA
GCTGTTTCCTGTGAGACGTATCA
>JXAB5TC01B8EUY rank=0001659 x=798.0 y=3240.0 length=405
TGATACGTCTGTTGTAAAACGACGGCCAGTAAACCACGTCGCCCCTACTCACTACGTGAC
GGAGTCGGATGCGTCGCAGCGTGTGACCCAACTACTTGGCTCTCTTACTATAACCAGCCT
ACTCAGAAGACTCCACAATTGGATAACTGAGGACTGCCCCATCCCATGCTCCGGATCCTG
GCTCCGCGACGTGTGGGACTGGGTTTGCACCATCTTGACAGACTTCAAAAATTGGCTGAC
CTCTAAATTGTTCCCCAAGCTGCCCGGCCTCCCCTTCATCTCTTGTCAAAAGGGGTACAA
GGGTGTGTGGGTCGGCACTGGCATCATGACCACGCGCTGCCCTTGCGGCGCCAACATCTC
TGGCAATGTCCGCCTGGTCATAGCTGTTTCCTGTGAGACGTATCA
>JXAB5TC01C7PIO rank=0001662 x=1200.0 y=3422.0 length=403
TCTCTATGCGCACAGGAACAGCTATGACCAGGCGGACATTGCCAGAGATGTTGGCGCCGC
AAGGGCAGCGCGTGGTCATGATGCCAGTGCCGGCCCACACACCCTTGTACCCCTTTTGAC
AAGAGATGAAGGGGAGGCCGGGCAGCTTGGGGAACAATTTAGAGGTCAGCCAATTTTTGA
AGTCTGTCAAGATGGTGCAAACCCAGTCCCACACGTCGCGGAGCCAGGATCCGGAGCATG
GGACGGGGCAGTCCTCAGTTATCCAATTGTGGAGTCTTCTGAGTAGGCTGGTTATAGTAA
GAGAGCCAAGTAGTTGGGTCACACGCTGCGACGCATCCGACTCCGTCACGTAGTGAGTAG
GGGCACGTGGTTTACTGGCCGTCGTTTTACAACCGCATAGAGA
>JXAB5TC01B1JY0 rank=0001665 x=720.0 y=2762.0 length=405
TGATACGTCTGTTGTAAAACGACGGCCAGTAAACCACGTCGCCCCTACTCACTACGTGAC
GGAGTCGGATGCGTCGCAGCGTGTGACCCAACTACTTGGCTCTCTTACTATAACCAGCCT
ACTCAGAAGACTCCACAATTGGATAACTGAGGACTGCCCCATCCCATGCTCCGGATCCTG
GTTCCGCGACGTGTGGGACTGGGTTTGCACCATCTTGACAGACTTCAAAAATTGGCTGAC
CTCTAAATTGTTCCCCAAGCTGCCCGGCCTCCCCTTCATCTCTTGTCAAAAGGGGTACAA
GGGTGTGTGGGTCGGCACTGGCATCATGACCACGCGCTGCCCTTGCGGCGCCAACATCTC
TGGCAATGTCCGCCTGGTCATAGCTGTTTCCTGTGAGACGTATCA
>JXAB5TC01DD3A8 rank=0001672 x=1273.0 y=2226.0 length=405
TGATACGTCTGTTGTAAAACGACGGCCAGTAAACCACGTCGCCCCTACTCACTACGTGAC
GGAGTCGGATGCGTCGCAGCGTGTGACCCAACTACTTGGCTCTCTTACTATAACCAGCCT
ACTCAGAAGACTCCACAATTGGATAACTGAGGACTGCCCCATCCCATGCTCCGGATCCTG
GCTCCGCGACATGTGGGACTGGGTTTGCACCATCTTGACAGACTTCAAAAATTGGCTGAC
CTCTAAATTGTTCCCCAAGCTGCCCGGCCTCCCCTTCATCTCTTGTCAAAAGGGGTACAA
GGGTGTGTGGGCCGGCACTGGCATCATGACCACGCGCTGCCCTTGCGGCGCCAACATCTC
TGGCAATGTCCGCCTGGTCATAGCTGTTTCCTGTGAGACGTATCA
>JXAB5TC01A3UXV rank=0001674 x=336.0 y=3537.0 length=422
TGATACGTCTCACAGGAAACAGCTATGACCAGACCTCATCCCGGAAAAACGGCTTTGGTG
TGGGTGCAAACCTATGGATCTGCACACCGTCCACCCAGGAGAAAAACTCTGGAGAAGGTA
GTTGGCAAGGAATTTTCAGATTGTCAGTGGTCAGTCCTGTTACATAGGAGTACGACCCAT
GCTGCGTCACCTCCGCGTACTCCGAGGCCGCCACCCTCCAGATGGCGGTCTTGTAGTTTG
TGGGGGGTTTCGGTGCGCACTGGCCCTCCGTGTAGCAATTGATAGGAAAGGTCCCCTGCC
AGGTGTTCATGCAGGTTTTAGGCCCTGTGATCCTCATAGAGCCCAGGCGGACATTGCCAG
AGATGTTGGCGCCGCAAGGGCAGCGCGTGTCAACTGGCCGTCGTTTTACAACAGACGTAT
CA
>JXAB5TC01BU8VE rank=0001676 x=648.0 y=3352.0 length=400
TCTCTATGCGGTTGTAAAACGACGGCAGTAAACAGTCGCCCCTACTCACTACGTGACGGA
GTCGGATGCGTCGCAGCGTGTGACCCAACTACTTGGCTCTCTTACTATAACCAGCCTACT
CAGAAGACTCCACAATTGGATAACTGAGGACTGCCCCATCCCATGCTCCGGATCCTGGCT
CCGCGACGTGTGGGACTGGGTTTGCACCATCTTGACAGACTTCAAAAATTGGCTGACCTC
TAAATTGTTCCCCAAGCTGCCCGGCCTCCCCTTCATCTCTTGTCAAAAGGGGTACAAGGG
TGTGTGGGCCGGCACTGGCATCATGACCACGCGCTGCCCTTGCGGCGCCAACATCTCTGG
CAATGTCCGCCTGTCATAGCTGTTTCCTGTGCCATAGAGA
>JXAB5TC01CKSMB rank=0001679 x=939.0 y=3409.0 length=405
TGATACGTCTCACAGGAAACAGCTATGACCAGCGGACATTGCCAGAGATGTTGGCGCCGC
AAGGGCAGCGCGTGGTCATGATGCCAGTGCCGGCCCACACACCCTTGTACCCCTTTTGAC
AAGAGATGAAGGGGAGGCCGGGCAGCTTGGGGAACAATTTAGAGGTCAGCCAATTTTTGA
AGTCTGTCAAGATGGTGCAAACCCAGTCCCACACGTCGCGGAGCCAGGATCCGGAGCATG
GGATGGGGCAAGTCCTCAGTTATCCAATTGTGGAGTCTTCTGAGTAGGCTGGTTATAGTA
AGAGAGCCAAGTAGTTGGGTCACACGCTGCGACGCATCCGACTCCGTCACGTAGTGAGTA
GGGGCGACGTGGTTTACTGGCCGTCGTTTTACAACAGACGTATCA
>JXAB5TC01DETNJ rank=0001683 x=1281.0 y=3597.0 length=404
TGATACGTCTGTTGTAAAACGACGGCCAGTAAACCATGTCGCCCCTACTCACTACGTGAC
GGAGTCGGATGCGTCGCAGCGTGTGACCCAACTACTTGGCTCTCTTACTATAACCAGCCT
ACTCAGGAGACTCCACAATTGGATAACTGAGGACTGCCCCATCCCATGCTCCGGATCCTG
GCTCCGCGACGTGTGGGACTGGGTTTGCACCATCTTGACAGACTTCAAAAATTGGCTGAC
CTCTAAATTGTTCCCCAAGCTGCCCGGCCTCCCCTTCATCTCTTGTCAAAAGGGGTACAA
GGGTGTGTGGGCCGGCACTGGCATCATGACCACGCGTTGCCCTTGCGGCGCCAACATCTT
TGGCAATGTCCGCCTGTCATAGCTGTTTCCTGTGAGACGTATCA
>JXAB5TC01C69PF rank=0001687 x=1195.0 y=3409.0 length=404
TCTCTATGCGCACAGGAAACAGCTATGACCAGGCGGACATTGCCAGAGATGTTGGCGCCG
CAAGGGCAGCGCGTGGTCATGATGCCAGTGCCGGCCCACACACCCTTGTACCCCTTTTGA
CAGGAGATGAAGGGGAGGCCGGGCAGCTTGGGGAACAATTTAGAGGTCAGCCAATTTTTG
AAGTCTGTCAAGATGGTGCAAACCCAGTCCCACACGTCGCGGAGCCAGGATCCGGAGCAT
GGGATGGGGCAGTCCTCAGTTATCCAATTGTGGAGTCTTCTGAGTAGGCTGGTTATAGTA
AGAGAGCCAAGTAGTTGGGTCACACGCTGCGACGCATCCGACTCCGTCACGTAGTGAGTG
GGGCGACGTGGTTTACTGGCCGTCGTTTTACAACCGCATAGAGA
>JXAB5TC01BJO17 rank=0001688 x=517.0 y=1037.0 length=401
TGATACGTCTGTTTAAACGACGGCCAGTAAACCACGTCGCCCTACTCACTACGTGACGGA
GTCGGATGCGTCGCAGCGTGTGACCCAACTACTTGGCTCTCTTACTATAACCAGCCTACT
CAGAAGACTCCACAATTGGATAACTGAGGACTGCCCCATCCCATGCTCCGGATCCTGGCT
CCGCGACGTGTGGGACTGGGTTTGCACCATCTTGACAGACTTCAAAAATTGGCTGACCTC
TAAATTGTTCCCCAAGCTGCCCGGCCTCCCCTTCATCTCTTGTCAAAAGGGGTACAAGGG
TGTGTGGGCCGGCACTGGCATCATGACCACGCGCTGCCCTTGCGGCGCCAACATCTCTGG
CAATGTCCGCCTGGTCATAGCTGTTTCCTGGAGACGTATCA
>JXAB5TC01BT43O rank=0001697 x=636.0 y=962.0 length=424
TCTCTATGCGCACAGGAAACAGCTATGACCAGACCTCATCCCGGAAAAACCGGCTTTGGT
GTGGGTGCAAACCTATGGATCTGCACACCGTCCACCCAGGAGAAAAACTCTGGAGAAGGT
AGTTGGCAAGGAATTTTCAGATTGTCAGTGGTCAGTCCTGTTACATAGGAGTACGACCCA
TGCTGCGTCACCTCCGCGTACTCCGAGGCCGCCACCCTCCAGATGGCGGTCTTGTAGTTC
GTGGGGGGTTTCGGCGCGCACTGGCCCTCCGTGTAGCAATTGATAGGAAAGGTCCCCTGC
CAGGTGTTCATGCAGGTTTTAGGCCCTGTGATCCTCATAGAGCCCAGGCGGACATTGCCA
GAGATGTTGGCGCCGCAAGGGCAGCGCGTGGTCAACGTGGCCGTCGTTTTACACCGCATA
GAGA
>JXAB5TC01B60LE rank=0001700 x=782.0 y=3632.0 length=405
TCTCTATGCGCACAGGAAACAGCTATGACCAGGCGGACATTGCCAGAGATGTTGGCGCCG
CAAGGGCAGCGCGTGGTCATGATGCCAGTGCCGGCCCACACACCCTTGTACCCCTTTTGA
CAAGAGATGAAGGGGAGGCCGGGCAGCTTGGGGAACAATTTAGAGGTCAGCCAATTTTTG
AAGTCTGTCAAGATGGTGCAAACCCAGTCCCACACGTCGCGGAGCCAGGATCCGGAGCAT
GGGATGGGGCAGTCCTCAGTTATCCAATTGTGGAGTCTTCTGAGTAGGCTGGTTATAGTA
AGAGAGCCAAGTAGTTGGGTCACACGCTGCGACGCATCCGACTCCGTCACGTAGTGAGTA
GGGGCGACGTGGTTTACTGGCCGTCGTTTTACAACCGCATAGAGA
>JXAB5TC01BJWH3 rank=0001702 x=519.0 y=2489.0 length=405
TCTCTATGCGCACAGGAAACAGCTATGACCAGGCGGACATTGCCAGAGATGTTGGCGCCG
CAAGGGCAGCGCGTGGTCATGATGCCAGTGCCGGCCCACACACCCTTGTACCCCTTTTGA
CAAGAGATGAAGGGGAGGCCGGGCAGCTTGGGGAACAATTTAGAGGTCAGCCAATTTTTG
AAGTCTGTCAAGATGGTGCAAACCCAGTCCCACACGTCGCGGAGCCAGGATCCGGAGCAT
GGGATGGGGCAGTCCTCAGTTATCCAATTGTGGAGTCTTCTGAGTAGGCTGGTTATAGTA
AGAGAGCCAAGTAGTTGGGTCACACGCTGCGACGCATCCGACTCCGTCACGTAGTGAGTA
GGGGCGACGTGGTTTACTGGCCGTCGTTTTACAACCGCATAGAGA
>JXAB5TC01C7ET3 rank=0001703 x=1197.0 y=1865.0 length=425
TCTCTATGCGCACAGGAAACAGCTATGACCAGACCTCATCCCGGAAAAACCGGACTTTGG
TGTGGGTGCAAACCTATGGATCTGCACACCGTCCACCCAGGAGAAAAACTCTGGAGAAGG
TAGTTGGCAAGGAATTTTCAGATTGTCAGTGGTCAGTCCTGTTACATAGGAGTACGACCC
ATGCTGCGTCACCTCCGCGTACTCCGAGGCCGCCACCCTCCAGATGGCGGTCTTGTAGTT
CGTGGGGGGTTTCGGCGCGCACTGGCCCTCCGTGTAGCAATTGATAGGAAAGGTCCCCTG
CCAGGTGTTCATGCAGGTTTTAGGCCCTGTGATCCTCATAGAGCCCAGGCGGACATTGCC
AGAGATGTTGGCGCCGCAAGGGCAGCGCGTGGTCAACTGGCCGTCGTTTTACAACCGCAT
AGAGA
>JXAB5TC01DRAV5 rank=0001707 x=1424.0 y=83.0 length=405
TGATACGTCTGTTGTAAAACGACGGCCAGTAAACCACGTCGCCCCTACTCACTACGTGAC
GGAGTCGGATGCGTCGCAGCGTGTGACCCAACTACTTGGCTCTCTTACTATAACCAGCCT
ACTCAGAAGACTCCACAATTGGATAACTGAGGACTGCCCCATCCCATGCTCCGGATCCTG
GCTCCGCGACGTGTGGGACTGGGTTTGCACCATCTTGACAGACTTCAAAAATTGGCTGAC
CTCTAAACTGTTCCCCAAGCTGCCCGGCCTCCCCTTCATCTCTTGTCAAAAGGGGTACAA
GGGTGTGTGGGCCGGCACTGGCATCATGACCACGCGCTGCCCTTGCGGCGCCAACATCTC
TGGCAATGTCCGCCTGGTCATAGCTGTTTCCTGTGAGACGTATCA
>JXAB5TC01CKDY8 rank=0001710 x=935.0 y=818.0 length=405
TCTCTATGCGCACAGGAAACAGCTATGACCAGGCGGACATTGCCAGAGATGTTGGCGCCG
CAAGGGCAGCGCGTGGTCATGATGCCAGTGCCGGCCCACACACCCTTGTACCCCTTTTGA
CAAGAGATGAAGGGGAGGCCGGGCAGCTTGGGGAACAATTTAGAGGTCAGCCAATTTTTG
AAGTCTGTCAAGATGGTGCAAACCCAGTCCCACACGTCGCGGAGCCAGGATCCGGAGCAT
GGGATGGGGCAGTCCTCAGTTATCCAATTGTGGAGTCTTCTGAGTAGGCTGGTTATAGTA
AGAGAGCCAAGTAGTTGGGTCACACGCTGCGACGCATCCGACTCCGTCACGTAGTGAGTA
GGGGCGACGTGGTTTACTGGCCGTCGTTTTACAACCGCATAGAGA
>JXAB5TC01C5N2F rank=0001717 x=1177.0 y=2437.0 length=405
TCTCTATGCGCACAGGAAACAGCTATGACCAGGCGGACATTGCCAGAGATGTTGGCGCCG
CAAGGGCAGCGCGTGGTCATGATGCCAGTGCCGGCCCACACACCCTTGTACCCCTTTTGA
CAAGAGATGAAGGGGAGGCCGGGCAGCTTGGGGAACAATTTAGAGGTCAGCCAATTTTTG
AAGTCTGTCAAGATGGTGCAAACCCAGTCCCACACGTCGCGGAGCCAGGATCCGGAGCAT
GGGATGGGGCAGTCCTCAGTTATCCAATTGTGGAGTCTTCTGAGTAGGCTGGTTATAGTA
AGAGAGCCAAGTAGTTGGGTCACACGCTGCGACGCATCCGACTCCGTCACGTAGTGAGTA
GGGGCGACGTGGTTTACTGGCCGTCGTTTTACAACCGCATAGAGA
>JXAB5TC01B3GLC rank=0001719 x=742.0 y=1582.0 length=404
TGATACGTCTGTTGTAAAACGACGGCCAGTAAACCACGTCGCCCCTACTCACTACGTGAC
GGAGTCGGATGCGTCGCAGCGTGTGACCCAACTACTTGGCTCTCTTACTATAACCAGCCT
ACTCAGAAGACTCCACAATTGGATAACTGAGGACTGCCCCATCCCATGCTCCGGATCCTG
GCTCCGCGACGTGTGGGACTGGGTTTGCACCATCTTGACAGACTTCAAAAATTGGCTGAC
CTCTAAATTGTTCCCCAAGCTGCCCGGCCTCCCCTTCATCTCTTGTCAAAAGGGGTACAA
GGGTGTGTGGGCCGGCACTGGCATCATGACCACGCGCTGCCCTTGCGGCGCCAACATCTC
TGGCAATGTCCGCTGGTCATAGCTGTTTCCTGTGAGACGTATCA
>JXAB5TC01BVHQO rank=0001721 x=651.0 y=2558.0 length=405
TGATACGTCTGTTGTAAAACGACGGCCAGTAAACCACGTCGCCCCTACTCACTACGTGAC
GGAGTCGGATGCGTCGCAGCGTGTGACCCAACTACTTGGCTCTCTTACTATAACCAGCCT
ACTCAGAAGACTCCACAATTGGATAACTGAGGACTGCCCCATCCCATGCTCCGGATCCTG
GCTCCGCGACGTGTGGGACTGGGTTTGCACCATCTTGACAGACTTCAAAAATTGGCTGAC
CTCTAAATTGTTCCCCAAGCTGCCCGGCCTCCCCTTCATCTCTTGTCAAAAGGGGTACAA
GGGTGTGTGGGCCGGCACTGGCATCATGACCACACGCTGCCCTTGCGGCGCCAACATCTC
TGGCAATGTCCGCCTGGTCATAGCTGTTTCCTGTGAGACGTATCA
>JXAB5TC01DAGU0 rank=0001730 x=1232.0 y=1098.0 length=422
TGATACGTCTGTTGTAAAACGACGGCCAGTTACCACGCGCTGCCCTTGCGGCGCCAACAT
CTCTGGCAATGTCCGCCTGGGCTCTATGAGGATCACAGGGCCTAAAACCTGCATGAACAC
CTGGCAGGGGACCTTTCCTATCAATTGCTACACGGAGGGCCAGTGCGCGCCGAAACCCCC
CACGAACTACAAGACCGCCATCTGGAGGGTGGCGGCCTCGGAGTACGCGGAGGTGACGCA
GCATGGGTCGTACTCCTATGTAACAGGACTGACCACTGACAATCTGAAAATTCCTTGCCA
ACTACCTTCTCCAGAGTTTTTCTCCTGGGTGGACGGTGTGCAGATCCATAGGTTTGCACC
CACACCAAAGCCGTTTTTCCGGGATGAGGTCTGGTCATAGCTGTTTCCTGTGAGACGTAT
CA
>JXAB5TC01BI09X rank=0001732 x=509.0 y=2979.0 length=404
TCTCTATGCGGTTGTAAAACGACGGCCAGTAACCACGTCGCCCCTACTCACTACGTGACG
GAGTCGGATGCGTCGCAGCGTGTGACCCAACTACTTGGCTCTCTTACTATAACCAGCCTA
CTCAGAAGACTCCACAATTGGATAACTGAGGACTGCCCCATCCCATGCTCCGGATCCTGG
CTCCGCGACGTGTGGGACTGGGTTTGCACCATCTTGACAGACTTCAAAAATTGGCTGACC
TCTAAATTGTTCCCCAAGCTGCCCGGCCTCCCCTTCATCTCTTGTCAAAAGGGGTACAAG
GGTGTGTGGGCCGGCACTGGCATCATGACCACGCGCTGCCCTTGCGGCGCCAACATCTCT
GGCAATGTCCGCCTGGTCATAGCTGTTTCCTGTGCGCATAGAGA
>JXAB5TC01CRF1J rank=0001736 x=1015.0 y=2405.0 length=443
TGATACGTCTGTTGTAAAACGACGGCCAGTACATCACGGCGGAGACTGCGGCGCGGCGCT
TGGCACGGGGATCACCTCCATCTGAGGCGAGCTCCTCAGTGAGCCAGCTATCAGCACCGT
CGCTGCGGGCCACCTGCACCACCCACAGCAACACCTATGACGTGGACATGGTCGATGCCA
ACCTGCTCATGGAGGGCGGTGTGGCTCAGACAGAGCCTGAGTCCAGGGTGCCCGTTCTGG
ACTTTCTCGAGCCAATGGCCGAGGAAGAGAGCGACCTTGAGCCCTCAATACCATCGGAGT
GCATGCTCCCCAGGAGCGGGTTTCCACGGGCCTTACCGGCTTGGGCACGGCCTGACTACA
ACCCGCCGCTCGTGGAATCGTGGAGGAGGCCAGATTACCAACCGCCCACCGTTGGTCATA
GCTGTTTCCTGTGAGACGTATCA
>JXAB5TC01BGMXY rank=0001738 x=482.0 y=1684.0 length=421
TGATACGTCTGTTGTAAAACGACGGCCATTGACACGCGCTGCCCTTGCGGCGCCAACATC
TCTGGCAATGTCCGCCTGGGCTCTATGAGGATCACAGGGCCTAAAACCTGCATGAACACC
TGGCAGGGGACCTTTCCTATCAATTGCTACACGGAGGGCCAGTGCGCGCCGAAACCCCCC
ACGAACTACAAGACCGCCATCTGGAGGGTGGCGGCCTCGGAGTACGCGGAGGTGACGCAG
CATGGGTCGTACTCCTATGTAACAGGACTGACCACTGACAATCTGAAAATTCCTTGCCAA
CTACCTTCTCCAGAGTTTTTCTCCTGGGTGGACGGTGTGCAGATCCATAGGTTTGCACCC
ACACCAAAGCCGTTTTTCCGGGATGAGGTCTGGTCATAGCTGTTTCCTGTGAGACGTATC
A
>JXAB5TC01CEGN6 rank=0001743 x=867.0 y=2900.0 length=405
TGATACGTCTGTTGTAAAACGACGGCCAGTAAACCACGTCGCCCCTACTCACTACGTGAC
GGAGTCGGATGCGTCGCAGCGTGTGACCCAACTACTTGGCTCTCTTACTATAACCAGCCT
ACTCAGAAGACTCCACAATTGGATAACTGAGGACTGCCCCATCCCATGCTCCGAATCCTG
GCTCCGCGACGTGTGGGACTGGGTTTGCACCATCTTGACAGACTTCAAAAATTGGCTGAC
CTCTAAATTGTTCCCCAAGCTGCCCGGCCTCCCCTTCATCTCTTGTCAAAAGGGGTACAA
GGGTGTGTGGGCCGGCACTGGCATCATGACCACGCGCTGCCCTTGCGGCGCCAACATCTC
TGGCAATGTCCGCCTGGTCATAGCTGTTTCCTGTGAGACGTATCA
>JXAB5TC01DO0YT rank=0001756 x=1398.0 y=403.0 length=406
TGATACGTCTGTTAGTAAAACGACGGCCAGTAAACCACGTCGCCCCTACTCACTACGTGA
CGGAGTCGGATGCGGTCGCAGCGTGTGACCCAACTACTTGGCTCTCTTACTATAACCAGC
CTACTCAGAAGACTCCACAATTGGATAACTGAGGACTGCCCCATCCCATGCTCCGGATCC
TGGCTCCGCGACGTGTGGGACTGGGTTTGCACCATCTTGGACAGACTTCAAAAATTGGCT
GACCTCTAAATTGTTCCCCAAGCTGCCCGGCCTCCCCTTCATCTCTTGTCAAAAGGGGTA
CAAGGGTGTGTGGGCCGGCACTGGCATCATGACCACGCGCTGCCCTTGCGGCGCCAACAT
CTCTGGCAATGTCCGCCTGGTCATAGCTGTTCCGTGAGACGTATCA
>JXAB5TC01B13D6 rank=0001757 x=726.0 y=3356.0 length=423
TGATACGTCTGTTGTAAAACGACGGCCAGTTGACCACGCGCTGCCCTTGCGGCGCCAACA
TCTCTGGCAATGTCCGCCTGGGCTCTATGAGGATCACAGGGCCTAAAACCTGCATGAACA
CCTGGCAGGGGACCTTTCCTATCAATTGCTACACGGAGGGCCAGTGCGCGCCGAAACCCC
CCACGAACTACAAGACCGCCATCTGGAGGGTGGCGGCCTCGGAGTACGCGGAGGTGACGC
AGCATGGGTCGTACTCCTATGTAACAGGACTGACCACTGACAATCTGAAAATTCCTTGCC
AACTACCTTCTCCAGAGTTTTTCTCCTGGGTGGACGGTGTGCAGATCCATAGGTTTGCAC
CCACACCAAAGCCGTTTTTCCGGGATGAGGTCTGGTCATAGCTGTTTCCTGTGAGACGTA
TCA
>JXAB5TC01C0014 rank=0001759 x=1124.0 y=3082.0 length=405
TGATACGTCTGTTGTAAAACGACGGCCAGTAAACCACGTCGCCCCTACTCACTACGTGAC
GGAGTCGGATGCGTCGCAGCGTGTGACCCAACTACTTGGCTCTCTTACTATAACCAGCCT
ACTCAGAAGACTCCACAATTGGATAACTGAGGACTGCCCCATCCCATGCTCCGGATCCTG
GCTCCGCGACGTGTGGGACTGGGTTTGCACCATCTTGACAGACTTCAAAAATTGGCTGAC
CTCTAAATTGTTCCCCAAGCTGCCCGGCCTCCCCTTCATCTCTTGTCAAAAGGGGTACAA
GGGTGTGTGGGCCGGCACTGGCATCATGACCACGCGCTGCCCTTGCGGCGCCGACATCTC
TGGCAATGTCCGCCTGGTCATAGCTGTTTCCTGTGAGACGTATCA
>JXAB5TC01CJM4T rank=0001762 x=926.0 y=2891.0 length=443
TCTCTATGCGGTTGTAAAACGACGGCCAGTACATCACGGCGGAGACTGCGGCGCGGCGCT
TGGCACGGGGATCACCTCCATCTGAGGCGAGCTCCTCAGTGAGCCAGCTATCAGCACCGT
CGCTGCGGGCCACCTGCACCACCCACAGCAACACCTATGACGTGGACATGGTCGATGCCA
ACCTGCTCATGGAGGGCGGTGTGGCTCAGACAGAGCCTGAGTCCAGGGTGCCCGTTCTGG
ACTTTCTCGAGCCAATGGCCGAGGAAGAGAGCGACCTTGAGCCCTCAATACCATCGGAGT
GCATGCTCCCCAGGAGCGGGTTTCCACGGGCCTTACCGGCTTGGGCACGGCCTGACTACA
ACCCGCCGCTCGTGGAATCGTGGAGGAGGCCAGATTACCAACCGCCCACCGTTGGTCATA
GCTGTTTCCTGTGCGCATAGAGA
>JXAB5TC01DON12 rank=0001767 x=1394.0 y=56.0 length=405
TGATACGTCTCACAGGAAACAGCTATGACCAGGCGGACATTGCCAGAGATGTTGGCGCCG
CAAGGGCAGCGCGTGGTCATGATGCCAGTGCCGGCCCACACACCCTTGTACCCCTTTTGA
CAAGAGATGAAGGGGAGGCCGGGCAGCTTGGGGAACAATTTAGAGGTCAGCCAATTTTTG
AAGTCTGTCAAGATGGTGCAAACCCAGTCCCACACGTCGCGGAGCCAGGATCCGGAGCAT
GGGATGGGGCAGTCCTCAGTTATCCAATTGTGGAGTCTTCTGAGTAGGCTGGTTATAGTA
AGAGAGCCAAGTAGTTGAGTCACACGCTGCGACGCATCCGACTCCGTCACGTAGTGAGTA
GGGGCGACGTGGTTTACTGGCCGTCGTTTTACAACAGACGTATCA
>JXAB5TC01C87Q9 rank=0001769 x=1217.0 y=4083.0 length=405
TCTCTATGCGGTTGTAAAACGACGGCCAGTAAACCACGTCGCCCCTACTCACTACGTGAC
GGAGTCGGATGCGTCGCAGCGTGTGACCCAACTACTTGGCTCTCTTACTATAACCAGCCT
ACTCAGAAGACTCCACAATTGGATAACTGAGGACTGCCCCATCCCATGCTCCGGATCCTG
GCTCCGCGACGTGTGGGACTGGGTTTGCACCATCTTGACAGACTTCAAAAATTGGCTGAC
CTCTAAATTGTTCCCCAAGCTGCCCGGCCTCCCCTTCATCTCTTGTCAAAAGGGGTACAA
GGGTGTGTGGGCCGGCACTGGCATCATGACCACGCGCTGCCCTTGCGGCGCCAACATCTC
TGGCAATGTCCGCCTGGTCATAGCTGTTTCCTGTGCGCATAGAGA
>JXAB5TC01BA0OR rank=0001771 x=418.0 y=1705.0 length=443
TGATACGTCTGTTGTAAAACGACGGCCAGTACATCACGGCGGAGACTGCGGCGCGGCGCT
TGGCACGGGGATCACCTCCATCTGAGGCGAGCTCCTCAGTGAGCCAGCTATCAGCACCGT
CGCTGCGGGCCACCTGCACCACCCACAGCAACACCTATGACGTGGACATGGTCGATGCCA
ACCTGCTCATGGAGGGCGGTGTGGCTCAGACAGAGCCTGAGTCCAGGGTGCCCGTTCTGG
ACTTTCTCGAGCCAATGGCCGAGGAAGAGAGCGACCTTGAGCCCTCAATACCACCGGAGT
GCATGCTCCCCAGGAGCGGGTTTCCACGGGCCTTACCGGCTTGGGCACGGCCTGACTACA
ACCCGCCGCTCGTGGAATCGTGGAGGAGGCCAGATTACCAACCGCCCACCGTTGGTCATA
GCTGTTTCCTGTGAGACGTATCA
>JXAB5TC01B33UC rank=0001773 x=749.0 y=3042.0 length=423
TGATACGTCTGTTGTAAAACGACGGCCAGTTGACCACGCGCTGCCCTTGCGGCGCCAACA
TCTCTGGCAATGTCCGCCTGGGCTCTATGAGGATCACAGGGCCTAAAACCTGCATGAACA
CCTGGCAGGGGACCTTTCCTATCAATTGCTACACGGAGGGCCAGTGCGCGCCGAAACCCC
CCACGAACTACAAGACCGCCATCTGGAGGGTGGCGGCCTCGGAGTACGCGGAGGTGACGC
AGCATGGGTCGTACTCCTATGTAACAGGACTGACCACTGACAATCTGAAAATTCCTTGCC
AACTACCTTCTCCAGAGTTTTTCTCCTGGGTGGACGGTGTGCAGATCCATAGGTTTGCAC
CCACACCAAAGCCGTTTTTCCGGGATGAGGTCTGGTCATAGCTGTTTCCTGTGAGACGTA
TCA
>JXAB5TC01CFD7C rank=0001776 x=878.0 y=1302.0 length=423
TGATACGTCTGTTGTAAAACGACGGCCAGTTGACCACGCGCTGCCCTTGCGGCGCCAACA
TCTCTGGCAATGTCCGCCTGGGCTCTATGAGGATCACAGGGCCTAAAACCTGCATGAACA
CCTGGCAGGGGACCTTTCCTATCAATTGCTACACGGAGGGCCAGTGCGCGCCGAAACCCC
CCACGAACTACAAGACCGCCATCTGGAGGGTGGCGGCCTCGGAGTACGCGGAGGTGACGC
AGCATGGGTCGTACTCCTATGTAACAGGACTGACCACTGACAATCTAAAAATTCCTTGCC
AACTACCTTCTCCAGAGTTTTTCTCCTGGGTGGACGGTGTGCAGATCCATAGGTTTGCAC
CCACACCAAAGCCGTTTTTCCGGGATGAGGTCTGGTCATAGCTGTTTCCTGTGAGACGTA
TCA
>JXAB5TC01DJHBH rank=0001789 x=1334.0 y=3803.0 length=73
TGAATACGTCTCACAGGAAACAGCTATGACCAGACCTCATCCCGGAAAAACGGCTTTGGT
GTGGGTGACAACT
>JXAB5TC01DHK3F rank=0001793 x=1313.0 y=1401.0 length=404
TGATACGTCTGTTGTAAAACGACGGCCAGTAACCACGTCGCCCCTACTCACTACGTGACG
GAGTCGGATGCGTCGCAGCGTGTGACCCAACTACTTGGCTCTCTTACTATAACCAGCCTA
CTCAGAAGACTCCACAATTGGATAACTGAGGACTGCCCCATCCCATGCTCCGGATCCTGG
TTCCGCGACGTGTGGGACTGGGTTTGCACCATCTTGACAGACTTCAAAAATTGGCTGACC
TCTAAATTGTTCCCCAAGCTGCCCGGCCTCCCCTTCATCTCTTGTCAAAAGGGGTACAAG
GGTGTGTGGGCCGGCACTGGCATCATGACCACGCGCTGCCCTTGCGGCGCCAACATCTCT
GGCAATGTCCGCCTGGTCATAGCTGTTTCCTGTGAGACGTATCA
>JXAB5TC01DQG89 rank=0001796 x=1414.0 y=2635.0 length=405
TCTCTATGCGCACAGGAAACAGCTATGACCAGGCGGACATTGCCAGAGATGTTGGCGCCG
CAAGGGCAGCGCGTGGTCATGATGCCAGTGCCGGCCCACACACCCTTGTACCCCTTTTGA
CAAGAGATGAAGGGGAGGCCGGGCAGCTTGGGGAACAATTTAGAGGTCAGCCAATTTTTG
AAGTCTGTCAAGATGGTGCAAACCCAGTCCCACACGTCGCGGAGCCAGGATCCGGAGCAT
GGGATGGGGCAGTCCTCAGTTATCCAATTGTGGAGTCTTCTGAGTAGGCTGGTTATAGTA
AGAGAGCCAAGTAGTTGGGTCACACGCTGCGACGCATCCGACTCCGTCACGTAGTGAGTA
GGGGCGACGTGGTTTACTGGCCGTCGTTTTACAACCGCATAGAGA
>JXAB5TC01CGGGG rank=0001801 x=890.0 y=1726.0 length=443
TCTCTATGCGGTTGTAAAACGACGGCCAGTACATCACGGCGGAGACTGCGGCGCGGCGCT
TGGCACGGGGATCACCTCCATCTGAGGCGAGCTCCTCAGTGAGCCAGCTATCAGCACCGT
CGCTGCGGGCCACCTGCACCACCCACAGCAACACCTATGACGTGGACATGGTCGATGCCA
ACCTGCTCATGGAGGGCGGTGTGGCTCAGACAGAGCCTGAGTCCAGGGTGCCCGTTCTGG
ACTTTCTCGAGCCAATGGCCGAGGAAGAGAGCGACCTTGAGCCCTCAATACCATCGGAGT
GCATGCTCCCCAGGAGCGGGTTTCCACGGGCCTTACCGGCTTGGGCACGGCCTGACTACA
ACCCGCCGCTCGTGGAATCGTGGAGGAGGCCAGATTACCAACCGCCCACCGTTGGTCATA
GCTGTTTCCTGTGCGCATAGAGA
>JXAB5TC01CPBXK rank=0001803 x=991.0 y=2070.0 length=404
TCTCTATGCGCACAGGAAACAGCTATGACCAGGCGGACATTGCCAGAGATGTTGGCGCCG
CAAGGGCAGCGCGTGGTCATGATGCCAGTGCCGGCCCACACACCCTTGTACCCCTTTTGA
CAAGAGATGAAGGGGAGGCCGGGCAGCTTGGGGAACAATTTAGAGGTCAGCCAATTTTTG
AAGTCTGTCAAGATGGTGCAAACCCAGTCCCACACGTCGCGGAGCCAGGATCCGGAGCAT
GGGACGGGGCAGTCCTCAGTTATCCAATTGTGGAGTCTTCTGAGTAGGCTGGTTATAGTA
AGAGAGCCAAGTAGTTGGGTCACACGCTGCGACGCATCCGACTCCGTCACGTAGTGAGTA
GGGGCGACGTGGTTTACTGGCCGTCGTTTACAACCGCATAGAGA
>JXAB5TC01DMAII rank=0001822 x=1366.0 y=3880.0 length=423
TGATACGTCTGTTGTAAAACGACGGCCAGTTGACCACGCGCTGCCCTTGCGGCGCCAACA
TCTCTGGCAATGTCCGCCTGGGCTCTATGAGGATCACAGGGCCTAAAACCTGCATGAACA
CCTGGCAGGGGACCTTTCCTATCAATTGCTACACGGAGGGCCAGTGCGCGCCGAAACCCC
CCACGAACTACAAGACCGCCATCTGGAGGGTGGCGGCCTCGGAGTACGCGGAGGTGACGC
AGCATGGGTCGTACTCCTATGTAACAGGACTGACCACTGACAATCTGAAAATTCCTTGTC
AACTACCTTCTCCAGAGTTTTTCTCCTGGGTGGACGGTGTGCAGATCCATAGGTTTGCAC
CCACACCAAAGCCGTTTTTCCGGGATGAGGTCTGGTCATAGCTGTTTCCTGTGAGACGTA
TCA
>JXAB5TC01BZ80C rank=0001823 x=705.0 y=3338.0 length=421
TGATACGTCTGTTGTAAAACGACGGCCAGTTGACCACGCGCTGCCCTTGCGGCGCCAACA
TCTCTGGCAATGTCCGCCTGGGCTCTATGAGGATCACAGGGCCTAAAACCTGCATGAACA
CCTGGCAGGGGACCTTTCCTATCAATTGCTACACGGAGGGCCAGTGCGCGCCGAAACCCC
CCACGAACTACAAGACCGCCATCTGGAGGGTGGCGGCCTCGGAGTACGCGGAGGTGACGC
AGCATGGGTCGTACTCCTATGTAACAGGACTGACCACTGACAATCTGAAAATTCCTTGCC
AACTACCTTCTCCAGAGTTTTTCTCCTGGGTGGACGGTGTGCAGATCCATAGGTTTGCAC
CCACACCAAAGCCGTTTTTCCGGGATGAGGTCTGGTCATAGCTTCGTTCTGTGATCGATG
A
>JXAB5TC01CLO62 rank=0001828 x=950.0 y=572.0 length=403
TCTCTATGCGCACAGGAAACAGCTATGACCTGCGGACATTGCCAGAGATGTTGGCGCCGC
AAGGGCAGCGCGTGGTCATGATGCCAGTGCCGGCCCACACACCCTTGTACCCCTTTTGAC
AAGAGATGAAGGGGAGGCCGGGCAGCTTGGGGAACAATTTAGAGGTCAGCCAATTCTTGA
AGTCTGTCAAGATGGTGCAAACCCAGTCCCACACGTCGCGGAGCCAGGATCCGGAGCATG
GGATGGGGCAGTCCTCAGTTATCCAATTGTGGAGTCTTCTGAGTAGGCTGGTTATAGTAA
GAGAGCCAAGTAGTTGGGTCACACGCTGCGACGCATCCGACTCCGTCACGTAGTGAGTAG
GGGCACGTGGTTTACTGGCCGTCGTTTTACAACCGCATAGAGA
>JXAB5TC01BY3NE rank=0001832 x=692.0 y=2984.0 length=443
TCTCTATGCGGTTGTAAAACGACGGCCAGTACATCACGGCGGAGACTGCGGCGCGGCGCT
TGGCACGGGGATCACCTCCATCTGAGGCGAGCTCCTCAGTGAGCCAGCTATCAGCACCGT
CGCTGCGGGCCACCTGCACCACCCACAGCAACACCTATGACGTGGACATGGTCGATGCCA
ACCTGCTCATGGAGGGCGGTGTGGCTCAGACAGAGCCTGAGTCCAGGGTGCCCGTTCTGG
ACTTTCTCGAGCCAATGGCCGAGGAAGAGAGCGACCTTGAGCCCTCAATACCATCGGAGT
GCATGCTCCCCAGGAGCGGGTTTCCACGGGCCTTACCGGCTTGGGCACGGCCTGACTACA
ACCCGCCGCTCGTGGAATCGTGGAGGAGGCCAGGTTACCAACCGCCCACCGTTGGTCATA
GCTGTTTCCTGTGCGCATAGAGA
>JXAB5TC01C4HS6 rank=0001834 x=1164.0 y=920.0 length=422
TGATACGTCTGTTGTAAAACGACGGCCAGTGACCACGCGCTGCCCTTGCGGCGCCAACAT
CTCTGGCAATGTCCGCCTGGGCTCTATGAGGATCACAGGGCCTAAAACCTGCATGAACAC
CTGGCAGGGGACCTTTCCTATCAATTGCTACACGGAGGGCCAGTGCGCGCCGAAACCCCC
CACGAACTACAAGACCGCCATCTGGAGGGTGGCGGCCTCGGAGTACGCGGAGGTGACGCA
GCATGGGTCGTACTCCTATGTAACAGGACTGACCACTGACAATCTGAAAATTCCTTGCCA
ACTACCTTCTCCAGAGTTTTTCTCCTGGGTGGACGGTGTGCAGATCCATAGGTTTGCACC
CACACCAAAGCCGTTTTTCCGGGATGAGGTCTGGTCATAGCTGTTTCCTGTGAGACGTAT
CA
>JXAB5TC01CHB3Q rank=0001838 x=900.0 y=1780.0 length=405
TGATACGTCTGTTGTAAAACGACGGCCAGTAAACCACGTCGCCCCTACTCACTACGTGAC
GGAGTCGGATGCGTCGCAGCGTGTGACCCAACTACTTGGCTCTCTTACTATAACCAGCCT
ACTCAGAAGACTCCACAATTGGATAACTGAAGACTGCCCCATCCCATGCTCCGGATCCTG
GCTCCGCGACGTGTGGGACTGGGTTTGCACCATCTTGACAGACTTCAAAAATTGGCTGAC
CTCTAAATTGTTCCCCAAGCTGCCCGGCCTCCCCTTCATCTCTTGTCAAAAGGGGTACAA
GGGTGTGTGGGCCGGCACTGGCATCATGACCACGCGCTGCCCTTGCGGCGCCAACATCTC
TGGCAATGTCCGCCTGGTCATAGCTGTTTCCTGTGAGACGTATCA
>JXAB5TC01C76YO rank=0001841 x=1206.0 y=1454.0 length=405
TCTCTATGCGCACAGGAAACAGCTATGACCAGGCGGACATTGCCAGAGATGTTGGCGCCG
CAAGGGCAGCGCGTGGTCATGATGCCAGCGCCGGCCCACACACCCTTGTACCCCTTTTGA
CAAGAGATGAAGGGGAGGCCGGGCAGCTTGGGGAACAATTTAGAGGTCAGCCAATTTTTG
AAGTCTGTCAAGATGGTGCAAACCCAGTCCCACACGTCGCGGAGCCAGGATCCGGAGCAT
GGGATGGGGCAGTCCTCAGTTATCCAATTGTGGAGTCTTCTGAGTAGGCTGGTTATAGTA
AGAGAGCCAAGTAGTTGGGTCACACGCTGCGACGCATCCGACTCCGTCACGTAGTGAGTA
GGGGCGACGTGGTTTACTGGCCGTCGTTTTACAACCGCATAGAGA
>JXAB5TC01CBD37 rank=0001845 x=832.0 y=2981.0 length=422
TCTCTATGCGCACAGGAAACAGCTATGACCAGACCTCATCCCGGAAAACGGCTTTGGTGT
GGGTGCAAACCTATGGATCTGCACACCGTCCACCCAGGAGAAAAACTCTGGAGAAGGTAG
TTGGCAAGGAATTTTCAGATTGTCAGTGGTCAGTCCTGTTACATAGGAGTACGACCCATG
CTGCGTCACCTCCGCGTACTCCGAGGCCGCCACCCTCCAGATGGCGGTCTTGTAGTTCGT
GGGGGGTTTCGGCGCGCACTGGCCCTCCGTGTAGCAATTGATAGGAAAGGTCCCCTGCCA
GGTGTTCATGCAGGTTTTAGGCCCTGTGATCCTCATAGAGCCCAGGCGGACATTGCCAGA
GATGTTGGCGCCGCAAGGGCAGCGCGTGGTCAACTGGCCGTCGTTTTACAACCGCATAGA
GA
>JXAB5TC01B83PY rank=0001846 x=806.0 y=2692.0 length=404
TCTCTATGCGCACAGGAAACAGCTATGACCAGGCGGACATTGCCAGAGATGTTGGCGCCG
CAAGGGCAGCGCGTGGTCATGATGCCAGTGCCGGCCCACACACCCTTGTACCCCTTTTGA
CAAGAGATGAAGGGGAGGCCGGGCAGCTTGGGGAACAATTTAGAGGTCAGCCAATTTTTG
AAGTCTGTCAAGATGGTGCAAACCCAGTCCCACACGTCGCGGAGCCAGGATCCGGAGCAT
GGGATGGGGCAGTCCTCAGTTATCCAATTGTGGAGTCTTCTGAGTAGGCTGGTTATAGTA
AGAGAGCCAAGTAGTTGGGTCACACGCTGCGACGCATCCGACTCCGTCACGTAGTGAGTA
GGGGCGACGTGGTTTACTGCCGTCGTTTTACAACCGCATAGAGA
>JXAB5TC01CYBQY rank=0001855 x=1093.0 y=3944.0 length=423
TGATACGTCTGTTGTAAAACGACGGCCAGTTGACCACGCGCTGCCCTTGCGGCGCCAACA
TCTCTGGCAATGTCCGCCTGGGCTCTATGAGGATCACAGGGCCTAAAACCTGCATGAACA
CCTGGCAGGGGACCTTTCCTATCAATTGCTACACGGAGGGCCAGTGCGCGCCGAAACCCC
CCACGAACTACAAGACCGCCATCTGGAGGGTGGCGGCCTCGGAGTACGCGGAGGTGACGC
AGCATGGGTCGTACTCCTATGTAACAGGACTGACCACTGACAATCTGAAAATTCCTTGCC
AACTACCTTCTCCAGAGTTTTTCTCCTGGGTGGACGGTGTGCAGATCCATAGGTTTGCAC
CCACACCAAAGCCGTTTTTCCGGGATGAGGTCTGGTCATAGCTGTTTCCTGTGAGACGTA
TCA
>JXAB5TC01BF4PM rank=0001856 x=476.0 y=2632.0 length=405
TGATACGTCTGTTGTAAAACGACGGCCAGTAAACCACGTCGCCCCTACTCACTACGTGAC
GGAGTCGGATGCGTCGCAGCGTGTGACCCAACTACTTGGCTCTCTTACTATAACCAGCCT
ACTCAGAAGACTCCACAATTGGATAACTGAGGACTGCCCCATCCCATGCTCCGGATCCTG
GCTCCGCGACGTGTGGGACTGGGTTTGCACCATCTTGACAGACTTCAAAAATTGGCTGAC
CTCTAAATTGTTCCCCAAGCTGCCCGGCCTCCCCTTCATCTCTTGTCAAAAGGGGTACAA
GGGTGTGTGGGCCGGCACTGGCATCATGACCACGCGCTGCCCTTGCGGCGCCAACATCTC
TGGCAATGTCCGCCTGGTCATAGCTGTTTCCTGTGAGACGTATCA
>JXAB5TC01CX0V5 rank=0001857 x=1090.0 y=2163.0 length=423
TGATACGTCTGTTGTAAAACGACGGCCAGTTGACCACGCGCTGCCCTTGCGGCGCCAACA
TCTCTGGCAATGTCCGCCTGGGCTCTATGAGGATCACAGGGCCTAAAACCTGCATGAACA
CCTGGCAGGGGACCTTTCCTATCAATTGCTACACGGAGGGCCAGTGCGCGCCGAAACCCC
CCACGAACTACAAGACCGCCATCTGGAGGGTGGCGGCCTCGGAGTACGCGGAGGTGACGC
AGCATGGGTCGTACTCCTATGTAACAGGACTGACCACTGACAATCTGAAAATTCCTTGCC
AACTACCTTCTCCAGAGTTTTTCTCCTGGGTGGACGGTGTGCAGATCCATAGGTTTGCAC
CCACACCAAAGCCGTTTTTCCGGGATGAGGTCTGGTCATAGCTGTTTCCTGTGAGACGTA
TCA
>JXAB5TC01C4C7G rank=0001860 x=1162.0 y=3146.0 length=421
TGATAGTCTGTTGTAAAACGACGGCCAGTTGACCACGCGCTGCCCTTGCGGCGCCAACAT
CTCTGGCAATGTCCGCCTGGGCTCTATGAGGATCACAGGGCCTAAAACCTGCATGAACAC
CTGGCAGGGGACCTTTCCTATCAATTGCTACACGGAGGGCCAGTGCGCGCCGAAACCCCC
CACGAACTACAAGACCGCCATCTGGAGGGTGGCGGCCTCGGAGTACGCGGAGGTGACGCA
GCATGGGTCGTACTCCTATGTAACGGGACTGACCACTGACAATCTGAAAATTCCTTGCCA
ACTACCTTCTCCAGAGTTTTTCTCCTGGGTGGACGGTGTGCAGATCCATAGGTTTGCACC
CACACCAAAGCCGTTTTTCCGGATGAGGTCTGGTCATAGCTGTTTCCTGTGAGACGTATC
A
>JXAB5TC01BQLP3 rank=0001866 x=595.0 y=3817.0 length=437
TGATACGTTGTTGTCGACGGCCAGTACATCACGGCGGAGACTGCGGCGCGGCGCTTGGCA
CGGGGATCACCTCCATCTGAGGCGAGCTCCTCAGTGAGCCAGCTATCAGCACCGTCGCTG
CGGGCCACCTGCACCACCCACAGCAACACCTATGACCGTGGACATGGTCGATGCCAACCT
GCTCATGGAGGGCGGTGTGGCTCAGACAGAGCCTGAGTCCAGGGTGCCCGTTCTGGACTT
TCTCGAGCCAATGGCCGCGGAAGAGAGCGACCTTGAGCCCTCAATACCATCGGAGTGCAT
GCTCCCCAGGAGCGGGTTTCCACGGGCCTTACCGGCTTGGGCACGGCCTGACTACAACCC
GCCGCTCGTGGAATCGTGGAGGAGGCCAGATTACCAACCGCCCACCGTGTCATAGCTGTT
TCCTGTGAGACGTATCA
>JXAB5TC01DS20R rank=0001869 x=1444.0 y=1273.0 length=405
TGATACGTCTGTTGTAAAACGACGGCCAGTAAACCACGTCGCCCCTACTCACTACGTGAC
GGAGTCGGATGCGTCGCAGCGTGTGACCCAACTACTTGGCTCTCTTACTATAACCAGCCT
ACTCAGAAGACTCCACAATTGGATAACTGAGGACTGCCCCATCCCATGCTCCGGATCCTG
GCTCCGCGACGTGTGGGACTGGGTTTGCACCATCTTGACAGACTTCAAAAATTGGCTGAC
CTCTAAATTGTTCCCCAAGCTGCCCGGCCTCCCCTTCATCTCTTGTCAAAAGGGGTACAA
GGGTGTGTGGGCCGGCACTGGCATCATGACCACGCGCTGCCCTTGCGGCGCCAACATCTC
TGGCAATGTCCGCCTGGTCATAGCTGTTTCCTGTGAGACGTATCA
>JXAB5TC01DCMKI rank=0001876 x=1256.0 y=3504.0 length=405
TGATACGTCTCACAGGAAACAGCTATGACCAGGCGGACATTGCCAGAGATGTTGGCGCCG
CAAGGGCAGCGCGTGGTCATGATGCCAGTGCCGGCCCACACACCCTTGTACCCCTTTTGA
CAAGAGATGAAGGGGAGGCCGGGCAGCTTGGGGAACAATTTAGAGGTCAGCCAATTTTTG
AAGTCTGTCAAGATGGTGCAAACCCAGTCCCACACGTCGCGGAGCCAGGATCCGGAGCAT
GGGATGGGGCAGTCCTCAGTTATCCAATTGTGGAGTCTTCTGAGTAGGCTGGTTATAGTA
AGAGAGCCAAGTAGTTGGGTCACACGCTGCGACGCATCCGACTCCGCCACGTAGTGAGTA
GGGGCGACGTGGTTTACTGGCCGTCGTTTTACAACAGACGTATCA
>JXAB5TC01DRXUI rank=0001877 x=1431.0 y=1160.0 length=405
TCTCTATGCGCACAGGAAACAGCTATGACCAGGCGGACATTGCCAGAGATGTTGGCGCCG
CAAGGGCAGCGCGTGGTCATGATGCCAGTGCCGGCCCACACACCCTTGTACCCCTTTTGA
CAAGAGATGAAGGGGAGGCCGGGCAGCTTGGGGAACAATTTAGAGGTCAGCCAATTTTTG
AAGTCTGTCAAGATGGTGCAAACCCAGTCCCACACGTCGCGGAGCCAGGATCCGGAGCAT
GGGATGGGGCAGTCCTCAGTTATCCAATTGTGGAGTCTTCTGAGTAGGCTGGTTATAGTA
AGAGAGCCAAGTAGTTGGGTCACACGCTGCGACGCATCCGACTCCGTCACGTAGTGAGTA
GGGGCGACGTGGTTTACTGGCCGTCGTTTTACAACCGCATAGAGA
>JXAB5TC01DN8AW rank=0001878 x=1389.0 y=118.0 length=423
TGATACGTCTGTTGTAAAACGACGGCCAGTTGACCACGCGCTGCCCTTGCGGCGCCAACA
TCTCTGGCAATGTCCGCCTGGGCTCTATGAGGATCACAGGGCCTAAAACCTGCATGAACA
CCTGGCAGGGGACCTTTCCTATCAATTGCTACACGGAGGGCCAGTGCGCGCCGAAACCCC
CCACGAACTACAAGACCGCCATCTGGAGGGTGGCGGCCTCGGAGTACGCGGAGGTGACGC
AGCATGGGTCGTACTCCTATGTAACAGGACTGACCACTGACAATCTGAAAATTCCTTGCC
AACTACCTTCTCCAGAGTTTTTCTCCTGGGTGGACGGTGTGCAGATCCATAGGTTTGCAC
CCACACCAAAGCCGTTTTTCCGGGATGAGGTCTGGTCATAGCTGTTTCCTGTGAGACGTA
TCA
>JXAB5TC01B8ZI3 rank=0001882 x=805.0 y=1357.0 length=423
TGATACGTCTGTTGTAAAACGACGGCCAGTTGACCACGCGCTGCCCTTGCGGCGCCAACA
TCTCTGGCAATGTCCGCCTGGGCTCTATGAGGATCACAGGGCCTAAAACCTGCATGAACA
CCTGGCAGGGGACCTTTCCTATCAATTGCTACACGGAGGGCCAGTGCGCGCCGAAACCCC
CCACGAACTACAAGACCGCCATCTGGAGGGTGGCGGCCTCGGAGTACGCGGAGGTGACGC
AGCATGGGTCGTACTCCTATGTAACAGGACTGACCACTGACAATCTGAAAATTCCTTGCC
AACTACCTTCTCCAGAGTTTTTCTCCTGGGTGGACGGTGTGCAGATCCATAGGTTTGCAC
CCACACCAAAGCCGTTTTTCCGGGATGAGGTCTGGTCATAGCTGTTTCCTGTGAGACGTA
TCA
>JXAB5TC01DSHCW rank=0001884 x=1437.0 y=1870.0 length=404
TCTCTATGCGCACAGGAAACAGCTATGACCAGGCGGACATTGCCAGAGATGTTGGCGCCG
CAAGGGCAGCGCGTGGTCATGATGCCAGTGCCGGCCCACACACCCTTGTACCCCTTTTGA
CAAGAGATGAAGGGGAGGCCGGGCAGCTTGGGGAACAATTTAGAGGTCAGCCAATTTTTG
AAGTCTGTCAAGATGGTGCAAACCCAGTCCCACACGTCGCGGAGCCAGGATCCGGAGCAT
GGGATGGGGCAGTCCTCAGTTATCCAATTGTGGAGTCTTCTGAGTAGGCTGGTTATAGTA
AGAGAGCCAAGTAGTTGGGTCACACGCTGCGACGCATCCGACTCCGTCACGTAGTGAGTA
GGGGCGACGTGGTTTACTGGCCGCGTTTTACAACCGCATAGAGA
>JXAB5TC01DU0VR rank=0001889 x=1466.0 y=1701.0 length=405
TCTCTATGCGGTTGTAAAACGACGGCCAGTAAACCACGTCGCCCCTACTCACTACGTGAC
GGAGTCGGATGCATCGCAGCGTGTGACCCAACTACTTGGCTCTCTTACTATAACCAGCCT
ACTCAGAAGACTCCACAATTGGATAACTGAGGACTGCCCCATCCCATGCTCCGGATCCTG
GCTCCGCGACGTGTGGGACTGGGTTTGCACCATCTTGACAGACTTCAAAAATTGGCTGAC
CTCTAAATTGTTCCCCAAGCTGCCCGGCCTCCCCTTCATCTCTTGTCAAAAGGGGTACAA
GGGTGTGTGGGCCGGCACTGGCATCATGACCACGCGCTGCCCTTGCGGCGCCAACATCTC
TGGCAATGTCCGCCTGGTCATAGCTGTTTCCTGTGCGCATAGAGA
>JXAB5TC01A28YK rank=0001891 x=329.0 y=3722.0 length=443
TGATACGTCTGTTGTAAAACGACGGCCAGTACATCACGGCGGAGACTGCGGCGCGGCGCT
TGGCACGGGGATCACCTCCATCTGAGGCGAGCTCCTCAGTGAGCCAGCTATCAGCACCGT
CGCTGCGGGCCACCTCCACCACCCACAGCAACACTTATGACGTGGACATGGTCGATGCCA
ACCTGCTCATGGAGGGCGGTGTGGCTCAAACAGAGCCTGAGTCCAGGGTGCCCGTTCTGG
ACTTTCTCGAGCCAATGGCCGAGGAAGAGAGCGACCTTGAGCCCTCAATACCATCGGAGT
GCATGCTCCCCAGGACGCGGGTTTCCACGGGCCTTACCGGGCTTGGGCACGGCCTGACCT
ACAACCCGCCGCTCGTGGAATCGTGGAGAGGCCAGATTACCAACGCCACCGTTGGTCATA
GCTGTTTCCTGTGAGACGTATCA
>JXAB5TC01DTAO4 rank=0001893 x=1446.0 y=3030.0 length=423
TGATACGTCTGTTGTAAAACGACGGCCAGTTGACCACGCGCTGCCCTTGCGGCGCCAACA
TCTCTGGCAATGTCCGCCTGGGCTCTATGAGGATCACAGGGCCTAAAACCTGCATGAACA
CCTGGCAGGGGACCTTTCCTATCAATTGCTACACGGAGGGCCAGTGCGCGCCGAAACCCC
CCACGAACTACAAGACCGCCATCTGGAGGGTGGCGGCCTCGGAGTACGCGGAGGTGACGC
AGCATGGGTCGTACTCCTATGTAACAGGACTGACCACTGACAATCTGAAAATTCCTAGCC
AACTACCTTCTCCAGAGTTTTTCTCCTGGGTGGACGGTGTGCAGATCCATAGGTTTGCAC
CCACACCAAAGCCGTTTTTCCGGGATGAGGTCTGGTCATAGCTGTTTCCTGTGAGACGTA
TCA
>JXAB5TC01CI6CO rank=0001897 x=921.0 y=1622.0 length=442
TGATACGTCTGTTGTAAAACGACGGCCAGTACATCACGGCGGAGACTGCGGCGCGGCGCT
TGGCACGGGGATCACCTCCATCTGAGGCGAGCTCCTCAGTGAGCCAGCTATCAGCACCGT
CGCTGCGGGCCACCTGCACCACCCACAGCAACACCTATGACGTGGACATGGTCGATGCCA
ACCTGCTCATGGAGGGCGGTGTGGCTCAGACAGAGCCTGAGTCCAGGGTGCCCGTTCTGG
ACTTTCTCGAGCCAATGGCCGAGGAAGAGAGCGACCTTGAGCCCTCAATGCCATCGGAGT
GCATGCTCCCCAGGAGCGGGTTTCCACGGGCCTTACCGGCTTGGGCACGGCCTGACTGCA
ACCCGCGCTCGTGGAATCGTGGAGGAGGCCAGATTACCAACCGCCCACCGTTGGTCATAG
CTGTTTCCTGTGAGACGTATCA
>JXAB5TC01A73XJ rank=0001901 x=385.0 y=1109.0 length=405
TGATACGTCTGTTGTAAAACGACGGCCAGTAAACCACGTCGCCCCTACTCACTACGTGAC
GGAGTCGGATGCGTCGCAGCGTGTGACCCAACTGCTTGGCTCTCTTACTATAACCAGCCT
ACTCAGAAGACTCCACAATTGGATAACTGAGGACTGCCCCATCCCATGCTCCGGATCCTG
GCTCCGCGACGTGTGGGACTGGGTTTGCACCATCTTGACAGACTTCAAAAATTGGCTGAC
CTCTAAATTGTTCCCCAAGCTGCCCGGCCTCCCCTTCATCTCTTGTCAAAAGGGGTACAA
GGGTGTGTGGGCCGGCACTGGCATCATGACCACGCGCTGCCCTTGCGGCGCCAACATCTC
TGGCAATGTCCGCCTGGTCATAGCTGTTTCCTGTGAGACGTATCA
>JXAB5TC01CVFN2 rank=0001904 x=1061.0 y=128.0 length=441
TGATACGTCTGTTGTAAAACGACGGCCAGTACATCACGGCGGAGACTGCGGCGCGGCGCT
TGGCACGGGGATCACCTCCATCTGAGGCGAGCTCCTCAGTGAGCCAGCTATCAGCACCGT
CGCTGCGGGCCACCTGCACCACCCACAGCAACACCTATGACGTGGACATGGTCGATGCCA
ACCTGCTCATGGAGGGCGGTGTGGCTCAGACAGAGCCTGAGTCCAGGGTGCCCGTTCTGG
ACTTTCTCGAGCCAATGGCCGAGGAAGAGAGCGACCTTGAGCCCTCAATACCATCTGAGT
GCATGCTCCCCAGGAGCGGGTTTCCACGGGCCTTACCGGCTTGGGCACGGCCTGACTACA
ACCCGCGCTCGTGGAATCGTGGAGGAGGCCAGATTACCAACCGCCACCGTTGGTCATAGC
TGTTTCCTGTGAGACGTATCA
>JXAB5TC01AS782 rank=0001907 x=215.0 y=3188.0 length=109
TGATACGTCTGTTGTAAAACGACGGCCAGTTGACCACGCGCTGCCCTTGCGGCGCCAACA
TCTCTGGCAATGTCCGCCTGGGTCTATGNGAGTCTCAGGCGAACCTAAC
>JXAB5TC01CIR38 rank=0001912 x=916.0 y=3654.0 length=422
TGATACGTCTGTTGTAAAACGACGGCCAGTTGACCACGCGCTGCCCTTGCGGCGCCAACA
TCTCTGGCAATGTACGCATGGGCTCTATGAGGATCACAGGGCCTAAAACCTGCATGAACA
CCTGGCAGGGGACCTTTCCTATCAATTGCTACACGGAGGGCCAGTGCGCGCCGAAACCCC
CCACGAACTACAAGACCGCCATCTGGAGGGTGGCGGCCTCGGAGTACGCGGAGGTGACGC
AGCATGGGTCGTACTCCTATGTAACAGGACTGACCACTGACAATCTGAAAATTCCTTGCC
AACTACCTTCTCCAGAGTTTTTCTCCTGGGTGGACGGTGTGCAGATCCATAGGTTTGTAC
CCACACCAAAGCCGTTTTTCCGGATGAGGTCTGGTCATAGCTGTTTCCTGTGAGACGTAT
CA
>JXAB5TC01DHGNU rank=0001914 x=1311.0 y=3848.0 length=403
TGATACGTCTCACAGGAAACAGCTATGACCAGGCGGACATTGCCAGAGATGTTGGCGCCG
CAAGGGCAGCGCGTGGTCATGATGCCAGTGCCGGCCCACACACCCTTGTACCCCTTTTGA
CAAGAGATGAAGGGGAGGCCGGGCAGCTTGGGGAACAATTTAGAGGTCAGCCAATTTTTG
AAGTCTGTCAAGATGGTGCAAACCCAGTCCCACACGTCGCGGAGCCAGGATCCGGAGCAT
GGGATGGGGCAGTCCTCAGTTATCCAATTGTGGAGTCTTCTGAGTAGGCTGGTTATAGTA
AGAGAGCCAAGTAGTTGGGTCACACGCTGCGACGCATCCGACTCCGTCACGTAGTGAGTA
GGGGCGACGTGGTTTACTGGCCGTCGTTTACAACAACGTATCA
>JXAB5TC01CGZYB rank=0001919 x=896.0 y=2417.0 length=420
TCTCTATGCGGTTGTAAAACGACGGCCAGTTGACCACGCGCTGCCCTTGCGGCGCCAACA
TCTCTGGCAATGTCCGCCTGGGCTCTATGAGGATCACAGGGCCTAAAACCTGCATGAACA
CCTGGCAGGGGACCTTTCCTATCAATTGCTACACGGAGGGCCAGTGCGCGCCGAAACCCC
CCACGAACTACAAGACCGCCATCTGGAGGGTGGCGGCCTCGGAGTACGCGGAGGTGACGC
AGCATGGGTCGTACTCCTATGTAACAGGACTGACCACTGACAATCTGAAAATTCCTTGCC
AACTACCTTCTCCAGAGTTTTTCTCCTGGGTGGACGGTGTGCAGATCCATAGGTTTGCAC
CCACACCAAAGCCGTTTTTCCGGGATGAGGTCTGGTCATAGCTGTTTCCTGTCGCTGAGA
>JXAB5TC01BOQ56 rank=0001920 x=574.0 y=3580.0 length=423
TCTCTATGCGGTTGTAAAACGACGGCCAGTTGACCACGCGCTGCCCTTGCGGCGCCAACA
TCTCTGGCAATGTCCGCCTGGGCTCTATGAGGATCACAGGGCCTAAAACCTGCATGAACA
CCTGGCAGGGGACCTTTCCTATCAATTGCTACACGGAGGGCCAGTGCGCGCCGAAACCCC
CCACGAACTACAAGACCGCCATCTGGAGGGTGGCGGCCTCGGAGTACGCGGAGGTGACGC
AGCATGGGTCGTACTCCTATGTAACAGGACTGACCACTGACAATCTGAAAATTCCTTGCC
AACTACCTTCTCCAGAGTTTTTCTCCTGGGTGGACGGTGTGCAGATCCATAGGTTTGCAC
CCACACCAAAGCCGTTTTTCCGGGATGAGGTCTGGTCATAGCTGTTTCCTGTGCGCATAG
AGA
>JXAB5TC01CJ2OG rank=0001922 x=931.0 y=2558.0 length=441
TCTCTATGCGGTTGTAAACGACGGCCAGTACATCACGGCGGAGACTGCGGCGCGGCGCTT
GGCACGGGGATCACCTCCATCTGAGGCGAGCTCCTCAGTGAGCCAGCTATCAGCACCGTC
GCTGCGGGCCACCTGCACCACCCACAGCAACACCTATGACGTGGACATGGTCGATGCCAA
CCTGCTCATGGAGGGCGGTGTGGCTCAGACAGAGCCTGAGTCCAGGGTGCCCGTTCTGGA
CTTTCTCGAGCCAATGGCCGAGGAAGAGAGCGACCTTGAGCCCTCAATACTATCGGAGTG
CATGCTCCCCAGGAGCGGGTTTCCACGGGCCTTACCGGCTTGGGCACGGTCTGACTACAA
CCCGCCGCTCGTGGAATCGTGGAGGAGGCCAGATTACCAACCGCCCACCGTTGGCATAGC
TGTTTCCTGTGCGCATAGAGA
>JXAB5TC01C9B0I rank=0001924 x=1219.0 y=1408.0 length=422
TCTCTATGCGGTTGTAAAACGACGGCCAGTTGACCACGGCTGCCCTTGCGGCGCCAACAT
CTCTGGCAATGTCCGCCTGGGCTCTATGAGGATCACAGGGCCTAAAACCTGCATGAACAC
CTGGCAGGGGACCTTTCCTATCAATTGCTACACGGAGGGCCAGTGCGCGCCGAAACCCCC
CACGAACTACAAGACCGCCATCTGGAGGGTGGTGGCCTCGGAGTACGCGGAGGTGACGCA
GCATGGGTCGTACTCCTATGTAACAGGACTGACCACTGACAATCTGAAAATTCCTTGCCA
ACTACCTTCTCCAGAGTTTTTCTCCTGGGTGGACGGTGTGCAGATCCATAGGTTTGCACC
CACACCAAAGCCGTTTTTCCGGGATGAGGTCTGGTCATAGCTGTTTCCTGTGCGCATAGA
GA
>JXAB5TC01CSBSL rank=0001927 x=1025.0 y=2595.0 length=405
TGATACGTCTGTTGTAAAACGACGGCCAGTAAACCACGTCGCCCCTACTCACTACGTGAC
GGAGTCGGATGCGTCGCAGCGTGTGACCCAACTACTTGGCTCTCTTACTATAACCAGCCT
ACTCAGAAGACTCCACAATTGGATAACTGAGGACTGCCCCATCCCATGCTCCGGATCCTG
GCTCCGCGACGTGTGGGACTGGGTTTGCACCATCTTGACAGACTTCAAAAATTGGCTGAC
CTCTAAATTGTTCCCCAAGCTGCCCGGCCTCCCCTTCATCTCTTGTCAAAAGGGGTACAA
GGGTGTGTGGGCCGGCACTGGCATCATGACCACGCGCTGCCCTTGCGGCGCCAACATCTC
TGGCAATGTCCGCCTGGTCATAGCTGTTTCCTGTGAGACGTATCA
>JXAB5TC01BW567 rank=0001941 x=670.0 y=3089.0 length=443
TGATACGTCTGTTGTAAAACGACGGCCAGTACATCACGGCGGAGACTGCGGCGCGGCGCT
TGGCACGGGGATCACCTCCATCTGAGGCGAGCTCCTCAGTGAGCCAGCTATCAGCACCGT
CGCTGCGGGCCACCTGCACCACCCACAGCAACACCTATGACGTGGACATGGTCGATGCCA
ACCTGCTCATGGAGGGCGGTGTGGCTCAGACAGAGCCTGAGTCCAGGGTGCCCGTTCTGG
ACTTTCTCGAGCCAATGGCCGAGGAAGAGAGCGACCTTGAGCCCTCAATACCATCGGAGT
GCATGCTCCCCAGGAGCGGGTTTCCACGGGCCTTACCGGCTTGGGCACGGCCTGACTACA
ACCCGCCGCTCGTGGAATCGTGGAGGAGGCCAGATTACCAACCGCCCACCGTTGGTCATA
GCTGTTTCCTGTGAGACGTATCA
>JXAB5TC01A9POM rank=0001946 x=403.0 y=2228.0 length=404
TCTCTATGCGCACAGGAAACAGCTATGACCAGGCGGACATTGCCAGAGATGTGGCGCCGC
AAGGGCAGCGCGTGGTCATGATGCCAGTGCCGGCCCACACACCCTTGTACCCCTTTTGAC
AAGAGATGAAGGGGAGGCCGGGCAGCTTGGGGAACAATTTAGAGGTCAGCCAATTTTTGA
AGTCTGTCAAGATGGTGCAAACCCAGTCCCACACGTCGCGGAGCCAGGATCCGGAGCATG
GGATGGGGCAGTCCTCAGTTATCCAATTGTGGAGTCTTCTGAGTAGGCTGGTTATAGTAA
GAGAGCCAAGTAGTTGGGTCACACGCTGCGACGCATCCGACTCCGTCACGTAGTGAGTAG
GGGCGACGTGGTTTACTGGCCGTCGTTTTACAACCGCATAGAGA
>JXAB5TC01CCCN6 rank=0001947 x=843.0 y=2708.0 length=404
TCTCTATGCGGTTGTAAAACACGGCCAGTAAACCACGTCGCCCCTACTCACTACGTGACG
GAGTCGGATGCGTCGCAGCGTGTGACCCAACTACTTGGCTCTCTTACTATAACCAGCCTA
CTCAGAAGACTCCACAATTGGATAACTGAGGACTGCCCCATCCCATGCTCCGGATCCTGG
CTCCGCGACGTGTGGGACTGGGTTTGCACCATCTTGACAGACTTCAAAAATTGGCTGACC
TCTAAATTGTTCCCCAAGCTGCCCGGCCTCCCCTTCATCTCTTGTCAAAAGGGGTACAAG
GGTGTGTGGGCCGGCACTGGCATCATGACCACGCGCTGCCCTTGCGGCGCCAACATCTCT
GGCAATGTCCGCCTGGTCATAGCTGTTTCCTGTGCGCATAGAGA
>JXAB5TC01DVPOF rank=0001951 x=1474.0 y=1069.0 length=405
TCTCTATGCGCACAGGAAACAGCTATGACCAGGCGGACATTGCCAGAGATGTTGGCGCCG
CAAGGGCAGCGCGTGGTCATGATGCCAGTGCCGGCCCACACACCCTTGTACCCCTTTTGA
CAAGAGATGAAGGGGAGGCCGGGCAGCTTGGGGAACAATTTAGAGGTCAGCCAATTTTTG
AAGTCTGTCAAGATGGTGCAAACCCAGTCCCACACGTCGCGGAGCCAGGATCCGGAGCAT
GGGATGGGGCAGTCCTCAGTTATCCAATTGTGGAGTCTTCTGAGTAGGCTGGTTATAGTA
AGAGAGCCAAGTAGTTGGGTCACACGCTGCGACGCATCCGACTCCGTCACGTAGTGAGTA
GGGGCGACGTGGTTTACTGGCCGTCGTTTTACAACCGCATAGAGA
>JXAB5TC01BUGRB rank=0001952 x=639.0 y=3781.0 length=440
TGATACGTCTGTTGTAAAACGACGGCCAGTACATCACGGCGGAGACTGCGGCGCGGCGCT
TGGCACGGGGATCACCTCCATCTGAGGCGAGCTCCTCAGTGAGCCAGCTATCAGCACCGT
CGCTGCGGGCCACCTGCACCACCCACAGCAACACCTATGACGTGGACATGGTCGATGCCA
ACCTGCTCATGGAGGGCGGTGTGGCTCAGACAGAGCCTGAGTCCAGGGTGCCCGTTCTGG
ACTTTCTCGAGCCAATGGCCGAGGAAGAGAGCGACCTTGAGCCCTCAGTACCATCGGAGT
GCATGCTCCCCGGGAGCGGGTTTCCACGGGCCTTACCGGCTTGGGCACGGCCTGACTACA
ACCCGCCGCTCGTGGAATCGTGGAGGAGGCCAGATTACCAACCGCCCCGTTGGTCATGCT
GTTTCCTGTGAGACGTATCA
>JXAB5TC01DH1HH rank=0001953 x=1318.0 y=2163.0 length=423
TGATACGTCTGTTGTAAAACGACGGCCAGTTGACCACGCGCTGCCCTTGCGGCGCCGACA
TCTCTGGCAATGTCCGCCTGGGCTCTATGAGGATCACAGGGCCTAAAACCTGCATGAACA
CCTGGCAGGGGACCTTTCCTATCAATTGCTACACGGAGGGCCAGTGCGCGCCGAAACCCC
CCACGAACTACAAGACCGCCATCTGGAGGGTGGCGGCATCGGAGTACGCGGAGGTGACGC
AGCATGGGTCGTACTCCTATGTAACAGGACTGACCACTGACAATCTGAAAATTCCTTGCC
AACTACCTTCTCCAGAGTTTTTCTCCTGGGTGGACGGTGTGCAGATCCATAGGTTTGCAC
CCACACCAAAGCCGTTTTTCCGGGATGAGGTCTGGTCATAGCTGTTTCCTGTGAGACGTA
TCA
>JXAB5TC01DO9CL rank=0001956 x=1400.0 y=3075.0 length=404
TGATACGTCTGTTGTAAAACGACGGCCAGTAACCACGTCGCCCCTACTCACTACGTGACG
GAGTCGGATGCGTCGCAGCGTGTGACCCAACTACTTGGCTCTCTTACTATAACCAGCCTA
CTCAGAAGACTCCACAATTGGATAACTGAGGACTGCCCCATCCCATGCTCCGGATCCTGG
CTCCGCGACGTGTGGGACTGGGTTTGCACCATCTTGACAGACTTCAAAAATTGGCTGACC
TCTAAATTGTTCCCCAAGCTGCCCGGCCTCCCCTTCATCTCTTGTCAAAAGGGGTACAAG
GGTGTGTGGGCCGGCACTGGCATCATGACCACGCGCTGCCCTTGCGGCGCCAACATCTCT
GGCAATGTCCGCCTGGTCATAGCTGTTTCCTGTGAGACGTATCA
>JXAB5TC01BL5N2 rank=0001961 x=545.0 y=1184.0 length=443
TGATACGTCTGTTGTAAAACGACGGCCAGTACATCACGGCGGAGACTGCGGCGCGGCGCT
TGGCACGGGGATCACCTCCATCTGAGGCGAGCTCCTCAGTGAGCCAGCTATCAGCACCGT
CGCTGCGGGCCACCTGTACCACCCACAGCAACACCTATGACGTGGACATGGTCGATGCCA
ACCTGCTCACGGAGGGCGGTGTGGCTCAGACAGAGCCTGAGTCCAGGGTGCCCGTTCTGG
ACTTTCTCGAGCCAATGGCCGAGGAAGAGAGCGACCTTGAGCCCTCAATACCATCGGAGC
GCATGCTCTCCAGGAGCGGGTTTCCACGGGCCTTACCGGCTTGGGCACGGCCTGACTACA
ACCCGCCGCTCGTGGAATCGTGGAGGAGGCCAGATTACCAACCGCCCACCGTTGGTCATA
GCTGTTTCCTGTGAGACGTATCA
>JXAB5TC01BI527 rank=0001964 x=511.0 y=1025.0 length=421
TGATACGTCTGTTGTAAAACGACGGCCAGTTGACCACGCGCTGCCCTTGCGGCGCCAACA
TCTCTGGCAATGTCCGCCTGGGCTCTATGAGGATCACAGGGCCTAAAACCTGCATGAACA
CCTGGCAGGGGACCTTTCCTATCAATTGCTACACGGAGGGCCAGTGCGCGCCGAAACCCC
CCACGAACTACAAGACCGCCATCTGGAGGGTGGCGGCCTCGGAGTACGCGGAGGTGACGC
AGCATGGGTCGTACTCCTATGTAACAGGACTGACCACTGACAATCTGAAAATTCCTTGCC
AACTACCTTCTCCAGAGTTTTTCTCCTGGGTGGACGGTGTGCAGATCCATAGGTTTGCAC
CCACACCAAAGCCGTTTTTCCGGGATGAGGTCTGGTCATAGCTGTTTCTGTGAGACGATC
A
>JXAB5TC01CMBWQ rank=0001968 x=957.0 y=1336.0 length=404
TCTCTATGCGCACAGGAAACAGCTATGACCAGGCGGACATTGCCAGAGATGTTGGCGCCG
CAAGGGCAGCGCGTGGTCATGATGCCAGTGCCGGCCCACACACCCTTGTACCCCTTTTGA
CAAGAGATGAAGGGGAGGCCGGGCAGCTTGGGGAACAATTTAGAGGTCAGCCAATTTTTG
AAGTCTGTCAAGATGGTGCAAACCCAGTCCCACACGTCGCGGAGCCAGGATCCGGAGCAT
GGGATGGGGCAGTCCTCAGTTATCCAATTGTGGAGTCTTCTGAGTAGGCTGGTTATAGTA
AGAGAGCCAAGTAGTTGGGTCACACGCTGCGACGCATCCGACTCCGTCACGTAGTGAGTA
GGGGCACGTGGTTTACTGGCCGTCGTTTTACAACCGCATAGAGA
>JXAB5TC01CUIOH rank=0001971 x=1050.0 y=2431.0 length=405
TCTCTATGCGCACAGGAAACAGCTATGACCAGGCGGACATTGCCAGAGATGTTGGCGCCG
CAAGGGCAGCGCGTGGTCATGATGCCAGTGCCGGCCCACACACCCTTGTACCCCTTTTGA
CAAGAGATGAAGGGGAGGCCGGGCAGCTTGGGGAACAATTTAGAGGTCAGCCAATTTTTG
AAGTCTGTCAAGATGGTGCAAACCCAGTCCCACACGTCGCGGAGCCAGGATCCGGAGCAT
GGGATGGGGCAGTCCTCAGTTATCCAATTGTGGAGTCTTCTGAGTAGGCTGGTTATAGTA
AGAGAGCCAAGTAGTTGGGTCACACGCTGCGACGCATCCGACTCCGTCACGTAGTGAGTA
GGGGCGACGGGTTTACGTGGCCGTCGTTTTACAACCGCATAGAGA
>JXAB5TC01DJWY7 rank=0001972 x=1339.0 y=3617.0 length=405
TGATACGTCTGTTGTAAAACGACGGCCAGTAAACCACGTCGCCCCTACTCACTACGTGAC
GGAGTCGGATGCGTCGCAGCGTGTGACCCAACTACTTGGCTCTCTTACTATAACCAGCCT
ACTCAGAAGACTCCACAATTGGATAACTGAGGACTGCCCCATCCCATGCTCCGGATCCTG
GCTCCGCGACGTGTGGGACTGGGTTTGCACCATCTTGACAGACTTCAAAAATTGGCTGAC
CTCTAAATTGTTCCCCAAGTTGCCCGGCCTCCCCTTCATCTCTTGTCAAAAGGGGTACAA
GGGTGTGTGGGCCGGCACTGGCATCATGACCACGCGCTGCCCTTGCGGCGCCAACATCTC
TGGCAATGTCCGCCTGGTCATAGCTGTTTCCTGTGAGACGTATCA
>JXAB5TC01CLHZF rank=0001974 x=947.0 y=3513.0 length=404
TGATACGTCTCACAGGAAACAGCTATGACCAGGCGGACATTGCCAGAGATGTTGGCGCCG
CAAGGGCAGCGCGTGGTCATGATGCCAGTGCCGGCCCACACACCCTTGTACCCCTTTTGA
CAAGAGATGAAGGGGAGGCCGGGCAGCTTGGGGAACAATTTAGAGGTCAGCCAATTTTTG
AAGTCTGTCAAGATGGTGCAAACCCAGTCCCACACGTCGCGGAGCCAGGATCCGGAGCAT
GGGATGGGGCAGTCCTCAGTTATCCAATTGTGGAGTCTTCTGAGTAGGCTGGTTATAGTA
AGAGAGCCAAGTAGTTGGGTCACACGCTGCGACGCATCCGACTCCGTCACGTAGTGAGTA
GGGGCGACGTGGTTTACTGGCGTCGTTTTACAACAGACGTATCA
>JXAB5TC01CWQT3 rank=0001975 x=1075.0 y=3913.0 length=406
TGATACGTCTGTTGTAAAACGACGGCCAGTAAACCACGTCGGCCCCTACTCACTACGTGA
CGGAGTCGGATGCGTCGCAGCGTGTGACCCAACTACTTGGCTCTCTTACTATAACCAGCC
TACTCAGAAGACTCCACAATTGGATAACTGAGGACTGCCCCATCCCATGCTCCGGATCCT
GGCTCCGCGACGTGTGGGACTGGGTTTGCACCATCTTGACAGACTTCAAAAATTGGCTGA
CCTCTAAATTGTTCCCCAAGCTGCCCGGCCTCCCCTTCATCTCTTGTCAAAAGGGGTACA
AGGGTGTGTGGGCCGGCACTGGCATCATGACCACGCGCTGCCCTTGCGGCGCCGACATCT
CTGGCAATGTCCGCCTGGTCATAGCTGTTTCCTGTGAGACGTATCA
>JXAB5TC01DT7RA rank=0001979 x=1457.0 y=820.0 length=443
TCTCTATGCGGTTGTAAAACGACGGCCAGTACATCACGGCGGAGACTGCGGCGCGGCGCT
TGGCACGGGGATCACCTCCATCTGAGGCGAGCTCCTCAGTGAGCCAGCTATCAGCACCGT
CGCTGCGGGCCACCTGCACCACCCACAGCAACACCTATGACGTGGACATGGTCGATGCCA
ACCTGCTCATGGAGGGCGGTGTGGCTCAGACAGAGCCTGAGTCCAGGGTGCCCGTTCTGG
ACTTTCTCGAGCCAATGGCCGAGGAAGAGAGCGACCTTGAGCCCTCAATACCATCGGAGT
GCATGCTCCCCAGGAGCGGGTTTCCACGGGCCTTACCGGCTTGGGCACGGCCTGACTACA
ACCCGCCGCTCGTGGAATCGTGGAGGAGGCCAGATTACCAACCGCCCACCGTTGGTCATA
GCTGTTTCCTGTGCGCATAGAGA
>JXAB5TC01BJCHX rank=0001981 x=513.0 y=1139.0 length=405
TGATACGTCTGTTGTAAAACGACGGCCAGTAAACCACGTCGCCCCTACTCACTACGTGAC
GGAGTCGGATGCGTCGCAGCGTGTGACCCAACTACTTGGCTCTCTTACTATAACCAGCCT
ACTCAGAAGACTCCACAATTGGATAACTGAGGACTGCCCCATCCCATGCTCCGGATCCTG
GTTCCGCGACGTGTGGGACTGGGTTTGCACCATCTTGACAGACTTCAAAAATTGGCTGAC
CTCTAAATTGTTCCCCAAGCTGCCCGGCCTCCCCTTCATCTCTTGTCAAAAGGGGTACAA
GGGTGTGTGGGCCGGCACTGGCATCATGACCACGCGCTGCCCTTGCGGCGCCAACATCTC
TGGCAATGTCCGCCTGGTCATAGCTGTTTCCTGTGAGACGTATCA
>JXAB5TC01BXCBA rank=0001984 x=672.0 y=2820.0 length=405
TGATACGTCTGTTGTAAAACGACGGCCAGTAAACCACGTCGCCCCTACTCACTACGTGAC
GGAGTCGGATGCGTCGCAGCGTGTGACCCAACTACTTGGCTCTCTTACTATAACCAGCCT
ACTCAGAAGACTCCACAATTGGATAACTGAGGACTGCCCCATCCCATGCTCCGGATCCTG
GCTCCGCGACGTGTGGGACTGGGTTTGCACCATCTTGACAGACTTCAAAAATTGGCTGAC
CTCTAAATTGTTCCCCAAGCTGCCCGGCCTCCCCTTCATCTCTTGTCAAAAGGGGTACAA
GGGTGTGTGGGCCGGCACTGGCATCATGACCACGCGCTGCCCTTGCGGCGCCAACATCTC
TGGCAATGTCCGCCTGGTCATAGCTGTTTCCTGTGAGACGTATCA
>JXAB5TC01DWE6H rank=0001985 x=1482.0 y=1351.0 length=423
TGATACGTCTCACAGGAAACAGCTATGACCAGACCTCATCCCGGAAAAACGGCTTTGGTG
TGGGTGCAAACCTATGGATCTGCACACCGTCCACCCAGGAGAAAAACTCTGGAGAAGGTA
GTTGGCAAGGAATTTTCAGATTGTCAGTGGTCAGTCCTGTTACATAGGAGTACGACCCAT
GCTGCGTCACCTCTGCGTACTCCGAGGCCGCCACCCTCCAGATGGCGGTCTTGTAGTTCG
TGGGGGGTTTCGGCGCGCACTGGCCCTCCGTGTAGCAATTGATAGGAAAGGTCCCCTGCC
AGGTGTTCATGCAGGTTTTAGGCCCTGCGATCCTCATAGAACCCAGGCGGACATTGCCAG
AGATGTTGGCGCCGCAAGGGCAGCGCGTGGTCAACTGGCCGTCGTTTTACAACAGACGTA
TCA
>JXAB5TC01CTQV8 rank=0001987 x=1041.0 y=3286.0 length=409
TGATACGTCTGTTAGTAAAACGACGGCCAGTAAACCACGTCGCCCCTACTCACTACGTGA
CGGAGTCGGATGCGTCGCAGCGTGTGACCCAACTACTTGGCTCTCTTACTATAACCAGCC
TACTCAGAAGACTCCACAATTGGATAACTGAGGACTGCCCCATCCCATGCTCCGGATCCT
GGCTCCGCGACGTGTGGGACTGGGTTTGCACCATCTTGACAGACTTCAAAAATTGGCTGA
CCTCTAAATTGTTCCCCAAGCTCGCCCGGCCTCCCCTTCATCTCTTGTACGAAAAGGGGT
ACAAGGGTGTGTGGGCCGGCACTGGCATCATGACCACGCGCTGCCCTTGCGGCGCCAACA
TCTCTGGCAATGTCCGCCTGGTCATAGCTGTTTCCTGTGAGACGTATCA
>JXAB5TC01BE7B3 rank=0001988 x=466.0 y=337.0 length=403
TCTCTATGCGCACAGGAAACAGCTATGACCAGGCGGACATTGCCAGAGATGTGGCGCCGC
AAGGGCAGCGCGTGGTCATGATGCCAGTGCCGGCCCACACACCCTTGTACCCCTTTTGAC
AAGAGATGAAGGGGAGGCCGGGCAGCTTGGGGAACAATTTAGAGGTCAGCCAATTTTTGA
AGTCTGTCAAGATGGTGCAAACCCAGTCCCACACGTCGCGGAGCCAGGATCCGGAGCATG
GGATGGGGCAGTCCTCAGTTATCCAATTGTGGAGTCTTCTGAGTAGGCTGGTTATAGTAA
GAGAGCCAAGTAGTTGGGTCACACGCTGCGACGCATCCGACTCCGTCACGTAGTGAGTAG
GGGCACGTGGTTTACTGGCCGTCGTTTTACAACCGCATAGAGA
>JXAB5TC01B6Q99 rank=0001994 x=779.0 y=3855.0 length=402
TCTCTATGCGGTTGTAAACGACGGCCAGTAAACCACGTCGCCCCTACTCACTACGTGACG
GAGTCGGATGCGTCGCAGCGTGTGACCCAACTACTTGGCTCTCTTACTATAACCAGCCTA
CTCAGAAGACTCCACAATTGGATAACTGAGGACTGCCCCATCCCATGCTCCGGATCCTGG
CTCCGCGACGTGTGGGACTGGGTTTGCACCATCTTGACAGACTTCAAAAATTGGCTGACC
TCTAAATTGTTCCCCAAGCTGCCCGGCCTCCCCTTCATCTCTTGTCAAAAGGGGTACAAG
GGTGTGTGGGCCGGCACTGGCATCATGACCACGCGCTGCCCTTGCGGCGCCAACATCTCT
GGCAATGTCCGCCTGGTCATGCTTCGTTCTGTGCGCATAGAG
>JXAB5TC01BNXS1 rank=0001995 x=565.0 y=2387.0 length=423
TGATACGTCTCACAGGAAACAGCTATGACCAGACCTCATCCCGGAAAAACGGCTTTGGTG
TGGGTGCAAACCTATGGATCTGCACACCGTCCACCCAGGAGAAAAACTCTGGAGAAGGTA
GTTGGCAAGGAATTTTCAGATTGTCAGTGGTCAGTCCTGTTACATAGGAGTACGACCCAT
GCTGCGTCACCTCCGCGTACTCCGAGGCCGCCACCCTCCAGATGGCGGTCTTGTAGTTCG
TGGGGGGTTTCGGCGCGCACTGGCCCTCCGTGTAGCAATTGATAGGAAAGGTCCCCTGCC
AGGTGTTCATGCAGGTTTTAGGCCCTGTGATCCTCATAGAGCCCAGGCGGACATTGCCAG
AGATGTTGGCGCCGCAAGGGCAGCGCGTGGTCAACTGGCCGTCGTTTTACAACAGACGTA
TCA
>JXAB5TC01CGGXJ rank=0002000 x=890.0 y=2341.0 length=405
TGATACGTCTGTTGTAAAACGACGGCCAGTAAACCACGTCGCCCCTACTCACTACGTGAC
GGAGTCGGATGCGTCGCAGCGTGTGACCCAACTACTTGGCTCTCTTACTATAACCAGCCT
ACTCAGAAGACTCCACAATTGGATAACTGAGGACTGCCCCATCCCATGCTCCGGATCCTG
GCTCCGCGACGTGTGGGACTGGGTTTGCACCATCTTGACAGACTTCAAAAATTGGCTGAC
CTCTAAATTGTTCCCCAAACTGCCCGGCCTCCCCTTCATCTCTTGTCAAAAGGGGTACAA
GGGTGTGTGGGCCGGCACTGGCATCATGACCACGCGCTGCCCTTGCGGCGCCAACATCTC
TGGCAATGTCCGCCTGGTCATAGCTGTTTCCTGTGAGACGTATCA
>JXAB5TC01BVUXJ rank=0002001 x=655.0 y=3269.0 length=422
TGATACGTCTGTTGTAAAACGACGGCCAGTTGACACGCGCTGCCCTTGCGGCGCCAACAT
CTCTGGCAATGTCCGCCTGGGCTCTATGAGGATCACAGGGCCTAAAACCTGCATGAACAC
CTGGCAGGGGACCTTTCCTATCAATTGCTACACGGAGGGCCAGTGCGCGCCGAAACCCCC
CACGAACTACAAGACCGCCATCTGGAGGGTGGCGGCCTCGGAGTACGCGGAGGTGACGCA
GCATGGGTCGTACTCCTATGTAACAGGACTGACCACTGACAATCTGAAAATTCCTTGCCA
ACTACCTTCTCCAGAGTTTTTCTCCTGGGTGGACGGTGTGCAGATCCATAGGTTTGCACC
CACACCAAAGCCGTTTTTCCGGGATGAGGTCTGGTCATAGCTGTTTCCTGTGAGACGTAT
CA
>JXAB5TC01DTDR1 rank=0002006 x=1447.0 y=2927.0 length=404
TGATACGTCTCACAGGAAACAGCTATGACCAGGCGGACATTGCCAGAGATGTTGGCGCCG
CAAGGGCAGCGCGTGGTCATGATGCCAGTGCCGGCCCACACACCCTTGTACCCCTTTTGA
CAAGAGATGAAGGGGAGGCCGGGCAGCTTGGGGAACAATTTAGAGGTCAGCCAATTTTTG
AAGTCTGTCAAGATGGTGCAAACCCAGTCCCACACGTCGCGGAGCCAGGATCCGGAGCAT
GGGATGGGGCAGTCCTCAGTTATCCAATTGTGGAGTCTTCTGAGTAGGCTGGTTATAGTA
AGAGAGCCAAGTAGTTGGGTCACACGCTGCGACGCATCCGACTCCGTCACGTAGTGAGTA
GGGGCGACGTGGTTTACTGCCGTCGTTTTACAACAGACGTATCA
>JXAB5TC01BCCDK rank=0002007 x=433.0 y=2070.0 length=404
TCTCTATGCGGTTGTAAACGACGGCCAGTAAACCACGTCGCCCCTACTCACTACGTGACG
GAGTCGGATGCGTCGCAGCGTGTGACCCAACTACTTGGCTCTCTTACTATAACCAGCCTA
CTCAGAAGACTCCACAATTGGATAACTGAGGACTGCCCCATCCCATGCTCCGGATCCTGG
CTCCGCGACGTGTGGGACTGGGTTTGCACCATCTTGACAGACTTCAAAAATTGGCTGACC
TCTAAATTGTTCCCCAAGCTGCCCGGCCTCCCCTTCATCTCTTGTCAAAAGGGGTACAAG
GGTGTGTGGGCCGGCACTGGCATCATGACCACGCGCTGCCCTTGCGGCGCCAACATCTCT
GGCAATGTCCGCCTGGTCATAGCTGTTTCCTGTGCGCATAGAGA
>JXAB5TC01DCX5R rank=0002010 x=1260.0 y=2141.0 length=404
TCTCTATGCGCACAGGAAACAGCTATGACCAGGCGACATTGCCAGAGATGTTGGCGCCGC
AAGGGCAGCGCGTGGTCATGATGCCAGTGCCGGCCCACACACCCTTGTACCCCTTTTGAC
AAGAGATGAAGGGGAGGCCGGGCAGCTTGGGGAACAATTTAGAGGTCAGCCAATTTTTGA
AGTCTGTCAAGATGGTGCAAACCCAGTCCCACACGTCGCGGAGCCAGGATCCGGAGCATG
GGATGGGGCAGTCCTCAGTTATCCAATTGTGGAGTCTTCTGAGTAGGCTGGTTATAGTAA
GAGAGCCAAGTAGTTGGGTCACACGCTGCGACGCATCCGACTCCGTCACGTAGTGAGTAG
GGGCGACGTGGTTTACTGGCCGTCGTTTTACAACCGCATAGAGA
>JXAB5TC01CRNET rank=0002012 x=1017.0 y=3763.0 length=405
TGATACGTCTGTTGTAAAACGACGGCCAGTAAACCACGTCGCCCATACTCACTACGTGAC
GGAGTCGGATGCGTCGCAGCGTGTGACCCAACTACTTGGCTCTCTTACTATAACCAGCCT
ACTCAGAAGACTCCACAATTGGATAACTGAGGACTGCCCCATCCCATGCTCCGGATCCTG
GCTCCGCGACGTGTGGGACTGGGTTTGCACCATCTTGACAGACTTCAAAAATTGGCTGAC
CTCTAAATTGTTCCCCAAGCTGCCCGGCCTCCCCTTCATCTCTTGTCAAAAGGGGTACAA
GGGTGTGTGGGCCGGCACTGGCATCATGACCACGCGCTGCCCTTGCGGCGCCAACATCTC
TGGCAATGTCCGCCTGGTCATAGCTGTTTCCTGTGAGACGTATCA
>JXAB5TC01B87CD rank=0002013 x=807.0 y=3291.0 length=422
TGATACGTCTGTTGTAAAACGACGGCCAGTGACCACGCGCTGCCCTTGCGGCGCCAACAT
CTCTGGCAATGTCCGCCTGGGCTCTATGAGGATCACAGGGCCTAAAACTGCATGAACACC
TGGCAGGGGACCTTTCCTATCAATTGCTACACGGAGGGCCAGTGCGCGCCGAAACCCCCC
ACGAACTACAAGACCGCCATCTGGAGGGTGGCGGCCTCGGAGTACGCGGAAGGTGACGCA
GCATGGGTCGTACTCCTATGTAACAGGACTGACCACTGACAATCTGAAAATTCCTTGCCA
ACTACCTTCTCCAGAGTTTTTCTCCTGGGTGGACGGTGTGCAGATCCATAGGTTTGCACC
CACACCAAAGCCGTTTTTCCGGGATGAGGTCTGGTCATAGCTGTTTCCTGTGAGACGTAT
CA
>JXAB5TC01B5BJU rank=0002014 x=763.0 y=2344.0 length=440
TGATAGTCTCACAGGAAACAGCTATGACCAACGTGGGCGGTTGGTAATCTGGCCTCCTCC
ACGATTCCACGAGCGGCGGGTTGTAGTCAGGCCGTGCCCAAGGCGGTAAGGCCCGTGGAA
ACCCGCTCCTGGGGAGCATGCACTCCGATGGTATTGAGGGCTCAAGGTCGCTCTCTTCCT
CGGCCATTGGCTCGAGAAAGTCCAGAACGGGCACCCTGGACTCAGGCTCTGTCTGAGCCA
CACCGCCCTCCATGAGCAGGTTGGCATCGACCATGTCCACGTCATAGGTGTTGCTGTGGG
TGGTGCAGGTGGCCCGCAGCGACGGTGCTGATAGCTGGCTCACTGAGGAGCTCGCCTCAG
ATGGAGGTGATCCCCGTGCCAAGCGCCGCGCCGCAGTCTCCGCGTGATGTACTGGCCGTC
GTTTTACAACAGACGTATCA
>JXAB5TC01BZACA rank=0002015 x=694.0 y=3464.0 length=413
TGATACGTCTCACAGGAAACAGCTATGACCAGGCGGACATTGCCAGAGATGTTGGCGCCG
CAAGGGCAGCGCGTGGTCATGATGCCAGTGCCGGCCCACACACCCCTTGTACCCCCTTTT
TGACAAGAGATGAAGGGGGAGGCCGGGCAGCTTGGGGGAACAATTTAGAGGTCAGCCAAT
TTTTTGAAGTCTGTCAAGATGGTGCAAACCCCAGTCCCACACGTCGCGGAGCCAGGATCC
GGAGCATGGGATGGGGGCAGTCCTCAGTTATCCAATTGTGGAGTCTTCTGAGTAGGCTGG
TTATAGTAAGAGAGCCAAGTAGTTGGGTCACACGCTGCGACGCATCCGACTCCGTTACGT
AGTGAGTAGGGGCGACGTGGTTTACTGGCCGTCGTTTTACAACAGACGTATCA
>JXAB5TC01DQTTM rank=0002018 x=1418.0 y=2536.0 length=443
TGATACGTCTCACAGGAAACAGCTATGACCAACGGTGGGCGGCTGGTAATCTGGCCTCCT
CCACGATTCCACGAGCGGCGGGTTGTAGTCAGGCCGTGCCCAAGCCGGTAAGGCCCGTGG
AAACCCGCTCCCGGGGAGCATGCACTCCGATGGTACTGAGGGCTCAAGGTCGCTCTCTTC
CTCGGCCATTGGCTCGAGAAAGTCCAGAACGGGCACCCTGGACTCAGGCTCTGTCTGAGC
CACACCGCCCTCCATGAGCAGGTTGGCATCGACCATGTCCACGTCATAGGTGTTGCTGTG
GGTGGTGCAGGTGGCCCGCAGCGACGGTGCTGATAGCTGGCTCACTGAGGAGCTCGCCTC
AGATGGAGGTGATCCCCGTGCCAAGCGCCGCGCCGCAGTCTTCCGCCGTGATGTACTGGC
CGTCGTTTTACACAGACGTATCA
>JXAB5TC01A55V9 rank=0002019 x=363.0 y=455.0 length=404
TCTCTATGCGCTCAGGAAACAGCTATGACCAGCGGACATTGCCAGAGATGTTGGCGCCGC
AAGGGCAGCGCGTGGTCATGATGCCAGTGCCGGCCCACACACCCTTGTACCCCTTTTGAC
AAGAGATGAAGGGGAGGCCGGGCAGCTTGGGGAACAATTTAGAGGTCAGCCAATTTTTGA
AGTCTGTCAAGATGGTGCAAACCCAGTCCCACACGTCGCGGAGCCAGGATCCGGAGCATG
GGATGGGGCAGTCCTCAGTTATCCAATTGTGGAGTCTTCTGAGTAGGCTGGTTATAGTAA
GAGAGCCAAGTAGTTGGGTCACACGCTGCGACGCATCCGACTCCGTCACGTAGTGAGTAG
GGGCGACGTGGTTTACTGGCCGTCGTTTTACAACCGCATAGAGA
>JXAB5TC01CEMK3 rank=0002029 x=869.0 y=2373.0 length=423
TGATACGTCTGTTGTAAAACGACGGCCAGTTGACCACGCGCTGCCCTTGCGGCGCCAACA
TCTCTGGCAATGTCCGCCTGGGCTCTATGAGGATCACAGGGCCTAAAACCTGCATGAACA
CCTGGCAGGGGACCTTTCCTATCAATTGCTATACGGAGGGCCAGTGCGCGCCGAAACCCC
CCACGAACTACAAGACCGCCATCTGGAGGGTGGCGGCCTCGGAGTACGCGGAGGTGACGC
AGCATGGGTCGTACTCCTATGTAACAGGACTGACCACTGACAATCTGAAAATTCCTTGCC
AACTACCTTCTCCAGAGTTTTTCTCCTGGGTGGACGGTGTGCAGATCCATAGGTTTGCAC
CTACACCAAAGCCGTTTTTCCGGGATGAGGTCTGGTCATAGCTGTTTCCTGTGAGACGTA
TCA
>JXAB5TC01BN408 rank=0002030 x=567.0 y=3562.0 length=403
TCTCTATGCGGTTTTAAACGACGGCCAGTAAACCACGTCGCCCTACTCACTACGTGACGG
AGTCGGATGCGTCGCAGCGTGTGACCCAACTACTTGGCTCTCTTACTATAACCAGCCTAC
TCAGAAGACTCCACAATTGGATAACTGAGGACTGCCCCATCCCATGCTCCGGATCCTGGC
TCCGCGACGTGTGGGACTGGGTTTGCACCATCTTGACAGACTTCAAAAATTGGCTGACCT
CTAAATTGTTCCCCAAGCTGCCCGGCCTCCCCTTCATCTCTTGTCAAAAGGGGTACAAGG
GTGTGTGGGCCGGCACTGGCATCATGACCACGCGCTGCCCTTGCGGCGCCAACATCTCTG
GCAATGTCCGCCTGGTCATAGCTGTTTCCTGTGCGCATAGAGA
>JXAB5TC01DQ9VL rank=0002031 x=1423.0 y=2863.0 length=404
TGATACGTCTGTTGTAAAACGACGGCCAGTAAACCACGTCGCCCCTACTCACTACGTGAC
GGAGTCGGATGCGTCGCAGCGTGTGACCCAACTACTTGGCTCTCTTACTATAACCAGCCT
ACTCAGAAGACTCCACAATTGGATAACTGAGGACTGCCCCATCCCATGCTCCGGATCCTG
GCTCCGCGACGTGTGGGACTGGGTTTGCACCATCTTGACAGACTTCAAAAATTGGCTGAC
CTCTAAATTGTTCCCCAAGCTGCCCGGCCTCCCCTTCATCTCTTGTCAAAAGGGGTACAA
GGGTGTGTGGGCCGGCACTGGCATCATGACCACGCGTTGCCCTTGCGGCGCCAACATCTC
TGGCAATGTCCGCTGGTCATAGCTGTTTCCTGTGAGACGTATCA
>JXAB5TC01DP546 rank=0002037 x=1411.0 y=520.0 length=403
TGATACGTCTCACAGGAAACAGCTATGACCAGGCGGACATTGCCAGAGATGTTGGCGCCG
CAAGGGCAGCGCGTGGTCATGATGCCAGTGCCGGCCCACACACCCTTGTACCCCTTTTGA
CAAGAGATGAAGGGGAGGCCGGGCAGCTTGGGGAACAATTTAGAGGTCAGCCAACTTTTG
AAGTCTGTCAAGATGGTGCAAACCCAGTCCCACACGTCGCGGAGCCAGGATCCGGAGCAT
GGGATGGGGCAGTCCTCAGTTATCCAATTGTGGAGTCTTCTGAGTAGGCTGGTTATAGTA
AGAGAGCCAAGTAGTTGGGTCACACGCTGCGACGCATCCGACTCCGTCACGTAGTGAGTA
GGGGCGAGTGGTTTACTGGCCGTGTTTTACAACAGACGTATCA
>JXAB5TC01BVOVD rank=0002038 x=653.0 y=3607.0 length=404
TCTCTATGCGCACAGGAAACAGCTATGACCAGGCGGACATTGCCAGAGATGTTGGCGCCG
CAAGGGCAGCGCGTGGTCATGATGCCAGTGCCGGCCCACACACCCTTGTACCCCTTTTGA
CAAGAGATGAAGGGGAGGCCGGGCAGCTTGGGGAACAATTTAGAGGTCAGCCAATTTTTG
AAGTCTGTCAAGATGGTGCAAACCCAGTCCCACACGTCGCGGAGCCAGGATCCGGAGCAT
GGGATGGGGCAGTCCTCAGTTATCCAATTGTGGAGTCTCTGAGTAGGCTGGTTATAGTAA
GAGAGCCAAGTAGTTGGGTCACACGCTGCGACGCATCCGACTCCGTCACGTAGTGAGTAG
GGGCGACGTGGTTTACTGGCCGTCGTTTTACAACCGCATAGAGA
>JXAB5TC01AWD05 rank=0002040 x=251.0 y=3191.0 length=404
TCTCTATGCGGTGTAAAACGACGGCCAGTAAACCACGTCGCCCCTACTCACTACGTGACG
GAGTCGGATGCGTCGCAGCGTGTGACCCAACTACTTGGCTCTCTTACTATAACCAGCCTA
CTCAGAAGACTCCACAATTGGATAACTGAGGACTGCCCCATCCCATGCTCCGGATGCTGG
CTCCGCGACGTGTGGGACTGGGTTTGCACCATCTTGACAGACTTCAAAAATTGGCTGACC
TCTAAATTGTTCCCCAAGCTGCCCGGCCTCCCCTTCATCTCTTGTCAAAAGGGGTACAAG
GGTGTGTGGGCCGGCACTGGCATCATGACCACGCGCTGCCCTTGCGGCGCCAACATCTCT
GGCAATGTCCGCCTGGTCATAGCTGTTTCCTGTGCGCATAGAGA
>JXAB5TC01CDKKV rank=0002045 x=857.0 y=2269.0 length=403
TGATACGTCTCACAGGAAACAGCTATGACCAGCGGACATTGCCAGAGATGTTGGCGCCGC
AAGGGCAGCGCGTGGTCATGATGCCAGTGCCGGCCCACACACCCTTGTACCCCTTTTGAC
AAGAGATGAAGGGGAGGCCGGGCAGCTTGGGGAACAATTTAGAGGTCAGCCAATTTTTGA
AGTCTGTCAAGATGGTGCAAACCCAGTCCCACACGTCGCGGAGCCAGGATCCGGAGCATG
GGATGGGGCAGTCCTCAGTTATCCAATTGTGGAGTCTTCTGAGTAGGCTGGTTATAGTAA
GAGAGCCAAGTAGTTGGGTCACACGCTGCGACGCATCCGACTCCGTCACGTAGTGAGTAG
GGGCGACGTGGTTACTGGCCGTCGTTTTACAACAGACGTATCA
>JXAB5TC01A1UOC rank=0002046 x=313.0 y=4090.0 length=405
TGATACGTCTGTTGTAAAACGACGGCCAGTAAACCACGTCGCCCCTACTCACTACGTGAC
GGAGTCGGATGCGTCGCAGCGTGTGACCCAACTACTTGGCTCTCTTACTATAACCAGCCT
ACTCAGAAGACTCCACAATTGGATAACTGAGGACTGCCCCACCCCATGCTCCGGATCCTG
GCTCCGCGACGTGTGGGACTGGGTTTGCACCATCTTGACAGACTTCAAAAATTGGCTGAC
CTCTAAATTGTTCCCCAAGCTGCCCGGCCTCCCCTTCATCTCTTGTCAAAAGGGGTACAA
GGGTGTGTGGGCCGGCACTGGCATCATGACCACGCGCTGCCCTTGCGGCGCCAACATCTC
TGGCAATGTCCGCCTGGTCATAGCTGTTTCCTGTGAGACGTATCA
>JXAB5TC01BY3KZ rank=0002047 x=692.0 y=2897.0 length=405
TGATACGTCTGTTGTAAAACGACGGCCAGTAAACCACGTCGCCCCTACTCACTACGTGAC
GGAGTCGGATGCGTCGCAGCGTGTGACCCAACTACTTGGCTCTCTTACTATAACCAGCCT
ACTCAGAAGACTCCACAATTGGATAACTGAGGACTGCCCCATCCCATGCTCCGGATCCTG
GCTCCGCGACGTGTGGGACTGGGTTTGCACCATCTTGACAGACTTCAAAAATTGGCTGAC
CTCTAAATTGTTCCCCAAGCTGCCCGGCCTCCCCTTCATCTCTTGTCAAAAGGGGTACAA
GGGTGTGTGGGCCGGCACTGGCATCATGACCACGCGCTGCCCTTGCGGCGCCGACATCTC
TGGCAATGTCCGCCTGGTCATAGCTGTTTCCTGTGAGACGTATCA
>JXAB5TC01CHK9Y rank=0002049 x=903.0 y=1380.0 length=423
TGATACGTCTGTTGTAAAACGACGGCCAGTTGACCACGCGCTGCCCTTGCGGCGCCAACA
TCTCTGGCAATGTCCGCCTGGGCTCTATGAGGATCACAGGGCCTAAAACCTGCATGAACA
CCTGGCAGGGGACCTTTCCTATCAATTGTTACACGGAGGGCCAGTGCGCGCCGAAACCCC
CCACGAACTACAAGACCGCCATCTGGAGGGTGGCGGCCTCGGAGTACGCGGAGGTGACGC
AGCATGGGTCGTACTCCTATGTAACAGGACTGACCACTGACAATTTGAAAATTCCTTGCC
AACTACCTTCTCCAGAGTTTTTCTCCTGGGTGGACGGTGTGCAGATCCATAGGTTTGCAC
CCACACCAAAGCCGTTTTTCCGGGATGAGGTCTGGTCATAGCTGTTTCCTGTGAGACGTA
TCA
>JXAB5TC01A4FLM rank=0002051 x=343.0 y=1640.0 length=423
TGATACGTCTGTTGTAAAACGACGGCCAGTTGACCACGCGCTGCCCTTGCGGCGCCAACA
TCTCTGGCAATGTCCGCCTGGGCTCTATGAGGATCACAGGGCCTAAAACCTGCATGAACA
CCTGGCAGGGGGCCTTTCCTATCAATTGCTACACGGAGGGCCAGTGCGCGCCGAAACCCC
CCACGAACTACAAGACCGCCATCTGGAGGGTGGCGGCCTCGGAGTACGCGGAGGTGACGC
AGCATGGGTCGTACTCCTATGTAACAGGACTGACCACTGACAATCTGAAAGTTCCTTGCC
AACTACCTTCTCCAGAGTTTTTCTCCTGGGTGGACGGTGTGCAGATCCATAGGTTTGCAC
CCACACCAAAGCCGTTTTTCCGGGATGAGGTCTGGTCATAGCTGTTTCCTGTGAGACGTA
TCA
>JXAB5TC01B8K1B rank=0002052 x=800.0 y=3053.0 length=403
TCTCTATGCGCACAGGAAACAGCTATGACCAGGCGGACATTGCCAGAGATGTTGGCGCCG
CAAGGGCAGCGCGTGGTCATGATGCCAGTGCCGGCCCACACACCCTTGTACCCCTTTTGA
CAAGAGATGAAGGGGAGGCCGGGCAGCTTGGGGAACAATTTAGAGGTCAGCCAATTTTTG
AAGTCTGTCAAGATGGTGCAAACCCAGTCCCACACGTCGCGGAGCCAGGATCCGGAGCAT
GGGATGGGGCAGTCCTCAGTTATCCAATTGTGGAGTCTTCTGAGTAGGCTGGTTATAGTA
AGAGAGCCAAGTAGTTGGGTCACACGCTGCGACGCATCCGACTCCGTCACGTAGTGAGTA
GGGGCGACGTGGGTTACTGGCCGTGTTTTACAACGCATAGAGA
>JXAB5TC01DN7YN rank=0002058 x=1388.0 y=3773.0 length=405
TCTCTATGCGGTTGTAAAACGACGGCCAGTAAACCACGTCGCCCCTACTCACTACGTGAC
GGAGTCGGATGCGTCGCAGCGTGTGACCCAACTACTTGGCTCTCTTACTATAACCAGCCT
ACTCAGAAGACTCCACAATTGGATAACTGAGGACTGCCCCATCCCATGCTCCGGATCCTG
GCTCCGCGACGTGTGGGACTGGGTTTGCACCATCTTGACAGACTTCAAAAATTGGCTGAC
CTCTAAATTGTTCCCCAAGCTGCCCGGCCTCCCCTTCATCTCTTGTCAAAAGGGGTACAA
GGGTGTGTGGGCCGGCACTGGCATCATGACCACGCGCTGCCCTTGCGGCGCCAACATCTC
TGGCAATGTCCGCCTGGTCATAGCTGTTTCCTGTGCGCATAGAGA
>JXAB5TC01DRONF rank=0002059 x=1428.0 y=1529.0 length=405
TGATACGTCTCACAGGAAACAGCTATGACCAGGCGGACATTGCCAGAGATGTTGGCGCCG
CAAGGGCAGCGCGTGGTCATGATGCCAGTGCCGGCCCACACACCCTTGTACCCCTTTTGA
CAAGAGATGAAGGGGAGGCCGGGCAGCTTGGGGAACAATTTAGAGGTCAGCCAATTTTTG
AAGTCTGTCAAGATGGTGCAAACCCAGTCCCACACGTCGCGGAGCCAGGATCCGGAGCAT
GGGATGGGGCAGTCCTCAGTTATCCAATTGTGGAGTCTTCTGAGTAGGCTGGTTATAGTA
AGAGAGCCAAGTAGTTGGGTCACACGCTGCGACGCATCCGACTCCGTCACGTAGTGAGTA
GGGGCGACGTGGTTTACTGGCCGTCGTTTTACAACAGACGTATCA
>JXAB5TC01DRCW5 rank=0002060 x=1424.0 y=2711.0 length=409
TCTCTATGCGCACAGGAAACAGCTATGACCAGGCGGACATTGCCAGAGATGTTGGCGCCG
CAAGGGCAGCGCGTGGTCATGATGCCAGTGCCGGCCCACACACCCTTGTACCCCTTTTGA
CAAGAGATGAAGGGGAGGCCGGGCAGCTTGGGGAACAATTTAGAGGTCAGTCCAATTTTT
GAAGTCTGTCAAGATGGTGCAAACCCCAGTCCCACACGTCGCGGAGCCAGGATCCGGAGC
ATGGGATGGGGCAGTCCTCAGTTATCCAATTGTGGAGTCTTCTGAGTAGGCTGGTTATAG
TAAGAGAGCCAAGGTATTGGGTCACACGCTGCGACGCATCCGACTCCGTCACGTAGTGGA
TAGGGGCGTACGTGGTTTACTGGTCCGCGTTTTTACAACCGCATAGAGA
>JXAB5TC01BJ5ZR rank=0002062 x=522.0 y=2501.0 length=423
TGATACGTCTGTTGTAAAACGACGGCCAGTTGACCACGCGCTGCCCTTGCGGCGCCAACA
TCTCTGGCAATGTCCGCCTGGGCTCTATGAGGATCACAGGGCCTAAAACCTGCATGAACA
CCTGGCAGGGGACCTTTCCTATCAATTGCTACACGGAGGGCCAGTGCGCGCCGAAACCCC
CCACGAACTACAAGACCGCCATCTGGAGGGTGGCGGCCTCGGAGTACGCGGAGGTGACGC
AGCATGGGTCGTACTCCTATGTAACAGGACTGACCACTGACAATCTGAAAATTCCTTGCC
AACTACCTTCTCCAGAGTTTTTCTCCTGGGTGGACGGTGTGCAGATCCATAGGTTTGCAC
CCACACCAAAGCCGTTTTTCCGGGATGAGGTCTGGTCATAGCTGTTTCCTGTGAGACGTA
TCA
>JXAB5TC01CHCT5 rank=0002063 x=900.0 y=2731.0 length=405
TCTCTATGCGCACAGGAAACAGCTATGACCAGGCGGACATTGCCAGAGATGTTGGCGCCG
CAAGGGCAGCGCGTGGTCATGATGCCAGTGCCGGCCCACACACCCTTGTACCCCTTTTGA
CAAGAGATGAAGGGGAGGCCGGGCAGCTTGGGGAACAATTTAGAGGTCAGCCAATTTTTG
AAGTCTGTCAAGATGGTGCAAACCCAGTCCCACACGTCGCGGAGCCAGGATCCGGAGCAT
GGGATGGGGCAGTCCTCAGTTATCCAATTGTGGAGTCTTCTGAGTAGGCTGGTTATAGTA
AGAGAGCCAAGTAGTTGGGTCACACGCTGCGACGCATCCGACTCCGTCACGTAGTGAGTA
GGGGCGACGTGGTTTACTGGCCGTCGTTTTACAACCGCATAGAGA
>JXAB5TC01C67KF rank=0002066 x=1195.0 y=637.0 length=404
TCTCTATGCGCACAGGAAACAGCTATGACCAGGCGGACATTGCCAGAGATGTTGGCGCCG
CAAGGGCAGCGCGTGGTCATGATGCCAGTGCCGGCCCACACACCCTTGTACCCCTTTTGA
CAAGAGATGAAGGGGAGGCCGGGCAGCTTGGGGAACAATTTAGAGGTCAGCCAATTTTTG
AAGTCTGTCAAGATGGTGCAAACCCAGTCCCACACGTCGCGGAGCCAGGATCCGGAGCAT
GGGATGGGGCAGTCCTCAGTTATCCAATTGTGGAGTCTTCTGAGTAGGCTGGTTATAGTA
AGAGAGCCAAGTAGTTGGGTCACACGCTGCGACGCATCCGACTCCGTCACGTAGTGAGTA
GGGGCACGTGGTTTACTGGCCGTCGTTTTACAACCGCATAGAGA
>JXAB5TC01A8O4Z rank=0002067 x=391.0 y=4017.0 length=423
TGATACGTCTGTTGTAAAACGACGGCCAGTTGACCACGCGCTGCCCTTGCGGCGCCAACA
TCTCTGGCAATGTCCGCCTGGGCTCTATGAGGATCACAGGGCCTAAAACCTGCATGAACA
CCTGGCAGGGGACCTTTCCTATCAATTGCTACACGGAGGGCCAGTGCGCGCCGAAACCCC
CCACGAACTACAAGACCGCCATCTGGAGGGTGGCGGCCTCGGAGTACGCGGAGGTGACGC
AGCATGGGTCGTACTCCTATGTAACAGGACTGACCACTGACAATCTGAAAATTCCTTGCC
AACTACCTTCTCCAGAGTTTTTCTCCTGGGTGGACGGTGTGCAGATCCATAGGTTTGCAC
CCACACCAAAGCCGTTTTTCCGGGATGAGGTCTGGTCATAGCTGTTTCCTGTGAGACGTA
TCA
>JXAB5TC01DL37O rank=0002069 x=1364.0 y=3906.0 length=444
TCTCTATGCGGTTGTAAAACGACGGCCAGTACATCACGGCGGAGACTGCGGCGCGGCGCT
TGGCACGGGGATCACCTCCATCTGAGGCGAGCTCCTCAGTGAGCCAGCTATCAGCACCGT
CGCTGCGGGCCACCTGCACCACCCACAGCAACACCTATGACGTGGACATGGTCGATGCCA
ACCTGCTCATGGAGGGCGGTGTGGCTCAGACAGAGCCTGAGTCCAGGGTGCCCGTTCTGG
ACTTTCTCGAGCCAATGGCCGAGGAAGAGAGCGACCTTGAGCCCTCAATACCATCGGAGT
GCATGCTCCCCGAGGAGCGGGTTTCCACGGGCCTTACCGGCTTGGGCACGGCCTGACTAC
AACCCGCCGCTCGTGGAATCGTGGAGGAGGCCAGATTACCAACCGCCCACCGTTGGTCAT
AGCTGTTTCCTGTGCGCATAGAGA
>JXAB5TC01C6827 rank=0002087 x=1195.0 y=2609.0 length=405
TGATACGTCTGTTGTAAAACGACGGCCAGTAAACCACGTCGCCCCTACTCACTACGTGAC
GGAGTCGGATGCGTCGCAGCGTGTGACTCAACTACTTGGCTCTCTTACTATAACCAGCCT
ACTCAGAAGACTCCACAATTGGATAACTGAGGACTGCCCCATCCCATGCTCCGGATCCTG
GCTCCGCGACGTGTGGGACTGGGTTTGCACCATCTTGACAGACTTCAAAAATTGGCTGAC
CTCTAAATTGTTCCCCAAGCTGCCCGGCCTCCCCTTCATCTCTTGTCAAAAGGGGTACAA
GGGTGTGTGGGCCGGCACTGGCATCATGACCACGCGCTGCCCTTGCGGCGCCAACATCTC
TGGCAATGTCCGCCTGGTCATAGCTGTTTCCTGTGAGACGTATCA
>JXAB5TC01CWSYE rank=0002090 x=1076.0 y=2564.0 length=404
TCTCTAGCGGTTGTAAAACGACGGCCAGTAAACCACGTCGCCCCTACTCACTACGTGACG
GAGTCGGATGCGTCGCAGCGTGTGACCCAACTACTTGGCTCTCTTACTATAACCAGCCTA
CTCAGAAGACTCCACAATTGGATAACTGAGGACTGCCCCATCCCATGCTCCGGATCCTGG
CTCCGCGACGTGTGGGACTGGGTTTGCACCATCTTGACAGACTTCAAAAATTGGCTGACC
TCTAAATTGTTCCCCAAGCTGCCCGGCCTCCCCTTCATCTCTTGTCAAAAGGGGTACAAG
GGTGTGTGGGCCGGCACTGGCATCATGACCACGCGCTGCCCTTGCGGCGCCAACATCTCT
GGCAATGTCCGCCTGGTCATAGCTGTTTCCTGTGCGCATAGAGA
>JXAB5TC01DNSXJ rank=0002093 x=1384.0 y=677.0 length=423
TGATACGTCTGTTGTAAAACGACGGCCAGTTGACCACGCGCTGCCCTTGCGGCGCCAACA
TCTCTGGCAATGTCCGCCTGGGCTCTATGAGGATCACAGGGCCTAAAACCTGCATGAACA
CCTGGCAGGGGACCTTTCCTATTAATTGCTACACGGAGGGCCAGTGCGCGCCGAAACCCC
CCACGAACTACAAGACCGCCATCTGGAGGGTGGCGGCCTCGGAGTACGCGGAGGTGACGC
AGCATGGGTCGTACTCCTATGTAACAGGACTGACCACTGACAATCTGAAAATTCCTTGCC
AACTACCTTCTCCAGAGTTTTTCTCCTGGGTGGACGGTGTGCAGATCCATAGGTTTGCAC
CCACACCAAAGCCGTTTTTCCGGGATGAGGTCTGGTCATAGCTGTTTCCTGTGAGACGTA
TCA
>JXAB5TC01B3Z1F rank=0002095 x=748.0 y=2209.0 length=422
TGATACGTCTGTTGTAAACGACGGCCAGTTGACCACGCGCTGCCCTTGCGGCGCCAACAT
CTCTGGCAATGTCCGCCTGGGCTCTATGAGGATCACAGGGCCTAAAACCTGCATGAACAC
CTGGCAGGGGACCTTTCCTATCAATTGCTACACGGAGGGCCAGTGCGCGCCGAAACCCCC
CACGAACTACAAGACCGCCATCTGGAGGGTGGCGGCCTCGGAGTACGCGGAGGTGACGCA
GCATGGGTCGTACTCCTATGTAACAGGACTGACCACTGACAATCTGAAAATTCCTTGCCA
ACTACCTTCTCCAGAGTTTTTCTCCTGGGTGGACGGTGTGCAGATCCATAGGTTTGCACC
CACACCAAAGCCGTTTTTCCGGGATGAGGTCTGGTCATAGCTGTTTCCTGTGAGACGTAT
CA
>JXAB5TC01A43F8 rank=0002096 x=350.0 y=3878.0 length=421
TGATACGTCTGTTGTAAACGACGGCCAGTTGACCACGCGCTGCCCTTGCGGCGCCAACAT
CTCTGGCAATGTCCGCCTGGGCTCTATGAGGATCACAGGGCCTAAAACCTGCATGAACAC
CTGGCAGGGGACCTTTCCTATCAATTGCTACACGGAGGGCCAGTGCGCGCCGAAACCCCC
CACGAACTACAAGACCGCCATCTGGAGGGTGGCGGCCTCGGAGTACGCGGAGGTGACGCA
GCATGGGTCGTACTCCTATGTAACAGGACTGACCACTGACAATCTGAAAATTCCTTGCCA
ACTACCTTCTCCAGAGTTTTTCTCCTGGGTGGACGGTGTGCAGATCCATAGGTTTGCACC
CACACCAAAGCCGTTTTTCCGGATGAGGTCTGGTCATAGCTGTTTCCTGTGAGACGTATC
A
>JXAB5TC01DH80C rank=0002098 x=1320.0 y=3722.0 length=442
TGATACGTCTGTTGTAAAACGACGGCCAGTACATCACGGCGGAGACTGCGGCGCGGCGCT
TGGCACGGGGATCACCTCCATCTGAGGCGAGCTCCTCAGTGAGCCAGCTATCAGCACCGT
CGCTGCGGGCCACCTGCACCACCCACAGCAACACCTATGACGTGGACATGGTTGATGCCA
ACCTGCTCATGGAGGGCGGTGTGGCTCAGACAGAGCCTGAGTCCAGGGTGCCCGTTCTGG
ACTTTCTCGAGCCAATGGCCGAGGAAGAGGGCGACCTTGAGCCCTCAATACCATCGGAGT
GCATGCTCCCCAGGAGCGGGTTTCCACGGGCCTTACCGGCTTGGGCACGGCCTGACTACA
ACCCGCCGCTCGTGGAATCGTGGAGGAGGCCAGATTACCAACCGCCCACCGTGGTCATAG
CTGTTTCCTGTGAGACGTATCA
>JXAB5TC01CW0Y0 rank=0002101 x=1079.0 y=666.0 length=405
TGATACGTCTGTTGTAAAACGACGGCCAGTAAACCACGTCGCCCCTACTCACTACGTGAC
GGAGTCGGATGCGTCGCAGCGTGTGACCCAACTACTTGGCTCTCTTACTATAACCAGCCT
ACTCAGAAGACTCCACAATTGGATAACTGAGGACTGCCCCATCCCATGCTCCGGATCCTG
GCTCCGCGACGTGTGGGACTGGGTTTGCACCATCTTGACAGACTTCAAAAATTGGCTGAC
CTCTAAATTGTTCCCCAAGCTGCCCGGCCTCCCCTTCATCTCTTGTCAAAAGGGGTACAA
GGGTGTGTGGGCCGGCACTGGCATCATGACCACGCGCTGCCCTTGCGGCGCCAACATCTC
TGGCAATGTCCGCCTGGTCATAGCTGTTTCCTGTGAGACGTATCA
>JXAB5TC01DJMGE rank=0002104 x=1336.0 y=2268.0 length=420
TCTCTATGCGGTTGTAAAACGACGGCCAGTTGACCACGCGCTGCCCTTGCGGCGCCAACA
TCTCTGGCAATGTCCGCCTGGGCTCTATGAGGATCACAGGGCCTAAAACCTGCATGAACA
CCTGGCAGGGGACCTTTCCTATCAATTGCTACACGGAGGGCCAGTGCGCGCCGAAACCCC
CCACGAACTACAAGACCGCCATCTGGAGGGTGGCGGCCTCGGAGTACGCGGAGGTGACGC
AGCATGGGTCGTACTCCTATGTAACAGGACTGACCACTGACAATCTGAAAATTCCTTGCC
AACTACCTTCTCCAGAGTTTTTCTCCTGGGTGGACGGTGTGCAGATCCATAGGTTTGCAC
CCACACCAAAGCCGTTTTTCGGATGGGTCTGGTCATAGCTGTTTCCTGTGCGCATAGAGA
>JXAB5TC01BUMRV rank=0002107 x=641.0 y=3385.0 length=423
TGATACGTCTGTTGTAAAACGACGGCCAGTTGACCACGCGCTGCCCTTGCGGCGCCAACA
TCTCTGGCAATGTTCGCCTGGGCTCTATGAGGATCACAGGGCCTAAAACCTGCATGAACA
CCTGGCAGGGGACCTTTCCTATCAATTGCTACACGGAGGGCCAGTGCGCGCCGAAACCCC
CCNCGAACTACAAGACCGCCATCTGGAGGGTGGCGGCCTCGGAGTACGCGGAGGTGACGC
AGCATGGGTCGTACTCCTATGTAACAGGACTGACCACTGACAATCTGAAAATTCCTTGCC
AACTACCTTCTCCAGAGTTTTTCTCCTGGGTGGACGGTGTGCAGATCCATAGGTTTGCAC
CCACACCAAAGCCGTTTTTCCGGGATGAGGTCTGGTCATAGCTGTTTCCTGTGAGACGTA
TCA
>JXAB5TC01DJ0DT rank=0002111 x=1340.0 y=3935.0 length=405
TCTCTATGCGGTTGTAAAACGACGGCCAGTAAACCACGTCGCCCCTACTCACTACGTGAC
GGAGTCGGATGCGTCGCAGCGTGTGACCCAACTACTTGGCTCTCTTACTATAACCAGCCT
ACTCAGAAGACTCCACAATTGGATAACTGAGGACTGCCCCATCCCATGCTCCGGATCCTG
GCTCCGCGACGTGTGGGACTGGGTTTGCACCATCTTGACAGACTTCAAAAATTGGCTGAC
CTCTAAATTGTTCCCCAAGCTGCCCGGCCTCCCCTTCATCTCTTGTCAAAAGGGGTACAA
GGGTGTGTGGGCCGGCACTGGCATCATGACCACGCGCTGCCCTTGCGGCGCCAACATCTC
TGGCAATGTCCGCCTGGTCATAGCTGTTTCCTGTGCGCATAGAGA
>JXAB5TC01BJYJM rank=0002112 x=520.0 y=1040.0 length=420
TCTCTAGCGGTTGTAAACGACGGCCAGTTGACCACGCGCTGCCCTTGCGGCGCCAACATC
TCTGGCAATGTCCGCCTGGGCTCTATGAGGATCACAGGGCCTAAAACCTGCATGAACACC
TGACAGGGGACCTTTCCTATCAATTGCTACACGGAGGGCCAGTGCGCGCCGAAACCCCCC
ACGAACTACAAGACCGCCATCTGGAGGGTGGCGGCCTCGGAGTACGCGGAGGTGACGCAG
CATGGGTCGTACTCCTATGTAACAGGACTGACCACTGACAATCTGAAAATTCCTTGCCAA
CTACCTTCTCCAGAGTTTTTCTCCTGGGTGGACGGTGTGCAGATCCATAGGTTTGCACCC
ACACCAAAGCCGTTTTTCCGGGATAGGTCTGGTCATAGCTGTTTCCTGTGCGCATAGAGA
>JXAB5TC01AW9WK rank=0002113 x=261.0 y=3538.0 length=403
TGATACGTCTCACAGGAAACAGCATGACCAGGCGGACATTGCCAGAGATGTTGGCGCCGC
AAGGGCAGCGCATGGTCATGATGCCAGTGCCGGCCCACACACCCTTGTACCCCTTTTGAC
AAGAGATGAAGGGGAGGCCGGGCAGCTTGGGGAACAATTTAGAGGTCAGCCAATTTTTGA
AGTCTGTCAAGATGGTGCAAACCCAGTCCCACACGTCGCGGAGCCAGGATCCGGAGCATG
GGATGGGGCAGTCCTCAGTTATCCAATTGTGGAGTCTTCTGAGTAGGCTGGTTATAGTAA
GAGAGCCAAGTAGTTGGGTCACACGCTGCGACGCATCCGACTCCGTCACGTAGTGAGTAG
GGGCGACGTGGTTTACTGGCCGTCGTTTACAACAGACGTATCA
>JXAB5TC01B8NVQ rank=0002118 x=801.0 y=2644.0 length=423
TCTCTATGCGCACAGGAAACAGCTATGACCAGACCTCATCCCGAAAAACCGGCTTTGGTG
TGGGTGCAAACCTATGGATCTGCACACCGTCCACCCAGGAGAAAAACTCTGGAGAAGGTA
GTTGGCAAGGAATTTTCAGATTGTCAGTGGTCAGTCCTGTTACATAGGAGTACGACCCAT
GCTGCGTCACCTCCGCGTACTCCGAGGCCGCCACCCTCCAGATGGCGGTCTTGTAGTTCG
TGGGGGGTTTCGGCGCGCACTGGCCCTCCGTGTAGCAATTGATAGGAAAGGTCCCCTGCC
AGGTGTTCATGCAGGTTTTAGGCCCTGTGATCCTCATAGAGCCCAGGCGGACATTGCCAG
AGATGTTGGCGCCGCAAGGGCAGCGCGTGGTCAACTGGCCGTCGTTTTACAACCGCATAG
AGA
>JXAB5TC01CSQ4N rank=0002119 x=1030.0 y=1989.0 length=422
TCTCTATGCGCACAGGAAACAGCTATGACCAGACCTCATCCGGAAAAACGGCTTTGGTGT
GGGTGCAAACCTATGGATCTGCACACCGTCCACCCAGGAGAAAAACTCTGGAGAAGGTAG
TTGGCAAGGAATTTTCAGATTGTCAGTGGTCAGTCCTGTTACATAGGAGTACGACCCATG
CTGCGTCACCTCCGCGTACTCCGAGGCCGCCACCCTCCAGATGGCGGTCTTGTAGTTCGT
GGGGGGTTTCGGCGCGCACTGGCCCTCCGTGTAGCAATTGATAGGAAAGGTCCCCTGCCA
GGTGTTCATGCAGGTTTTAGGCCCTGTGATCCTCATAGAGCCCAGGCGGACATTGCCAGA
GATGTTGGCGCCGCAAGGGCAGCGCGTGGTCAACTGGCCGTCGTTTTACAACCGCATAGA
GA
>JXAB5TC01DNFOJ rank=0002123 x=1379.0 y=3985.0 length=405
TGATACGTCTCACAGGAAACAGCTATGACCAGGCGGACATTGCCAGAGATGTTGGCGCCG
CAAGGGCAGCGCGTGGTCATGATGCCAGTGCCGGCCCACACACCCTTGTACCCCTTTTGA
CAAGAGATGAAGGGGAGGCCGGGCAGCTTGGGGAACAATTTAGAGGTCAGCCAATTTTTG
AAGTCTGTCAAGATGGTGCAAACCCAGTCCCACACGTCGCGGAGCCAGGATCCGGAGCAT
GGGATGGGGCAGTCCTCAGTTATCCAATTGTGGAGTCTTCTGAGTAGGCTGGTTATAGTA
AGAGAGCCAAGTAGTTGGGTCACACGCTGCGACGCATCCGACTCCGTCACGTAGTGAGTA
GGGGCGACGTGGTTTACTGGCCGTCGTTTTACAACAGACGTATCA
>JXAB5TC01CJQU3 rank=0002125 x=927.0 y=3629.0 length=443
TCTCTATGCGCACAGGAAACAGCTATGACCAACGGTGGGCGGTTGGTAATCTGGCCTCCT
CCACGATTCCACGAGCGGCGGGTTGTAGTCAGGCCGTGCCCAAGCCGGTAAGGCCCGTGG
AAACCCGCTCCTGGGGAGCATGCACTCCGATGGTATTGAGGGCTCAAGGTCGCTCTCTTC
CTCGGCCATTGGCTCGAGAAAGTCCAGAACGGGCACCCTGGACTCAGGCTCTGTCTGAGC
CACACCGCCCTCCATGAGCAGGTTGGCATCGACCATGTCCACGTCATAGGTGTTGCTGTG
GGTGGTGCAGGTGGCCCGCAGCGACGGTGCTGATAGCTGGCTCACTGAGGAGCTCGCCTC
AGATGGAGGTGATCCCCGTGCCAAGCGCCGCGCCGCAGTCTCCGCCGTGATGTACTGGCC
GTCGTTTTACAACCGCATAGAGA
>JXAB5TC01DOYVO rank=0002127 x=1397.0 y=1794.0 length=616
TGATACGNTCTGTTGTAAAACGACGGCCAGTACATCACGGCGGAGACTGCGGCGCGGCGC
TTGGCACGGGGATCACCTCCATCTGAGGCGAGCTCCTCAGTGAGCCAGCTATCAGCACCG
TCGCTGCGGGCCACCTGCACCACCCACAGCAACACCTATGGCGTGGACATGGGTCGACGT
AGTCCGAACCCTACGTCGTCCTACTAGGTAGGGGGACGGGGTTCGGTTGGGTCGGTCCTA
CGGAACGAACGAAGGCCGTCCGTAGGTACCGTACCGGGGTAGGGGTCCCCGGTTTCCCCG
TTTGGTACGGTTTACCTTTTCCGGACGGACCGAACCTAAGGGTCCCGGGACCGGGAAAAG
GGAAGGAAGGCGGACCCGTTTACCGTTAGGACCCCGTCCCTAAAGTAAACCCGTACCGTA
CGGTACGGGTAGTCGACTAGTCCGTCCCCTACCGGGAAGGCGGGTTTCCCGGTTACCGGC
CGGTTACCCGGTCGTCGGTCGACGCCGTCGACGTACCAACCGCCGCGTCGTCGGAAGTAC
GTGGAGGAGGCCACGAGTTACCCTAACCCGGCCCCGTTCCGGTGACTAGTCGTCGTTTCG
TTCGTGAGACGTATCA
>JXAB5TC01BG4F7 rank=0002128 x=487.0 y=3893.0 length=405
TGATACGTCTGTTGTAAAACGACGGCCAGTAAACCACGTCGCCCCTACTCACTACGTGAC
GGAGTCGGATGCGTCGCAGCGTGTGACCCAACTACTTGGCTCTCTTACTATAACCAGCCT
ACTCAGAAGACTCCACAATTGGATAACTGAGGACTGCCCCGTCCCATGCTCCGGATCCTG
GCTCCGCGACGTGTGGGACTGGGTTTGCACCATCTTGACAGACTTCAAAAATTGGCTGAC
CTCTAAATTGTTCCCCAAGCTGCCCGGCCTCCCCTTCATCTCTTGTCAAAAGGGGTACAA
GGGTGTGTGGGCCGGCACTGGCATCATGACCACGCGCTGCCCTTGCGGCGCCAACATCTC
TGGCAATGTCCGCCTGGTCATAGCTGTTTCCTGTGAGACGTATCA
>JXAB5TC01CE9S5 rank=0002131 x=876.0 y=3799.0 length=405
TGATACGTCTGTTGTAAAACGACGGCCAGTAAACCACGTCGCCCCTACTCACTACGTGAC
GGAGTCGGATGCGTCGCAGCGTGTGACCCAACTACTTGGCTCTCTTACTATAACCAGCCT
ACTCAGAAGACTCCACAATTGGATAACTGAGGACTGCCCCATCCCATGCTCCGGATCCTG
GCTCCGCGACGTGTGGGACTGGGTTTGCACCATCTTGACAGACTTCAAAAATTGGCTGAC
CTCTAAATTGTTCCCCAAGCTGCCCGGCCTCCCCTTCATCTCTTGTCAAAAGGGGTACAA
GGGTGTGTGGGCCGGCACTGGCATCATGACCACGCGCTGCCCTTGCGGCGCCAACATCTC
TGGCAATGTCCGCCTGGTCATAGCTGTTTCCTGTGAGACGTATCA
>JXAB5TC01CLEND rank=0002132 x=946.0 y=3287.0 length=421
TGATACGTCTGTTGTAAAACGACGGCCAGTTGACCACGCGCTGCCCTTGCGGCGCCAACA
TCTCTGGCAATGTCCGCCTGGGCTCTATGAGGATCACAGGGCCTAAAACCTGCATGAACA
CCTGGCAGGGGACCTTTCCTATCAATTGCTACACGGAGGGCCAGTGCGCGCCGAAACCCC
CCACGAACTACAAGACCGCCATCTGGAGGGTGGCGGCCTCGGAGTACGCGGAGGTGACGC
AGCATGGGTCGTACTCCTATGTAACAGGACTGACCACTGACAATCTGAAAATTCCTTGCC
AACTACCTTCTCCAGAGTTTTTCTCCTGGGTGGACGGTGTGCAGATCCATAGGTTTGCAC
CCACACCAAAGCCGTTTTTCCGGATGAGGCTGGTCATAGCTGTTTCCTGTGAGACGTATC
A
>JXAB5TC01DLBX9 rank=0002136 x=1356.0 y=47.0 length=405
TCTCTATGCGGTTGTAAAACGACGGCCAGTAAACCACGTCGCCCCTACTCACTACGTGAC
GGAGTCGGATGCGTCGCAGCGTGTGACCCAACTACTTGGCTCTCTTACTATAACCAGCCT
ACTCAGAAGACTCCACAATTGGATAACTGAGGACTGCCCCATCCCATGCTCCGGATCCTG
GCTCCGCGACGTGTGGGACTGGGTTTGCACCATCTTGACAGACTTCAAAAATTGGCTGAC
CTCTAAATTGTTCCCCAAGCTGCCCGGCCTCCCCTTCATCTCTTGTCAAAAGGGGTACAA
GGGTGTGTGGGCCGGTACTGGCATCATGACCACGCGCTGCCCTTGCGGCGCCAACATCTC
TGGCAATGTCCGCCTGGTCATAGCTGTTTCCTGTGCGTATAGAGA
>JXAB5TC01BGLK9 rank=0002137 x=481.0 y=4027.0 length=405
TGATACGTCTGTTGTAAAACGACGGCCAGTAAACCACGTCGCCCCTACTCACTACGTGAC
GGAGTCGGATGCGTCGCAGCGTGTGACCCAACTACTTGGCTCTCTTACTATAACCAGCCT
ACTCAGAAGACTCCACAATTGGATAACTGAGGACTGCCCCATCCCATGCTCCGGATCCTG
GCTCCGCGACGTGTGGGACTGGGTTTGCACCATCTTGACAGACTTCAAAAATTGGCTGAC
CTCTAAATTGTTCCCCAAGCTGCCCGGCCTCCCCTTCATCTCTTGTCAAAAGGGGTACAA
GGGTGTGTGGGCCGGCACTGGCATCATGACCACGCGCTGCCCTTGCGGCGCCAACATCTC
TGGCAATGTCCGCCTGGTCATAGCTGTTTCCTGTGAGACGTATCA
>JXAB5TC01B6DRI rank=0002138 x=775.0 y=2716.0 length=405
TGATACGTCTGTTGTAAAACGACGGCCAGTAAACCACGTCGCCCCTACTCACTACGTGAC
GGAGTCGGATGCGTCGCAGCGTGTGACCCAACTACTTGGCTCTCTTACTATAACCAGCCT
ACTCAGAAGACTCCACAATTGGGTAACTGAGGACTGCCCCATCCCATGCTCCGGATCCTG
GCTCCGCGACGTGTGGGACTGGGTTTGCACCATCTTGACAGACTTCAAAAATTGGCTGAC
CTCTAAATTGTTCCCCAAGCTGCCCGGCCTCCCCTTCATCTCTTGTCAAAAGGGGTACAA
GGGTGTGTGGGCCGGCACTGGCATCATGACCACGCGCTGCCCTTGCGGCGCCAACATCTC
TGGCAATGTCCGCCTGGTCATAGCTGTTTCCTGTGAGACGTATCA
>JXAB5TC01B0A1K rank=0002140 x=706.0 y=1878.0 length=423
TGATACGTCTCACAGGAAACAGCTATGACCAGACCTCATCCCGGAAAAACGGCTTTGGTG
TGGGTGCAAACCTATGGATCTGCACACCGTCCACCCAGGAGAAAAACTCTGGAGAAGGTA
GTTGGCAAGGAATTTTCAGATTGTCAGTGGTCAGTCCTGTTACATAGGAGTACGACCCAT
GCTGCGTCACCTCCGCGTACTCCGAGGCCGCCACCCTCCAGATGGCGGTCTTGTAGTTCG
TGGGGGGTTTCGGCGCGCACTGGCCCTCCGTGTAGCAATTGATAGGAAAGGTCCCCTGCC
AGGTGTTCATGCAGGTTTTAGGCCCTGTGATCCTCATAGAGCCCAGGCGGACATTGCCAG
AGATGTCGGCGCCGCAAGGGCAGCGCGTGGTCAACTGGCCGTCGTTTTACAACAGACGTA
TCA
>JXAB5TC01DUPOD rank=0002143 x=1462.0 y=3563.0 length=423
TGATACGTCTGTTGTAAAACGACGGCCAGTTGACCACGCGCTGCCCTTGCGGCGCCAACA
TCTCTGGCAATGTCCGCCTGGGCTCTATGAGGATCACAGGGCCTAAAACCTGCATGAACA
CCTGGCAGGGGACCTTTCCTATCAATTGCTACACGGAGGGCCAGTGCGCGCCGAAACCCC
CCNCGAACTACAAGACCGCCATCTGGAGGGTGGCGGCCTCGGAGTACGCGGAGGTGACGC
AGCATGGGTCGTACTCCTATGTAACAGGACTGACCACTGACAATCTGAAAATTCCTTGCC
AACTACCTTCTCCAGAGTTTTTCTCCTGGGTGGACGGTGTGCAGATCCATAGGTTTGCAC
CCACACCAAAGCCGTTTTTCCGGGATGAGGTCTGGTCATAGCTGTTTCCTGTGAGACGTA
TCA
>JXAB5TC01AZB6J rank=0002146 x=285.0 y=1497.0 length=423
TGATACGTCTGTTGTAAAACGACGGCCAGTTGACCACGCGCTGCCCTTGCGGCGCCAACA
TCTCTGGCAATGTCCGCCTGGGCTCTATGAGGATCACAGGGCCTAAAACCTGCATGAACA
CCTGGCAGGGGACCTTTCCTATCAATTGCTACACGGAGGGCCAGTGCGCGCCGAAACCCC
CTACGAACTACAAGACCGCCATCTGGAGGGTGGCGGCCTCGGAGTACGCGGAGGTGACGC
AGCATGGGTCGTACTCCTATGTAACAGGACTGACCACTGACAATCTGAAAATTCCTTGCC
AACTACCTTCTCCAGAGTTTTTCTCCTGGGTGGACGGTGTGCAGATCCATAGGTTTGCAC
CCACACCAAAGCCGTTTTTCCGGGATGAGGTCTGGTCATAGCTGTTTCCTGTGAGACGTA
TCA
>JXAB5TC01B6KLQ rank=0002148 x=777.0 y=3388.0 length=404
TCTCTATGCGGTTGTAAAACGACGGCCAGTAACCACGTCGCCCCTACTCACTACGTGACG
GAGTCGGATGCGTCGCAGCGTGTGACCCAACTACTTGGCTCTCTTACTATAACCAGCCTA
CTCAGAAGACTCCACAATTGGATAACTGAGGACTGCCCCATCCCATGCTCCGGATCCTGG
CTCCGCGACGTGTGGGACTGGGTTTGCACCATCTTGACAGACTTCAAAAATTGGCTGACC
TCTAAATTGTTCCCCAAGCTGCCCGGCCTCCCCTTCATCTCTTGTCAAAAGGGGTACAAG
GGTGTGTGGGCCGGCACTGGCATCATGACCACGCGCTGCCCTTGCGGCGCCAACATCTCT
GGCAATGTCCGCCTGGTCATAGCTGTTTCCTGTGCGCATAGAGA
>JXAB5TC01BQ4KV rank=0002150 x=601.0 y=3677.0 length=420
TGATACGTCTGTTGTAAAACGACGGCCAGTTGACCACGCGCTGCCCTTGCGGCGCCAACA
TCTCTGGCAATGTCCGCCTGGGCTCTATGAGGATCACAGGGCCTAAAACCTGCATGAACA
CCTGGCAGGGGACCTTTCCTATCAATTGCTACACGGAGGGCCAGTGCGCGCCGAAACCCC
CCACGAACTACAAGACCGCCATCTGGAGGGTGGCGGCCTCGGAGTACGCGGAGGTGACGC
AGCATGGGTCGTACTCCTATGTAACAGGACTGACCACTGACAATCTGAAAATTCCTTGCC
AACTACCTTCTCCAGAGTTTTTCTCCTGGGTGGACGGTGTGCAGATCCATAGGTTTGCAC
CCACACCAAAGCCGTTTTTCGGGATGAGGTCTGGTCATAGCTGTTTCCTGTGAGACGTAT
>JXAB5TC01BQD2Y rank=0002160 x=593.0 y=2104.0 length=109
TCTCTATGCGGTTGTAAAACGACGGCCAGTTGACCACGCGCTGCCCTTGCGGCGCCAACA
TCTCTGGCAATGTCCGCCTGGTCATAGCTGTTTCCTGTGCGCATAGAGA
>JXAB5TC01BT0LB rank=0002164 x=634.0 y=3309.0 length=405
TCTCTATGCGGTTGTAAAACGACGGCCAGTAAACCACGTCGCCCCTACTCACTACGTGAC
GGAGTCGGATGCGTCGCAGCGTGTGACCCAACTACTTGGCTCTCTTACTATAACCAGCCT
ACTCAGAAGACTCCACAATTGGATAACTGAGGACTGCCCCATCCCATGCTCCGGATCCTG
GCTCCGCGACGTGTGGGACTGGGTTTGCACCATCTTGACAGACTTCAAAAATTGGCTGAC
CTCTAAATTGTTCCCCAAGCTGCCCGGCCTCCCCTTCATCTCTTGTCAAAAGGGGTACAA
GGGTGTGTGGGCCGGCACTGGCATCATGACCACGCGCTGCCCTTGCGGCGCCAACATCTC
TGGCAATGTCCGCCTGGTCATAGCTGTTTCCTGTGCGCATAGAGA
>JXAB5TC01C70PR rank=0002167 x=1204.0 y=1549.0 length=404
TGATACGTCTGTTGTAAAACGACGGCCAGTAAACCACGTCGCCCCTACTCACTACGTGAC
GGAGTCGGATGCGTCGCAGCGTGTGACCCAACTACTTGGCTCTCTTACTATAACCAGCCT
ACTCAGAAGACTCCACAATTGGATAACTGAGGACTGCCCCATCCCATGCTCCGGATCCTG
GCTCCGCGACGTGTGGGACTGGGTTTGCACCATCTTGACAGACTTCAAAAATTGGCTGAC
CTCTAAATTGTTCCCCAAGCTGCCCGGCCTCCCCTTCATCTCTTGTCAAAAGGGGTACAA
GGGTGTGTGGGCCGGCACTGGCATCATGACCACGCGCTGCCCTTGCGGCGCCAACATCTC
TGGCATGTCCGCCTGGTCATAGCTGTTTCCTGTGAGACGTATCA
>JXAB5TC01C8MQL rank=0002169 x=1211.0 y=1419.0 length=406
TCTCTATGCGCACAGGAAACAGCTATGACCAGGCGGACATTGCCAGAGATGTTGGCGCCG
CAAGGGCAGCGCGTGGTCATGATGCCAGTGCCGGCCCACACACCCTTGTACCCCTTTTGA
CAAGAGATGAAGGGGAGGCCGGGCAGCTTGGGGAACAATTTAGAGGTCAGCCAATTTTTG
AAGTCTGTCAAGATGGTGCAAACCCAGTCCCACACGTCGCGGAGCCAGGATCCGGAGCAT
GGGATGGGGCAGTCCTCAGTTATCCAATTGTGGAGTCTTCTGAGTAGGCTGGTTATAGTA
AGAGAGCCAAGTAGTTGGGTCACACGCTGCGACGCATCCGACTCCGTCACGTAGTGAGTA
GGGGCGACGTGGTTTACTGGCCGTCGTTTTACAACCGCATAGAGAA
>JXAB5TC01BZPRX rank=0002170 x=699.0 y=2987.0 length=444
TGATACGTCTGTTGTAAAACGACGGCCAGTACATCACGGCGGAGACTGCGGCGCGGCGCT
TGGCACGGGGATCACCTCCATCTGAGGTCGAGCTCCTCAGTGAGCCAGCTATCAGCACCG
TCGCTGCGGGCCACCTGCACCACCCACAGCAACACCTATGACGTGGACATGGTCGATGCC
AACCTGCTCATGGAGGGCGGTGTGGCTCAGACAGAGCCTGAGTCCAGGGTGCCCGTTCTG
GACTTTCTCGAGCCAATGGCCGAGGAAGAGAGCGACCTTGAGCCCTCAATACCATCGGAG
TGCATGCTCCCCAGGAGCGGGTTTCCACGGGCCTTACCGGCTTGGGCACGGCCTGACTAC
AACCCGCCGCTCGTGGAATCGTGGAGGAGGCCAGATTACCAACCGCCCACCGTTGGTCAT
AGCTGTTTCCTGTGAGACGTATCA
>JXAB5TC01B7RIR rank=0002171 x=791.0 y=1665.0 length=424
TCTCTATGCGCACAGGAAACAGCTATGACCAGACCTCATCCCGAAAAACCGGACTTTGGT
GTGGGTGCAAACCTATGGATCTGCACACCGTCCACCCAGGAGAAAAACTCTGGAGAAGGT
AGTTGGCAAGGAATTTTCAGATTGTCAGTGGTCAGTCCTGTTACATAGGAGTACGACCCA
TGCTGCGTCACCTCCGCGTACTCCGAGGCCGCCACCCTCCAGATGGCGGTCTTGTAGTTC
GTGGGGGGTTTCGGCGCGCACTGGCCCTCCGTGTAGCAATTGATAGGAAAGGTCCCCTGC
CAGGTGTTCATGCAGGTTTTAGGCCCTGTGATCCTCATAGAGCCCAGGCGGACATTGCCA
GAGATGTTGGCGCCGCAAGGGCAGCGCGTGGTCAACTGGCCGTCGTTTTACAACCGCATA
GAGA
>JXAB5TC01C1N73 rank=0002175 x=1132.0 y=337.0 length=443
TGATACGTCTGTTGTAAAACGACGGCCAGTACATCACGGCGGAGACTGCGGCGCGGCGCT
TGGCACGGGGATCACCTCCATCTGAGGCGAGCTCCTCAGTGAGCCAGCTATCAGCACCGT
CGCTGCGGGCCACCTGCACCACCCACAGCAACACCTATGGCGTGGACATGGTCGATGCCA
ACCTGCTCATGGAGGGCGGTGTGGCTCAGACAGAGCCTGAGTCCAGGGTGCCCGTTCTGG
ACTTTCTCGAGCCAATGGCCGAGGAAGAGAGCGACCTTGAGCCCTCAATACCATCGGAGT
GCATGCTCCCCAGGAGTGGGTTTCCACGGGCCTTACCGGCTTGGGCACGGCCTGACTACA
ACCCGCCGCTCGTGGAATCGTGGAGGAGGCCAGATTACCAACCGCCCACCGTTGGTCATA
GCTGTTTCCTGTGAGACGTATCA
>JXAB5TC01BPVKQ rank=0002183 x=587.0 y=2696.0 length=404
TCTCTATGCGGTTGTAAACGACGGCCAGTAAACCACGTCGCCCCTACTCACTACGTGACG
GAGTCGGATGCGTCGCAGCGTGTGACCCAACTACTTGGCTCTCTTACTATAACCAGCCTA
CTCAGAAGACTCCACAATTGGATAACTGAGGACTGCCCCATCCCATGCTCCGGATCCTGG
CTCCGCGACGTGTGGGACTGGGTTTGCACCATCTTGACAGACTTCAAAAATTGGCTGACC
TCTAAATTGTTCCCCAAGCTGCCCGGCCTCCCCTTCATCTCTTGTCAAAAGGGGTACAAG
GGTGTGTGGGCCGGCACTGGCATCATGACCACGCGCTGCCCTTGCGGCGCCAACATCTCT
GGCAATGTCCGCCTGGTCATAGCTGTTTCCTGTGCGCATAGAGA
>JXAB5TC01DA27H rank=0002184 x=1239.0 y=1387.0 length=405
TCTCTATGCGCACAGGAAACAGCTATGACCAGGCGGACATTGCCAGAGATGTTGGCGCCG
CAAGGGCAGCGCGTGGTCATGATGCCAGTGCCGGCCCACACACCCTTGTACCCCTTTTGA
CAAGAGATGAAGGGGAGGCCGGGCAGCTTGGGGAACAATTTAGAGGTCAGCCAATTTTTG
AAGTCTGTCAAGATGGTGCAAACCCAGTCCCACACGTCGCGGAGCCAGGATCCGGAGCAT
GGGATGGGGCAGTCCTCAGTTATCCAATTGTGGAGTCTTCTGAGTAGGCTGGTTATAGTA
AGAGAGCCAAGTAGTTGGGTCACACGCTGCGACGCATCCGACTCCGTCACGTAGTGAGTA
GGGGCGACGTGGTTTACTGGCCGTCGTTTTACAACCGCATAGAGA
>JXAB5TC01CLX9C rank=0002186 x=953.0 y=30.0 length=403
TCTCTATGCGCACAGGAAACAGCTATGACCAGGCGGACATTGCCAGAGATGTTGGCGCCG
CAAGGGCAGCGCGTGGTCATGATGCCAGTGCCGGCCCACACACCCTTGTACCCCTTTTGA
CAAGAGATGAAGGGGAGGCCGGGCAGCTTGGGGAACAATTTAGAGGTCAGCCAATTTTTG
AAGTCTGTCAAGATGGTGCAAACCCAGTCCCACACGTCGCGGAGCCAGGATCCGGAGCAT
GGGATGGGGCAGTCCTCAGTTATCCAATTGTGGAGTCTTCTGAGTAGGCTGGTTATAGTA
AGAGAGCCAAGTAGTTGGGTCACACGCTGCGACGCATCCGACTCCGTCACGTAGTGAGTA
GGGGCACGTGGTTTACTGGCCGTGTTTTACAACCGCATAGAGA
>JXAB5TC01B0ZID rank=0002191 x=714.0 y=819.0 length=423
TCTCTATGCGGTTGTAAAACGACGGCCAGTTGACCACGCGCTGCCCTTGCGGCGCCAACA
TCTCTGGCAATGTCCGCCTGGGCTCTATGAGGATCACAGGGCCTAAAACCTGCATGAACA
CCTGGCAGGGGACCTTTCCTATCAATTGCTACACGGAGGGCCAGTGCGCGCCGAAACCCC
CCACGAACTACAAGACCGCCATCTGGAGGGTGGCGGCCTCGGAGTACGCGGAGGTGACGC
AGCATGGGTCGTACTCCTATGTAACAGGACTGACCACTGACAATCTGAAAATTCCTTGCC
AACTACCTTCTCCAGAGTTTTTCTCCTGGGTGGACGGTGTGCAGATCCATAGGTTTGCAC
CCACACCAAAGCCGTTTTTCCGGGATGAGGTCTGGTCATAGCTGTTTCCTGTGCGCATAG
AGA
>JXAB5TC01B7305 rank=0002192 x=795.0 y=1495.0 length=404
TGATACGTCTGTTGTAAAACGACGGCCAGTAAACCACGTCGCCCCTACTCACTACGTGAC
GGAGTCGGATGCGTCGCAGCGTGTGACCCAACTACTTGGCTCTCTTACTATAACCAGCCT
ACTCAGAAGACTCCACAATTGGATAACTGAGGACTGCCCCATCCCATGCTCCGGATCCTG
GCTCCGCGACGTGTGGGACTGGGTTTGCACCATCTTGACAGACTTCAAAAATTGGCTGCC
TCTAAATTGTTCCCCAAGCTGCCCGGCCTCCCCTTCATCTCCTGTCAAAAGGGGTACAAG
GGTGTGTGGGCCGGCACTGGCATCATGACCACGCGCTGCCCTTGCGGCGCCAACATCTCT
GGCAATGTCCGCCTGGTCATAGCTGTTTCCTGTGAGACGTATCA
>JXAB5TC01DACV4 rank=0002196 x=1231.0 y=50.0 length=403
TGATCGTCTGTTGTAAACGACGGCCAGTAAACCACGTCGCCCCTACTCACTACGTGACGG
AGTCGGATGCGTCGCAGCGTGTGACCCAACTACTTGGCTCTCTTACTATAACCAGCCTAC
TCAGAAGACTCCACAATTGGATAACTGAGGACTGCCCCATCCCATGCTCCGGATCCTGGC
TCCGCGACGTGTGGGACTGGGTTTGCACCATCTTGACAGACTTCAAAAATTGGCTGACCT
CTAAATTGTTCCCCAAGCTGCCCGGCCTCCCCTTCATCTCTTGTCAAAAGGGGTACAAGG
GTGTGTGGGCCGGCACTGGCATCATGACCACGCGCTGCCCTTGCGGCGCCAACATCTCTG
GCAATGTCCGCCTGGTCATAGCTGTTTCCTGTGAGACGTATCA
>JXAB5TC01DJQSI rank=0002202 x=1337.0 y=3792.0 length=424
TCTCTATGCGCACAGGAAACAGCTATGACCAGACCTCATCCCGGAAAAACCGGCTTTGGT
GTGGGTGCAAACCTATGGATCTGCACACCGTCCACCCAGGAGAAAAACTCTGGAGAAGGT
AGTTGGCAAGGAATTTTCAGATTGTCAGTGGTCAGTCCTGTTACATAGGAGTACGACCCA
TGCTGCGTCACCTCCGCGTACTCCGAGGCCGCCACCCTCCAGATGGCGGTCTTGTAGTTC
GTGGGGGGTTTCGGCGCGCACTGGCCCTCCGTGTAGCAATTGATAGGAAAGGTCCCCTGC
CAGGTGTTCATGCAGGTTTTAGGCCCTGTGATCCTCATAGAGCCCAGGCGGACATTGCCA
GAGATGTTGGCGCCGCAAGGGCAGCGCGTGGTCAACTGGCCGTCGTTTTACAACCGCATA
GAGA
>JXAB5TC01DSZF4 rank=0002203 x=1443.0 y=738.0 length=423
TGATACGTCTGTTGTAAAACGACGGCCAGTTGACCACGCGCTGCCCTTGCGGCGCCAACA
TCTCTGGCAATGTCCGCCTGGGCTCTATGAGGATCACAGGGCCTAAAACCTGCATGAACA
CCTGGCAGGGGACCTTTCCTATCAATTGCTACACGGAGGGCCAGTGCGCGCCGAAACCCC
CCACGAACTACAAGACCGCCATCTGGAGGGTGGCGGCCTCGGAGTACGCGGAGGTGACGC
AGCATGGGTCGTACTCCTATGTAACAGGACTGACCACTGACAATCTGAAAATTCCTTGCC
AACTACCTTCTCCAGAGTTTTTCTCCTGGGTGGACGGTGTGCAGATCCATAGGTTTGCAC
CCACACCAAAGCCGTTTTTCCGGGATGAGGTCTGGTCATAGCTGTTTCCTGTGAGACGTA
TCA
>JXAB5TC01DSN5C rank=0002205 x=1439.0 y=2478.0 length=423
TGATACGTCTGTTGTAAAACGACGGCCAGTTGACCACGCGCTGCCCTTGCGGCGCCAACA
TCTCTGGCAATGTCCGCCTGGGCTCTATGAGGATCACAGGGCCTAAAACCTGCATGAACA
CCTGGCAGGGGACCTTTCCTATCAATTGCTACACGGAGGGCCAGTGCGCGCCGAAACCCC
CCACGAACTACAAGACCGCCATCTGGAGGGTGGCGGCCTCGGAGTACGCGGAGGTGACGC
AGCATGGGTCGTACTCCTATGTAACAGGACTGACCACTGACAATCTGAAAATTCCTTGCC
AACTACCTTCTCCAGAGTTTTTCTCCTGGGTGGACGGTGTGCAGATCCATAGGTTTGCAC
CCACACCAAAGCCGTTTTTCCGGGATGAGGTCTGGTCATAGCTGTTTCCTGTGAGACGTA
TCA
>JXAB5TC01C9JUB rank=0002206 x=1221.0 y=3361.0 length=419
TCTCTATGCGGTTGTAAAACGACGGCCAGTTGACACGCGCTGCCCTTGCGGCGCCGACAT
CTCTGGCAATGTCCGCCTGGGCTCTATGAGGATCACAGGGCCTAAAACCTGCATGAACAC
CTGGCAGGGGACCTTTCCTATCAATTGCTACACGGAGGGCCAGTGCGCGCCGAAACCCCC
CACGAACTACAAGACCGCCATCTGGAGGGTGGCGGCCTCGGAGTACGCGGAGGTGACGCA
GCATGGGTCGTACTCCTATGTAACAGGACTGACCACTGACAATCTGAAAATTCCTTGCCA
ACTACCTTCTCCAGAGTTTTTCTCCTGGGTGGACGGTGTGCAGATCCATAGGTTTGCACC
CACACCAAAGCCGTTTTTCCGGGATGAGGTCTGGTCATAGCTGTTTCCTGTGCCATAGA
>JXAB5TC01CBT0V rank=0002207 x=837.0 y=3117.0 length=111
TGATACGTCTCACAGGAAACAGCTATGACCAGGCGGACATTGACCAGAGATGTTGGCGCC
GCAAGGGCAGCGCGTGGTCAACTGGCCGTCGTTTTAACAACAGACGTATCA
>JXAB5TC01A8J56 rank=0002210 x=390.0 y=1676.0 length=404
TGATACGTCTGTTGTAAAAGACGGCCAGTAAACCACGTCGCCCCTACTCACTACGTGACG
GAGTCGGATGTGTCGCAGCGTGTGACCCAACTACTTGGCTCTCTTACTATAACCAGCCTA
CTCAGAAGACTCCACAATTGGATAACTGAGGACTGCCCCATCCCATGCTCCGGATCCTGG
CTCCGCGACGTGTGGGACTGGGTTTGCACCATCTTGACAGACTTCAAAAATTGGCTGACC
TCTAAATTGTTCCCCAAGCTGCCCGGCCTCCCCTTCATCTCTTGTCAAAAGGGGTACAAG
GGTGTGTGGGCCGGCACTGGCATCATGACCACGCGCTGCCCTTGCGGCGCCAACATCTCT
GGCAATGTCCGCCTGGTCATAGCTGTTTCCTGTGAGACGTATCA
>JXAB5TC01BNPWT rank=0002211 x=563.0 y=347.0 length=423
TGATACGTCTGTTGTAAAACGACGGCCAGTTGACCACGCGCTGCCCTTGCGGCGCCAACA
TCTCTGGCAATGTCCGCCTGGGCTCTATGAGGATCACAGGGCCTAAAACCTGCATGAACA
CCTGGCAGGGGACCTTTCCTATCAATTGCTACACGGAGGGCCAGTGCGCGCCGAAACCCC
CCACGAACTACAAGACCGCCATCTGGAGGGTGGTGGCCTCGGAGTACGCGGAGGTGACGC
AGCATGGGTCGTACTCCTATGTAACAGGACTGACCACTGACAATCTGAAAATTCCTTGCC
AACTACCTTCTCCAGAGTTTTTCTCCTGGGTGGACGGTGTGCAGATCCATAGGTTTGCAC
CCACACCAAAGCCGTTTTTCCGGGATGAGGTCTGGTCATAGCTGTTTCCTGTGAGACGTA
TCA
>JXAB5TC01B417W rank=0002212 x=760.0 y=2538.0 length=421
TCTCTATGCGCACAGGAAACAGCTATGACCAGACCTCATCCGGAAAAACGGCTTTGGTGT
GGGTGCAAACCTATGGATCTGCACACCGTCCACCCAGGAGAAAAACTCTGGAGAAGGTAG
TTGGCAAGGAATTTTCAGATTGTCAGTGGTCAGTCCTGTTACATGGAGTAGGACCCATGC
TGCGTCACCTCCGCGTACTCCGAGGCCGCCACCCTCCAGATGGCGGTCTTGTAGTTCGTG
GGGGGTTTCGGCGCGCACTGGCCCTCCGTGTAGCAATTGATAGGAAAGGTCCCCTGCCAG
GTGTTCATGCAGGTTTTAGGCCCTGTGATCCTCATAGAGCCCAGGCGGACATTGCCAGAG
ATGTTGGCGCCGCAAGGGCAGCGCGTGGTCAACTGGCCGTCGTTTTACAACCGCATAGAG
A
>JXAB5TC01A8QDW rank=0002213 x=392.0 y=1538.0 length=423
TCTCTATGCGACAGGAAACAGCTATGACCAGACCTCATCCCGGAAAAACGGCTTTGGTGT
GGGTGCAAACCTATGGGTCTGCACACCGTCCACCCAGGAGAAAAACTCTGGAGAAGGTAG
TTGGCAAGGAATTTTCAGATTGTCAGTGGTCAGTCCTGTTACATAGGAGTACGACCCATG
CTGCGTCACCTCCGCGTACTCCGAGGCCGCCACCCTCCAGATGGCGGTCTTGTAGTTCGT
GGGGGGTTTCGGCGCGCACTGGCCCTCCGTGTAGCAATTGATAGGAAAGGTCCCCTGCCA
GGTGTTCATGCAGGTTTTAGGCCCTGTGATCCTCATAGAGCCCAGGCGGACATTGCCAGA
GATGTCGGCGCCGCAAGGGCAGCGCGTGGTCAACTTGGCCGTCGTTTTACAACCGCATAG
AGA
>JXAB5TC01DE6QT rank=0002218 x=1286.0 y=83.0 length=404
TGATACGTCTCACAGGAAACAGCTTGACCAGGCGGACATTGCCAGAGATGTTGGCGCCGC
AAGGGCAGCGCGTGGTCATGATGCCAGTGCCGACCCACACACCCTTGTACCCCTTTTGAC
AAGAGATGAAGGGGAGGCCGGGCAGCTTGGGGAACAATTTAGAGGTCAGCCAATTTTTGA
AGTCTGTCAAGATGGTGCAAACCCAGTCCCACACGTCGCGGAGCCAGGATCCGGAGCATG
GGATGGGGCAGTCCTCAGTTATCCAATTGTGGAGTCTTCTGAGTAGGCTGGTTATAGTAA
GAGAGCCAAGTAGTTGGGTCACACGCTGCGACGCATCCGACTCCGTCACGTAGTGAGTAG
GGGCGACGTGGTTTACTGGCCGTCGTTTTACAACAGACGTATCA
>JXAB5TC01CQNAQ rank=0002221 x=1006.0 y=2016.0 length=423
TGATACGTCTGTTGTAAAACGACGGCCAGTTGACCACGCGCTGCCCTTGCGGCGCCAACA
TCTCTGGCAATGTCCGCCTGGGCTCTATGAGGATCACAGGGCCTAAAACCTGCATGAACA
CCTGGCAGGGGACCTTTCCTATCAATTGCTACACGGAGGGCCAGTGCGCGCCGAAACCCC
CCACGAGCTACAAGACTGCCATCTGGAGGGTGGCGGCCTCGGAGTACGCGGAGGTGACGC
AGCATGGGTCGTACTCCTATGTAACAGGACTGACCACTGACAATCTGAAAATTCCTTGCC
AACTACCTTCTCCAGAGTTTTTCTCCTGGGTGGACGGTGTGCAGATCCATAGGTTTGCAC
CCACACCAAGGCCGTTTTTCCGGGATGAGGTCTGGTCATAGCTGTTTCCTGTGAGACGTA
TCA
>JXAB5TC01A2DFA rank=0002225 x=319.0 y=3812.0 length=405
TGATACGTCTGTTGTAAAACGACGGCCAGTAAACCACGTCGCCCCTACTCACTACGTGAC
GGAGTCGGATGCGTCGCAGCGTGTGACCCAACTACTTGGCTCTCTTACTATAACCAGCCT
ACTCAGAAGACTCCACAATTGGATAACTGAGGACTGCCCCATCCCATGCTCCGGATCCTG
GCTCCGCGACGTGTGGGACTGGGTTTGCACCATCTTGACAGACTTCAAAAATTGGCTGAC
CTCTAAATTGTTCCCCAAGCTGCCCGGCCTCCCCTTCATCTCTTGTCAAAAGGGGTACAA
GGGTGTGTGGGCCGGCACTGGCATCATGACCACGCGCTGCCCTTGCGGCGCCAACATCTC
TGGCAATGTCCGCCTGGTCATAGCTGTTTCCTGTGAGACGTATCA
>JXAB5TC01DO5Q8 rank=0002228 x=1399.0 y=2514.0 length=443
TCTCTATGCGGTTGTAAAACGACGGCCAGTACATCACGGCGGAGACTGCGGCGCGGCGCT
TGGCACGGGGATCACCTCCATCTGAGGCGAGCTCCTCAGTGAGCCAGCTATCAGCACCGT
CGCTGCGGGCCACCTGCACCACCCACAGCAACACCTATGACGTGGACATGGTCGATGCCA
ACCTGCTCATGGAGGGCGGTGTGGCTCAGACAGAGCCTGAGTCCAGGGTGCCCGTTCTGG
ACTTTCTCGAGCCAAGGGCCGAGGAAGAGAGCGACCTTGAGCCCTCAATACCATCGGAGT
GCATGCTCCCCAGGAGCGGGTTTCCACGGGCCTTACCGGCTTGGGCACGGCCTGACTACA
ACCCGCCGCTCGTGGAATCGTGGAGGAGGCCAGATTACCACCGGCCCACCGTTGGTCATA
GCTGTTTCCTGTGCGCATAGAGA
>JXAB5TC01A70QV rank=0002234 x=384.0 y=1077.0 length=443
TGATACGTCTGTTGTAAAACGACGGCCAGTACATCACGGCGGAGACTGCGGCGCGGCGCT
TGGCACGGGGATCACCTCCATCTGAGGCGAGCTCCTCAGTGAGCCAGCTATCAGCACCGT
CGCTGCGGGCCACCTGCACCACCCACAGCAACACCTATGACGTGGACATGGTCGATGCCA
ACCTGCTCATGGAGGGCGGTGTGGCTCAGACAGAGCCTGAGTCCAGGGTGCCCGTTCTGG
ACTTTCTCGAGCCAATGGCCGAGGAAGAGAGCGACCTTGAGCCCTCAATACCATCGGAGT
GCATGCTCCCCAGGAGCGGGTTTCCACGGGCCTTACCGGCTTGGGCACGGCCTGACTACA
ACCCGCCGCTCGTGGAATCGTGGAGGAGGCCAGATTACCAACCGCCCACCGTTGGTCATA
GCTGTTTCCTGTGAGACGTATCA
>JXAB5TC01DB98Z rank=0002235 x=1252.0 y=3921.0 length=405
TGATACGTCTGTTGTAAAACGACGGCCAGTAAACCACGTCGCCCCTACTCACTACGTGAC
GGAGTCGGATGCGTCGCAGCGTGTGACCCAACTACTTGGCTCTCTTACTATAACCAGCCT
ACTCAGAAGACTCCACAATTGGATAACTGAGGACTGCCCCATCCCATGCTCCGGATCCTG
GCTCCGCGACGTGTGGGACTGGGTTTGCACCATCTTGACAGACTTCAAAAATTGGCTGAC
CTCTAAATTGTTCCCCAAGCTGCCCGGCCTCCCCTTCATCTCTTGTCAAAAGGGGTACAA
GGGTGTGTGGGCCGGCACTGGCATCATGACCACGCGCTGCCCTTGCGGCGCCAACATCTC
TGGCAATGTCCGCCTGGTCATAGCTGTTTCCTGTGAGACGTATCA
>JXAB5TC01BX19S rank=0002237 x=680.0 y=3694.0 length=422
TGATACGTCTGTTGTAAAACGACGGCCAGTTGACCACGCGCTGCCCTTGCGGCGCCAACA
TCTCTGGCAATGTCCGCCTGGGCTCTATGAGGATCACAGGGCCTAAAACCTGCATGAACA
CCTGGCAGGGGACCTTTCCTATCAATTGCTACACGGAGGGCCAGTGCGCGCCGAAACCCC
CCACGAACTACAAGACCGCCATCTGGAGGGTGGCGGCCTCGGAGTACGCGGAGGTGACGC
AGCATGGGTCGTACTCCTATGTAACAGGACTGACCACTGACAATCTGAAAATTCCTAGCC
AACTACCTTCTTCAGAGTTTTTCTCCTGGGTGGACGGTGTGCAGATCCATAGGTTTGCAC
CCACACCAAAGCCGTTTTTCGGGATGAGGTCTGGTCATAGCTGTTTCCTGTGAGACGTAT
CA
>JXAB5TC01A6TCR rank=0002239 x=370.0 y=2185.0 length=404
TCTCTATGCGCCAGGAAACAGCTATGACCAGGCGGACATTGCCAGAGATGTTGGCGCCGC
AAGGGCAGCGCGTGGTCATGATGCCAGTGCCGGCCCACACACCCTTGTACCCCTTTTGAC
AAGAGATGAAGGGGAGGCCGGGCAGCTTGGGGAACAATTTAGAGGTCAGCCAATTTTTGA
AGTCTGTCAAGATGGTGCAAACCCAGTCCCACACGTCGCGGAGCCAGGATCCGGAGCATG
GGATGGGGCAGTCCTCAGTTATCCAATTGTGGAGTCTTCTGAGTAGGCTGGTTATAGTAA
GAGAGCCAAGTAGTTGGGTCACACGCTGCGACGCATCCGACTCCGTCACGTAGTGAGTAG
GGGCGACGTGGTTTACTGGCCGTCGTTTTACAACCGCATAGAGA
>JXAB5TC01CFUYI rank=0002241 x=883.0 y=2536.0 length=443
TGATACGTCTGTTGTAAAACGACGGCCAGTACATCACGGCGGAGACTGCGGCGCGGCGCT
TGGCACGGGGATCACCTCCATCTGAGGCGAGCTCCTCAGTGAGCCAGCTATCAGCACCGT
CGCTGCGGGCCACCTACACCACCCACAGCAACACCTATGACGTGGTCATGGTCGATGCCA
ACCTGCTCATGGAGGGCGGTGTGGCTCAGACAGAGCCTGAGTCCAGGGTGCCCGTTCTGG
ACTTTCTCGAGCCAATGGCCGAGGAAGAGAGCGACCCTGAGCCCTCAATACCATCGGACT
GCATGCTCCCCAGGAGCGGGTTTCCACGGGCCTTACCGGCTTGGGCACGGCCTGACTACA
ACCCGCCGCTCGTGGAATCGTGGAGGAGGCCAGATTACCAACCGCCCACCGTTGGTCATA
GCTGTTTCCTGTGAGACGTATCA
>JXAB5TC01CDDRV rank=0002244 x=855.0 y=1641.0 length=405
TCTCTATGCGCACAGGAAACAGCTATGACCAGGCGGACATTGCCAGAGATGTTGGCGCCG
CAAGGGCAGCGCGTGGTCATGATGCCAGTGCCGGCCCACACACCCCTGCACCCCTTTTGA
CAAGAGATGAAGGGGAGGCCGGGCAGCTTGGGGAACAATCCAGAGGTCAGCCAATTTTTG
AAGTCTGCCAAGATGGTGCAAACCCAGTCCCACACGTCGCGGAGCCAGGATCCGGAGCAT
GGGATGGGGCAGTCCCCAGCCATCCAATCGTGGAGTCCTCTGAGTAGGCTGGTCACAGTA
AGAGAGCCAAGCAGTTGGGTCACACGCTGCGACGCATCCGACTCCGTCACGTAGTGAGTA
GGGGCGACGTGGTTTACTGGCCGTCGTTTTACAACCGCATAGAGA
>JXAB5TC01C0XLC rank=0002247 x=1123.0 y=2686.0 length=405
TGATACGTCTGTTGTAAAACGACGGCCAGTAAACCACGTCGCCCCTACTCACTACGTGAC
GGAGTCGGATGCGTCGCAGCGTGTGACCCAACTACTTGGCTCTCTTACTATAACCAGCCT
ACTCAGAAGACTCCACAATTGGATAACTGAGGACTGCCCCATCCCATGCTCCGGATCCTG
GCTCCGCGACGTGTGGGACTGGGTTTGCACCATCTTGACAGACTTCAAAAATTGGCTGAC
CTCTAAATTGTTCCCCAAGCTGCCCGGCCTCCCCTTCATCTCTTGTCAAAAGGGGTACAA
GGGTGTGTGGGCCGGCACTGGCATCATGACCACGCGCTGCCCTTGCGGCGCCAACATCTC
TGGCAATGTCCGCCTGGTCATAGCTGTTTCCTGTGAGACGTATCA
>JXAB5TC01B9JWE rank=0002248 x=811.0 y=3180.0 length=442
TCTCTATGCGGTTGTAAAACGACGGCCAGTACTCACGGCGGAGACTGCGGCGCGGCGCTT
GGCACGGGGATCACCTCCATCTGAGGCGAGCTCCTCAGTGAGCCAGCTATCAGCACCGTC
GCTGCGGGCCACCTGCACCACCCACAGCAACACCTATGACGTGGACATGGTCGATGCCAA
CCTGCTCATGGAGGGCGGTGTGGCTCAGACAGAGCCTGAGTCCAGGGTGCCCGTTCTGGA
CTTTCTCGAGCCAATGGCCGAGGAAGAGAGCGACCTTGAGCCCTCAATACCATCGGAGTG
CATGCTCCCCAGGAGCGGGTTTCCACGGGCCTTACCGGCTTGGGCACGGCCTGACTACAA
CCCGCCGCTCGTGGAATCGTGGAGGAGGCCAGATTACCAACCGCCCACCGTTGGTCATAG
CTGTTTCCTGTGCGCATAGAGA
>JXAB5TC01AY9TG rank=0002250 x=284.0 y=2530.0 length=407
TGATACGTCTGTTGTAAAACGACGGCCAGTAAACCACGTCGCCCCTACTCACTACGTGAC
GGAGTCGGATGCGTCGGCAGCGTCGTGACCCAACTACTTGGCTCTCTTACTATAACCAGC
CTACTCAGAAGACTCCACAATTGGATAACTGAGGACTGCCCCATTCCATGCTCCGGATCC
TGGCTCCGCGACGTGTGGGACTGGGTTTGCACCATCTTGGACAGACTTCAAAAATTGGCT
GACCTCTAAATTGTTCCCCAAGCTGCCCGGCCTCCCCTTCATCTCTTGTCAAAAGGGGTA
CAAGGGTGTGTGGGCCGGCACTGGCATCATGACCACGCGCTGCCCTTGCGGCGCCAACAT
CTCTGGCAATGTCCCCTGGTCATAGCTGTTTCCTGTGAGACGTATCA
>JXAB5TC01B7CZ4 rank=0002251 x=786.0 y=3330.0 length=422
TCTCTATGCGTTGTAAAACGACGGCCAGTTGACCACGCGCTGCCCTTGCGGCGCCAACAT
CTCTGGCAATGTCCGCCTGGGCTCTATGAGGATCACAGGGCCTAAAACCTGCATGAACAC
CTGGCAGGGGACCTTTCCTATCAATTGCTACACGGAGGGCCAGTGCGCGCCGAAACCCCC
CACGAACTACAAGACCGCCATCTGGAGGGTGGCGGCCTCGGAGTACGCGGAGGTGACGCA
GCATGGGTCGTACTCCTATGTAACAGGACTGACCACTGACAATCTGAAAATTCCTTGCCA
ACTACCTTCTCCAGAGTTTTTCTCCTGGGTGGACGGTGTGCAGATCCATAGGTTTGCACC
CACACCAAAGCCGTTTTTCCGGGATGAGGTCTGGTCATAGCTGTTTCCTGTGCGCATAGA
GA
>JXAB5TC01DN7ZA rank=0002252 x=1388.0 y=3796.0 length=423
TGATACGTCTGTTGTAAAACGACGGCCATTGACCACGCGCTGCCCTTGCGGCGCCGACAT
CTCTGGCAATGTCCGCCTGGGCTCTATGAGGATCACAGGGCCTAAAACCTGCATGAACAC
CTGGCAGGGGACCTTTCCTATCAATTGCTACACGGAGGGCCAGTGCGCGCCGAAACCCCC
CGACGAACTACAAGACCGCCATCTGGAGGGTGGCGGCCTCGGAGTACGCGGAGGTGACGC
AGCATGGGTTGTACTCCTATGTAACAGGACTGACCACTGACAATCTGAAAATTCCTTGCC
AACTACCTTCTCCAGAGTTTTTCTCCTGGGTGGACGGTGTGCAGATCCATAGGTTTGCAC
CCACACCAAAGCCGTTTTTCCGGGATGAGGTCTGGTCATAGCTGTTTCCTGTGAGACGTA
TCA
>JXAB5TC01DSTUK rank=0002253 x=1441.0 y=1674.0 length=443
TGATACGTCTGTTGTAAAACGACGGCCAGTACATCACGGCGGAGACTGCGGCGCGGCGCT
TGGCACGGGGATCACCTCCATCTGAGGCGAGCTCCTCAGTGAGCCAGCTATCAGCACCGT
CGCTGCGGGCCACCTGCACCACCCACAGCAACACCTATGACGTGGACATGGTCGATGCCA
ACCTGCTCATGGAGGGCGGTGTGGCTCAGACAGAGCCTGAGTCCAGGGTGCCCGTTCTGG
ACTTTCTCGAGCCAATGGCCGAGGAAGAGAGCGACCTTGAGCCCTCAATACCATCGGAGT
GCAAGCTCCCCAGGAGCGGGTTTCCACGGGCCTTACCGGCTTGGGCACGGCCTGATTACA
ACCCGCCGCTCGTGGAATCGTGGAGGAGGCCAGATTACCAACCGCCCACCGTTGGTCATA
GCTGTTTCCTGTGAGACGTATCA
>JXAB5TC01DJ9SH rank=0002255 x=1343.0 y=3839.0 length=404
TCTCTATGCGGTTGTAAAACGACGGCCAGTAAACCACGTCGCCCCTACTCACTACGTGAC
GGAGTCGGATGCGTCGCAGCGTGTGACCCAACTACTTGGCTCTCTTACTATAACCAGCCT
ACTCAGAAGACTCCACAATTGGATAACTGAGGACTGCCCCATCCCATGCTCCGGATCCTG
GCTCCGCGACGTGTGGGACTGGGTTTGCACCATCTTGACAGACTTCAAAAATTGGCTGAC
CTCTAAATTGTTCCCCAAGCTGCCCGGCCTCCCCTTCATCTCTTGTCAAAAGGGGTACAA
GGGTGTGTGGGCCGGCACTGGCATCATGACCACGCGCTGCCCTTGCGGCGCCAACATCTC
TGGCAATGTCGCCTGGTCATAGCTGTTTCCTGTGCGCATAGAGA
>JXAB5TC01BQ0UQ rank=0002257 x=600.0 y=2944.0 length=405
TGATACGTCTGTTGTAAAACGACGGCCAGTAAACCACGTCGCCCCTACTCACTACGTGAC
GGAGTCGGATGCGTCGCAGCGTGTGACCCAACTACTTGGCTCTCTTACTATAACCAGCCT
ACTCAGAAGACTCCACAATTGGATAACTGAGGACTGCCCCATCCCATGCTCCGGATCCTG
GCTCCGCGACGTGTGGGACTGGGTTTGCACCATCTTGACAGACTTCAAAAATTGGCTGAC
CTCTAAATTGTTCCCCAAGCTGCCCGGCCTCCCCTTCATCTCTTGTCAAAAGGGGTACAA
GGGTGTGTGGGCCGGCACTGGCATCATGACCACGCGCTGCCCTTGCGGCGCCAACATCTC
TGGCAATGTCCGCCTGGTCATAGCTGTTTCCTGTGAGACGTATCA
>JXAB5TC01DTK39 rank=0002263 x=1450.0 y=151.0 length=423
TCTCTATGCGCACAGGAAACAGCTATGACCAGACCTCATCCCGGAAAAACGACTTTGGTG
TGGGTGCAAACCTATGGATCTGCACACCGTCCACCCAGGAGAAAAACTCTGGAGAAGGTA
GTTGGCAAGGAATTTTCAGACTGTCAGTGGTCAGTCCTGTTACATAGGAGTACGACCCAT
GCTGCGTCACCTCCGCGTACTCCGAGGCCGCCACCCTCCAGATGGCGGTCTTGTAGTTCG
TGGGGGGTTTCGGCGCGCACTGGCCCTCCGTGTAGCAATTGATAGGAAAGGTCCCCTGCC
AGGTGTTCATGCAGGTTTTAGGCCCTGTGATCCTCATAGAGCCCAGGCGGACATTGCCAG
AGATGTTGGCGCCGCAAGGGCAGCGCGTGGTCAACTGACCGTCGTTTTACAACCGCATAG
AGA
>JXAB5TC01CQ2KO rank=0002264 x=1011.0 y=1334.0 length=423
TGATACGTCTCACAGGAAACAGCTATGACCAGACCTCATCCCGGAAAAACGGCTTTGGTG
TGGGTGCAAACCTATGGATCTGCACACCGTCCACCCAGGAGAAAAACTCTGGAGAAGGTA
GTTGGCAAGGAATTTTCAGATTGTCAGTGGTCAGTCCTGTTACATAGGAGTACGACCCAT
GCTGCGTCACCTCCGCGTACTCCGAGGCCGCCACCCTCCAGATGGCGGTCTTGTAGTTCG
TGGGGGGTTTCGGCGCGCACTGGCCCTCCGTGTAGCAATTGATAGGAAAGGTCCCCTGCC
AGGTGTTCATGCAGGTTTTAGGCCCTGTGATCCTCATAGAGCCCAGGCGGACATTGCCAG
AGATGTCGGCGCCGCAAGGGCAGCGCGTGGTCAACTGGCCGTCGTTTTACAACAGACGTA
TCA
>JXAB5TC01CGWVC rank=0002266 x=895.0 y=2518.0 length=404
TGATACGTCTCACAGGAAACAGCATGACCAGGCGGACATTGCCAGAGATGTTGGCGCCGC
AAGGGCAGCGCGTGGTCATGATGCCAGNGCCGGCCCACACACCCTTGTACCCCTTTTGAC
AAGAGATGAAGGGGAGGCCGGGCAGCTTGGGGAACAATTTAGAGGTCAGCCAATTTTTGA
AGTCTGTCAAGATGGTGCAAACCCAGTCCCACACGTCGCGGAGCCAGGATCCGGAGCATG
GGATGGGGCAGTCCTCAGTTATCCAATTGTGGAGTCTTCTGAGTAGGCTGGTTATAGTAA
GAGAGCCAAGTAGTTGGGTCACACGCTGCGACGCATCCGACTCCGTCACGTAGTGAGTAG
GGGCGACGTGGTTTACTGGCCGTCGTTTTACAACAGACGTATCA
>JXAB5TC01B5AA4 rank=0002267 x=763.0 y=734.0 length=404
TCTCTATGCCACAGGAAACAGCTATGACCAGGCGGACATTGCCAGAGATGTCGGCGCCGC
AAGGGCAGCGCGTGGTCATGATGCCAGTGCCGGCCCACACACCCTTGTACCCCTTTTGAC
AAGAGATGAAGGGGAGGCCGGGCAGCTTGGGGAACAATTTAGAGGTCAGCCAATTTTTGA
AGTCTGTCAAGATGGTGCAAACCCAGTCCCACACGTCGCGGAGCCAGGATCCGGAGCATG
GGATGGGGCAGTCTTCAGTTATCCAATTGTGGAGTCTTCTGAGTAGGCTGGTTATAGTAA
GAGAGCCAAGTAGTTGGGTCACACGCTGCGACGCATCCGACTCCGTCACGTAGTGAGTAG
GGGCGACGTGGTTTACTGGCCGTCGTTTTACAACCGCATAGAGA
>JXAB5TC01DNFUO rank=0002270 x=1380.0 y=110.0 length=422
TGATACGTCTGTTGTAAAACGACGGCCAGTTGACCACGCGCTGCCCTTGCGGCGCCAACA
TCTCTGGCAATGTCCGCCTGGGCTCTATGAGGATCACAGGGCCTAAAACCTGCATGAACA
CCTGGCAGGGGACCTTTCCTATCAATTGCTACACGGAGGGCCAGTGCGCGCCGAAACCCC
CCACGAACTACAAGACCGCCATCTGGAGGGTGGCGGCCTCGGAGTACGCGGAGGTGACGC
AGCATGGGTCGTACTCCTATGTAACAGGACTGACCACTGACAATCTGAAAATTCCTTGCC
AACTACCTTCTCCAGAGTTTTTCTCCTGGGTGGACGGTGTGCAGATCCATAGGTTTGCAC
CCACACCAAAGCCGTTTTTCCGGGATGAGGTCTGGTCATAGCGTTTCCTGTGAGACGTAT
CA
>JXAB5TC01BRO99 rank=0002271 x=608.0 y=1839.0 length=422
TGATACGTCTGTTGTAAAACGACGGCCAGTTGACCACGCGCTGCCCTTGCGGCGCCAACA
TCTCTGGCAATGTCCGCCTGGGCTCTATGAAGATCACAGGGCCTAAAACCTGCATGAACA
CCTGGCAGGGGACCTTTCCTATCAATTGCTACACGGAGGGCCAGTGCGCGCCGAAACCCC
CCACGAACTACAAGACCGCCATCTGGAGGGTGGCGGCCTCGGAGTACGCGGAGGTGACGC
AGCATGGGTCGTACTCCTATGTAACAGGACTGACCACTGACAATCTGAAAATTCCTTGCC
AACTACCTTCTCCAGAGTTTTTCTCCTGGGTGGACGGTGTGCAGATCCATAGGTTTGCAC
CCACACCAAAGCCGTTTTTCCGGGATGAGTCTGGTCATAGCTGTTTCCTGTGAGACGTAT
CA
>JXAB5TC01BLWKX rank=0002274 x=542.0 y=1695.0 length=422
TGATACGTCTGTTGTAAAACGACGGCCAGTTGACCACGCGCTGCCCTTGCGGCGCCGACA
TCTCTGGCAATGTCCGCCTGGGCTCTATGAGGATCACAGGGCCTAAAACCTGCATGAACA
CCTGGCAGGGGACCTTTCCTATCAATTGTTACACGGAGGGCCAGTGCGCGCCGAAACCCC
CCACGAACTACAAGACCGCCATCTGGAGGGTGGCGGCCTCGGAGTACGCGGAGGTGACGC
AGCATGGGTCGTACTCCTATGTAACAGGACTGACCACTGACAATCTGAAAATTCCTTGCC
AACTACCTTCTCCAGAGTTTTTCTCCTGGGTGGACGGTGTGCAGATCCATAGGTTTGCAC
CCACACCAAAGCCGTTTTTCCGGGTGAGGTCTGGTCATAGCTGTTTCCTGTGAGACGTAT
CA
>JXAB5TC01C7Y94 rank=0002277 x=1203.0 y=3786.0 length=423
TGATACGTCTGTTGTAAAACGACGGCCAGTTGACCACGCGCTGCCCTTGCGGCGCCAACA
TCTCTGGCAATGTCCGCCTGGGCTCTATGAGGATCACAGGGCCTAAAACCTGCATGAACA
CCTGGCAGGGGACCTTTCCTATCAATTGCTACACGGAGGGCCAGTGCGCGCCGAAACCCC
CCNCGAACTACAAGACCGCCATCTGGAGGGTGGCGGCCTCGGAGTACGCGGAGGTGACGC
AGCATGGGTCGTACTCCTATGTAACAGGACTGACCACTGACAACCTGAAAATTACCTTGC
CAACTACCTTCTCCAGAGTTTTTCTCCTGGGTGGACGGTGTGCAGATCCATAGGTTTGCA
CCCACACCAAAGCCGTTTTTCCGGATGAGGTCTGGTCATAGCTGTTTCCTGTGAGACGTA
TCA
>JXAB5TC01DOVEP rank=0002278 x=1396.0 y=1391.0 length=424
TCTCTATGCGCACAGGAAACAGCTATGACCAGACCTCATCCCGGAAAAACCGGCTTTGGT
GTGGGTGCAAACCTATGGATCTGCACACCGTCCACCCAGGAGAAAAACTCTGGAGAAGGT
AGTTGGCAAGGAATTTTCAGATTGTCAGTGGTCAGTCCTGTTACATAGGAGTACGACCCA
TGCTGCGTCACCTCCGCGTACTCCGAGGCCGCCACCCTCCAGATGGCGGTCTTGTAGTTC
GTGGGGGGTTTCGGCGCGCACTGGCCCTCCGTGTAGCAATTGATAGGAAAGGTCCCCTGC
CAGGTGTTCATGCAGGTTTTAGGCCCTGTGATCCTCATAGAGCCCAGGCGGACATTGCCA
GAGATGTTGGCGCCGCAAGGGCAGCGCGTGGTCAACTGGCCGTCGTTTTACAACCGCATA
GAGA
>JXAB5TC01C0574 rank=0002282 x=1126.0 y=1586.0 length=443
TCTCTATGCGGTTGTAAAACGACGGCCAGTACATCACGGCGGAGACTGCGGCGCGGCGCT
TGGCACGGGGATCACCTCCATCTGAGGCGAGCTCCTCAGTGAGCCAGCTATCAGCACCGT
CGCTGCGGGCCACCTGCACCACCCACAGCAACACCTATGACGTGGACATGGTCGATGCCA
ACCTGCTCATGGAGGGCGGTGTGGCTCAGACAGAGCCTGAGTCCAGGGTGCCCGTTCTGG
ACTTTCTCGAGCCAATGGCCGAGGAAGAGAGCGACCTTGAGCCCTCAATACCATCGGAGT
GCATGCTCCCCAGGAGCGGGTTTCCACGGGCCTTACCGGCTTGGGCACGGCCTGACTACA
ACCCGCCGCTCGTGGAATCGTGGAGGAGGCCAGATTACCAACCGCCCACCGTTGGTCATA
GCTGTTTCCTGTGCGCATAGAGA
>JXAB5TC01CHEYH rank=0002283 x=901.0 y=1383.0 length=424
TCTCTATGCGCACAGGAAACAGCTATGACCAGACCTCATCCCGGAAAAACCGGCTTTGGT
GTGGGTGCAAACCTATGGATCTGCACACCGTCCACCCAGGAGAAAAACTCTGGAGAAGGT
AGTTGGCAAGGAATTTTCAGATTGTCAGTGGTCAGTCCTGTTACATAGGAGTACGACCCA
TGCTGCGTCACCTCCGCGTACTCCGAGGCCGCCACCCTCCAGATGGCGGTCTTGTAGTTC
GTGGGGGGTTTCGGCGCGCACTGGCCCTCCGTGTAGCAATTGATAGGAAAGGTCCCCTGC
CAGGTGTTCATGCAGGTTTTAGGCCCTGTGATCCTCATAGAGCCCAGGCGGACATTGCCA
GAGATGTTGGCGCCGCAAGGGCAGCGCGTGGTCAACTGGCCGTCGTTTTACAACCGCATA
GAGA
>JXAB5TC01BYCT9 rank=0002284 x=684.0 y=1007.0 length=404
TGATACGTCTGTTGTAAAACGACGGCCAGTAAACCACGTCGCCCCTACTCACTACGTGAC
GGAGTCGGATGCGTCGCAGCGTGTGACCCAACTACTTGGCTCTCTTACTATAACCAGCCT
ACTCAGAAGACTCACAATTGGATAACTGAGGACTGCCCCATCCCATGCTCCGGATCCTGG
CTCCGCGACGTGTGGGACTGGGTTTGCACCATCTTGACAGACTTCAAAAATTGGCTGACC
TCTAAATTGTTCCCCAAGCTGCCCGGCCTCCCCTTCATCTCTTGTCAAAAGGGGTACAAG
GGTGTGTGGGCCGGCACTGGCATCATGACCACGCGCTGCCCTTGCGGCGCCAACATCTCT
GGCAATGTCCGCCTGGTCATAGCTGTTTCCTGTGAGACGTATCA
>JXAB5TC01DQDYT rank=0002287 x=1413.0 y=2467.0 length=405
TGATACGTCTGTTGTAAAACGACGGCCAGTAAACCACGTCGCCCCTACTCACTACGTGAC
GGAGTCGGATGCGTCGCAGCGTGTGACCCAACTACTTGGCTCTCTTACTATAACCAGCCT
ACTCAGAAGACTCCACAATTGGATAACTGAGGACTGCCCCATCCCATGCTCCGGATCCTG
GCTCCGCGACGTGTGGGACTGGGTTTGCACCATCTTGACAGACTTCAAAAATTGGCTGAC
CTCTAAATTGTTCCCCAAGCTGCCCGGCCTCCCCTTCATCTCTTGTCAAAAGGGGTACAA
GGGTGTGTGGGCCGGCACTGGCATCATGACCACGCGCTGCCCTTGCGGCGCCAACATCTC
TGGCAATGTCCGCCTGGTCATAGCTGTTTCCTGTGAGACGTATCA
>JXAB5TC01DJYZ3 rank=0002290 x=1340.0 y=2145.0 length=422
TGATACGTCTGTTGTAAAACGACGGCCAGTTGACCACGCGTGCCCTTGCGGCGCCAACAT
CTCTGGCAATGTCCGCCTGGGCTCTATGAGGATCACAGGGCCTAAAACCTGCATGAACAC
CTGGCAGGGGACCTTTCCTATCAATTGCTACACGGAGGGCCAGTGCGCGCCGAAACCCCC
CACGAACTACAAGACCGCCATCTGGAGGGTGGCGGCCTCGGAGTACGCGGAGGTGACGCA
GCATGGGTCGTACTCCTATGTAACAGGACTGACCACTGACAATCTGAAAATTCCTTGCCA
ACTACCTTCTCCAGAGTTTTTCTCCTGGGTGGACGGTGTGCAGATCCATAGGTTTGCACC
CACACCAAAGCCGTTTTTCCGGGATGAGGTCTGGTCATAGCTGTTTCCTGTGAGACGTAT
CA
>JXAB5TC01DUQVC rank=0002291 x=1463.0 y=1014.0 length=423
TGATACGTCTCACAGGAAACAGCTATGACCAGACCTCATCCCGGAAAAACGGCTTTGGTG
TGGGTGCAAACCTATGGATCTGCACACCGTCCACCCAGGAGAAAAACTCTGGAGAAGGTA
GTTGGCAAGGAATTTTCAGATTGTCAGTGGTCAGTCCTGTTACATAGGAGTACGACCCAT
GCTGCGTCACCTCCGCGTACTCCGAGGCCGCCACCCTCCAGATGGCGGTCTTGTAGTTCG
TGGGGGGTTTCGGCGCGCACTGGCCCTCCGTGTAGCAATTGATAGGAAAGGTCCCCTGCC
AGGTGTTCATGCAGGTTTTAGGCCCTGTGATCCTCATAGAGCCCAGGCGGACATTGCCAG
AGATGTTGGCGCCGCAAGGGCAGCGCGTGGTCAACTGGCCGTCGTTTTACAACAGACGTA
TCA
>JXAB5TC01BXEA8 rank=0002296 x=673.0 y=1314.0 length=423
TGATACGTCTGTTGTAAAACGACGGCCAGTTGACCACGCGCTGCCCTTGCGGCGCCAACA
TCTCTGGCAATGTCCGCCTGGGCTCTATGAGGATCACAGGGCCTAAAACCTGCATGAACA
CCTGGCAGGGGACCTTTCCTATCAATTGCTACACGGAGGGCCAGTGCGCGCCGAAACCCC
CCACGAGCTACAAGACCGCCATCTGGAGGGTGGCGGCCTCGGAGTACGCGGAGGTGACGC
AGCAGTGGGTCGTACTCCTTGTAACAGGACTGACCACTGACAATCTGAAAATTCCTTGCC
AACTACCTTCTCCAGAGTTTTTCTCCTGGGTGGACGGTGTGCAGATCCATAGGTTTGCAC
CCACACCAAAGCCGTTTTTCCGGGATGAGGTCTGGTCATAGCTGTTTCCTGTGAGACGTA
TCA
>JXAB5TC01CKTR4 rank=0002298 x=940.0 y=818.0 length=443
TCTCTATGCGGTTGTAAAACGACGGCCAGTACATCACGGCGGAGACTGCGGCGCGGCGCT
TGGCACGGGGATCACCTCCATCTGAGGCGAGCTCCTCAGTGAGCCAGCTATCAGCACCGT
CGCTGCGGGCCACCTGCACCACCCACAGCAACACCTATGACGTGGACATGGTCGATGCCA
ACCTGCTCATGGAGGGCGGTGTGGCTCAGACAGAGCCTGAGTCCAGGGTGCCCGTTCTGG
ACTTTCTCGAGCCAATGGCCGAGGAAGAGAGCGACCTTGAGCCCTCAATACCATCGGAGT
GCATGCTCCCCAGGAGCGGGTTTCCACGGGCCTTACCGGCTTGGGCACGGCCTGACTACA
ACCCGCCGCTCGTGGAATCGTGGAGGAGGCCAGATTACCAACCGCCCACCGTTGGTCATA
GCTGTTTCCTGTGCGCATAGAGA
>JXAB5TC01CWPIH rank=0002300 x=1075.0 y=2199.0 length=443
TGATACGTCTGTTGTAAAACGACGGCCAGTACATCACGGCGGAGACTGCGGCGCGGCGCT
TGGCACGGGGATCACCTCCATCTGAGGCGAGCTCCTCAGTGAGCCAGCTATCAGCACCGT
CGCTGCGGGCCACCTGCACCACCCACAGCAACACCTATGACGTGGACATGGTCGATGCCA
ACCTGCTCATGGAGGGCGGTGTGGCTCAGACAGAGCCTGAGTCCAGGGTGCCCGTTCTGG
ACTTTCTCGAGCCAATGGCCGAGGAAGAGAGCGACCTTGAGCCCTCAATACCATCGGAGT
GCATGCTCCCCAGGAGCGGGTTCCCACGGGCCTTACCGGCTTGGGCACGGCCTGACTACA
ACCCGCCGCTCGTGGAATCGTGGAGGAGGCCAGATTACCAACCGCCCACCGTTGGTCATA
GCTGTTTCCTGTGAGACGTATCA
>JXAB5TC01BK806 rank=0002308 x=534.0 y=3944.0 length=404
TGATACGTCTGTTGTAAAACGACGGCCAGTAAACCACGTCGCCCCTACTCACTACGTGAC
GGAGTCGGATGCGTCGCAGCGTGTGACCCAACTACTTGGCTCTCTTACTATAACCAGCCT
ACTCAGAAGACTCCACAATTGGATAACTGAGGACTGCCCCATCCCATGCTCCGGATCCTG
GCTCCGCGACGTGTGGGACTGGGTTTGCACCATCTTGACAGACTTCAAAAATTGGCTGAC
CTCTAAATTGTTCCCCAAGCTGCCCGGCCTCCCCTTCATCTCTTGTCAAAAGGGGTACAA
GGGTGTGTGGGCCGGCACTGGCATCATGACCACGCGCTGCCCTTGCGGCGCCAACATCTC
TGGCAATGTCCGCCTGGTCATAGCTGTTTCCTGTAGACGTATCA
>JXAB5TC01C7OIY rank=0002312 x=1200.0 y=2136.0 length=423
TGATACGTCTGTTGTAAAACGACGGCCAGTTGACCACGCGCTGCCCTTGCGGCGCCAACA
TCTCTGGCAATGTCCGCCTGGGCTCTATGAGGATCACAGGGCCTAAAACCTGCATGAACA
CCTGGCAGGGGACCTTTCCTATCAATTGCTACACGGAGGGCCAGTGCGCGCCGAAACCCC
CCACGAACTACAAGACCGCCATCTGGAGGGTGGCGGCCTCGGAGTACGCGGAGGTGACGC
AGCATGGGTCGTACTCCTATGTAACAGGACTGACCACTGACAATCTGAAAATTCCTTGCC
AACTACCTTCTCCAGAGTTTTTCTCCTGGGTGGACGGTGTGCAGATCCATAGGTTTGCAC
CCACACCAAAGCCGTTTTTCCGGGATGAGGTCTGGTCATAGCTGTTTCCTGTGAGACGTA
TCA
>JXAB5TC01C9R7X rank=0002313 x=1224.0 y=1931.0 length=421
TGATACGTCTGTTGTAAAACGACGGCCAGTTGACCACGCGCTGCCCTTGCGGCGCCAACA
TCTCTGGCAATGTCCGCCTGGGCTCTATGAGGATCACAGGGCCTAAAACCTGCATGAACA
CCTGGCAGGGGACCTTTCCTATCAATTGCTACACGGAGGGCCAGTGCGCGCCGAAACCCC
CCACGAACTACAAGACCGCCATCTGGAGGGTGGCGGCCTCGGAGTACGCGGAGGTGACGC
AGCATGGGTCGTACTCCTATGTAACAGGACTGACCACTGACAATCTGAAAATTCCTTGCC
AACTACCTTCTCCAGAGTTTTTCTCCTGGGTGGACGGTGTGCAGATCCATAGGTTTGCAC
CCACACCAAAGCCGTTTTTCCGGATGAGGTCTGGTCATAGCTGTTTCCTGTGGACGTATC
A
>JXAB5TC01C94T4 rank=0002314 x=1228.0 y=1898.0 length=405
TGATACGTCTCACAGGAAACAGCTATGACCAGGCGGACATTGCCAGAGATGTTGGCGCCG
CAAGGGCAGCGCGTGGTCATGATGCCAGTGCCGGCCCACACACCCTTGTACCCCTTTTGA
CAAGAGATGAAGGGGAGGCCGGGCAGCTTGGGGAACAATTTAGAGGTCAGCCAATTTTTG
AAGTCTGTCAAGATGGTGCAAACCCAGTCCCACACGTCGCGGAGCCAGGATCCGGAGCAT
GGGATGGGGCAGTCCTCAGTTATCCAATTGTGGAGTCTTCTGAGTAGGCTGGTTATAGTA
AGAGAGCCAAGTAGTTGGGTCACACGCTGCGACGCATCCGACTCCGTCACGTAGTGAGTA
GGGGCGACGTGGTTTACTGGCCGTCGTTTTACAACAGACGTATCA
>JXAB5TC01CSD2O rank=0002320 x=1026.0 y=1454.0 length=405
TCTCTATGCGCACAGGAAACAGCTATGACCAGGCGGACATTGCCAGAGATGTTGGCGCCG
CAAGGGCAGCGCGTGGTCATGATGCCAGTGCCGGCCCACACACCCTTGTACCCCTTTTGA
CAAGAGATGAAGGGGAGGCCGGGCAGCTTGGGGAACAATTTAGAGGTCAGCCAATTTTTG
AAGTCTGTCAAGATGGTGCAAACCCAGTCCCACACGTCGCGGAGCCAGGATCCGGAGCAT
GGGATGGGGCAGTCCTCAGTTATCCAATTGTGGAGTCTTCTGAGTAGGCTGGTTATAGTA
AGAGAGCCAAGTAGTTGGGTCACACGCTGCGACGCATCCGACTCCGTCACGTAGTGAGTA
GGGGCGACGTGGTTTACTGGCCGTCGTTTTACAACCGCATAGAGA
>JXAB5TC01B0ZPC rank=0002322 x=714.0 y=1070.0 length=441
TCTCTATGCGCACGGAACAGCTATGACCAACGGTGGGCGGTTGGTAATCTGGCCTCCTCC
ACGATTCCACGAGCGGCGGGTTGTAGTCAGGCCGTGCCCAAGCCGGTAAGGCCCGTGGAA
ACCCGCTCCTGGGGAGCATGCACTCCGATGGTATTGAGGGCTCAAGGTCGCTCTCTTCCT
CGGCCATTGGCTCGAGAAAGTCCAGAACGGGCACCCTGGACTCAGGCTCTGTCTGAGCCA
CACCGCCCTCCATGAGCAGGTTGGCATCGACCATGTCCACGTCATAGGTGTTGCTGTGGG
TGGTGCAGGTGGCCCGCAGCGACGGTGCTGATAGCTGGCTCACTGAGGAGCTCGCCTCAG
ATGGAGGTGATCCCCGTGCCAAGCGCCGCGCCGCAGTCTCCGCCGTGATGTACTGGCCGT
CGTTTTACAACCGCATAGAGA
>JXAB5TC01BR6BV rank=0002332 x=613.0 y=3449.0 length=405
TGATACGTCTGTTGTAAAACGACGGCCAGTAAACCACGTCGCCCCTACTCACTACGTGAC
GGAGTCGGATGCGTCGCAGCGTGTGACCCAACTACTTGGCTCTCTTACTATAACCAGCCT
ACTCAGAAGACTCCACAATTGGATAACTGAGGACTGCCCCATCCCATGCTCCGGATCCTG
GCTCCGCGACGTGTGGGACTGGGTTTGCACCATCTTGACAGACTTCAAAAATTGGCTGAC
CTCTAAATTGTTCCCCAAGCTGCCCGGCCTCCCCTTCATCTCTTGTCAAAAGGGGTACAA
GGGTGTGTGGGCCGGCACTGGCATCATGACCACGCGCTGCCCTTGCGGCGCCAACATCTC
TGGCAATGTCCGCCTGGTCATAGCTGTTTCCTGTGAGACGTATCA
>JXAB5TC01BDRYN rank=0002335 x=449.0 y=3389.0 length=421
TGATACGTTGTTGTAAACGACGGCCAGTTGACCACGCGCTGCCCTTGCGGCGCCGACATC
TCTGGCAATGTCCGCCTGGGCTCTATGAGGATCACAGGGCCTAAAACCTGCATGAACACC
TGGCAGGGGACCTTTCCTATCAATTGCTACACGGAGGGCCAGTGCGCGCCGAAACCCCCC
ACGAACTACAAGACCGCCATCTGGAGGGTGGCGGCCTCGGAGTACGCGGAGGTGACGCAG
CATGGGTCGTACTCCTATGTAACAGGACTGACCACTGACAATCTGAAAATTCCTTGCCAA
CTACCTTCTCCAGAGTTTTTCTCCTGGGTGGACGGTGTGCAGATCCATAGGTTTGCACCC
ACACCAAAGCCGTTTTTCCGGGATGAGGTCTGGTCATAGCTGTTTCCTGTGAGACGTATC
A
>JXAB5TC01CNFT5 rank=0002337 x=969.0 y=3931.0 length=443
TGATACGTCTGTTGTAAAACGACGGCCAGTACATCACGGCGGAGACTGCGGCGCGGCGCT
TGGCACGGGGATCACCTCCATCTGAGGCGAGCTCCTCAGTGAGCCAGCTATCAGCACCGT
CGCTGCGGGCCACCTGCACCACCCACAGCAACACCTATGACGTGGACATGGTCGATGCCA
ACCTGCTCATGGAGGGCGGTGTGGCTCAGACAGAGCCTGAGTCCAGGGTACCCGTTCTGG
ACTTTCTCGAGCCAATGGCCGAGGAAGAGAGCGACCTTGAGCCCTCAATACCATCGGAGT
GCATGCTCCCCAGGAGCGGGTTTCCACGGGCCTTACCGGCTTGGGCACGGCCTGACTACA
ACCCGCCGCTCGTGGAATCGTGGAGGAGGCCAGATTACCAACCGCCCACCGTTGGTCATA
GCTGTTTCCTGTGAGACGTATCA
>JXAB5TC01C8LLW rank=0002338 x=1210.0 y=4050.0 length=405
TGATACGTCTGTTGTAAAACGACGGCCAGTAAACCACGTCGCCCCTACTCACTACGTGAC
GGAGTCGGATGCGTCGCAGCGTGTGACCCAACTACTTAGCTCTCTTACTATAACCAGCCT
ACTCAGAAGACTCCACAATTGGATAACTGAGGACTGCCCCATCCCATGCTCCGGATCCTG
GCTCCGCGACGTGTGGGACTGGGTTTGCACCATCTTGACAGACTTCAAAAATTGGCTGAC
CTCTAAATTGTTCCCCAAGCTGCCCGGCCTCCCCTTCATCTCTTGTCAAAAGGGGTACAA
GGGTGTGTGGGCCGGCACTGGCATCATGACCACGCGCTGCCCTTGCGGCGCCGTCATCTC
TGGCAATGTCCGCCTGGTCATAGCTGTTTCCTGTGAGACGTATCA
>JXAB5TC01BYWLR rank=0002341 x=690.0 y=2045.0 length=404
TCTCTATGCGCACAGGAAACAGCTATGACCAGGCGGACATTGCCAGAGATGTTGGCGCCG
CAAGGGCAGCGCGTGGTCATGATGCCAGTGCCGGCCCACACACCCTTGTACCCCTTTTGA
CAAGAGATGAAGGGGAGGCCGGGCAGCTTGGGGAACAATTTAGAGGTCAGCCAATTTTTG
AAGTCTGTCAAGATGGTGCAAACCCAGTCCCACACGTCGCGGAGCCAGGATCCGGAGCAT
GGGATGGGGCAGTCCTCAGTTATCCAATTGTGGAGTCTTCTGAGTAGGCTGGTTATAGTA
AGAGAGCCAAGTAGTTGGGTCACACGCTGCGACGCATCCGACTCCGTCACGTAGTGAGTA
GGGGCGACGTGGTTTACTGGCCGTCGTTTTACAACGCATAGAGA
>JXAB5TC01BZI1Q rank=0002344 x=697.0 y=2460.0 length=441
TGATACGTCTGTTGTAAAACGACGGCCAGTACATCACGGCGGAGACTGCGGCGCGGCGCT
TGGCACGGGGATCACCTCCATCTGAGGCGAGCTCCTCAGTGAACCAGCTATCAGCACCGT
CGCTGCGGGCCACCTGCACCACCCACAGCAACACCTATGACGTGGACATGGTCGATGCCA
ACCTGCTCATGGAGGGCGGTGTGGCTCAGACAGAGCCTGAGTCCAGGGTGCCCGTTCTGG
ACTTTCTCGAGCCAATGGCCGAGGAAGAGAGCGACCTTGAGCCCTCAATACCATCGGAGT
GCATGCTCCCCAGGAGCGGGTTTCCACGGGCCTTACCGGCTTGGGCACGGCCTGACTACA
ACCCGCCGCTCGTGGAATCGTGGAGGAGGCCAGATTACCAACCGCCCACGTTGGTCATAC
TGTTTCCTGTGAGACGTATCA
>JXAB5TC01B6J3D rank=0002349 x=777.0 y=2727.0 length=423
TGATACGTCTGTTGTAAAACGACGGCCAGTTGACCACGCGCTGCCCTTGCGGCGCCAACA
TCTCTGGCAATGTCCGCCTGGGCTCTATGAGGATCACAGGGCCTAAAACCTGCATGAACA
CCTGGCAGGGGACCTTTCCTATCAATTGCTACACGGAGGGCCAGTGCGCGCCGAAACCCC
CCACGAACTACAAGACCGCCATCTGGAGGGTGGCGGCCTCGGAGTACGCGGAGGTGACGC
AGCATGGGTCGTACTCCTATGTAACAGGACTGACCACTGACAATCTGAAAATTCCTAGCC
AACTACCTTCTCCAGAGTTTTTCTCCTGGGTGGACGGTGTGCAGATCCATAGGTTTGCAC
CCACACCAAAGCCGTTTTTCCGGGATGAGGTCTGGTCATAGCTGTTTCCTGTGAGACGTA
TCA
>JXAB5TC01CEA3I rank=0002356 x=865.0 y=3868.0 length=404
TGATACGTCTGTTGTAAAACGACGGCCAGTAAACCACGTCGCCCCTACTCACTACGTGAC
GGAGTCGGATGCGTCGCAGCGTGTGACCCAACTACTTGGCTCTCTTACTATAACCAGCTT
ACTCAGAAGACTCCACAATTGGATAACTGAGGACTGCCCCATCCCATGCTCCGGATCCTG
GCTCCGCGACGTGTGGGACTGGGTTTGCACCATCTTGACAGACTTCAAAAATTGGCTGAC
CTCTAAATTGTTCCCCAAGCTGCCCGGCCTCCCCTTCATCTCTTGTCAAAAGGGGTACAA
GGGTGTGTGGGCCGGCACTGGCATCATGACCACGCGCTGCCCTTGCGGCGCCAACATCTC
TGGCAATGTCCGCCTGGTCATAGCTGTTTCTGTGAGACGTATCA
>JXAB5TC01B97DN rank=0002358 x=819.0 y=841.0 length=423
TGATACGTCTGTTGTAAAACGACGGCCAGTTGACCACGCGCTGCCCTTGCGGCGCCAACA
TCTCTGGCAATGTCCGCCTGGGCTCTATGAGGATCACAGGGCCTAAAACCTGCATGAACA
CCTGGCAGGGGACCTTTCCTATCAATTGCTACACGGAGGGCCAGTGCGCGCCGAAACCCC
CCACGAACTACAAGACCGCCATCTGGAGGGTGGCGGCCTCGGAGTACGCGGAGGTGACGC
AGCATGGGTCGTACTCCTATGTAACAGGACTGACCACTGACAATCTGAAAATTCCTTGCC
AACTACCTTCTCCAGAGTTTTTCTCCTGGGTGGACGGTGTGCAGATCCATAGGTTTGCAC
CCACACCAAAGCCGTTTTTCCGGGATGAGGTCTGGTCATAGCTGTTTCCTGTGAGACGTA
TCA
>JXAB5TC01A4QQG rank=0002359 x=346.0 y=3782.0 length=405
TGATACGTCTGTTGTAAAACGACGGCCAGTAAACCACGTCGCCCCTACTCACTACGTGAC
GGAGTCGGATGCGTCGCAGCGTGTGACCCAACTACTTGGCTCTCTTACTATAACCAGCCT
ACTCAGAAGACTCCACAATTGGATAACTGAGGACTGCCCCATCCCATGCTCCGGATCCTG
GCTCCGCGACGTGTGGGACTGGGTTTGCACCATCTTGACAGACTTCAAAAATTGGCTGAC
TTCTAAATTGTTCCCCAAGCTGCCCGGCCTCCCCTTCATCTCTTGTCAAAAGGGGTACAA
GGGTGTGTGGGCCGGCACTGGCATCATGACCACGCGCTGCCCTTGCGGCGCCGACATCTC
TGGCAATGTCCGCCTGGTCATAGCTGTTTCCTGTGAGACGTATCA
>JXAB5TC01CSEJN rank=0002362 x=1026.0 y=2065.0 length=423
TGATACGTCTGTTGTAAAACGACGGCCAGTTGACCACGCGCTGCCCTTGCGGCGCCAACA
TCTCTGGCAATGTCCGCCTGGGCTCTATGAGGATCACAGGGCCTAAAACCTGCATGAACA
CCTGGCAGGGGACCTTTCCTATCAATTGCTACACGGAGGGCCAGTGCGCGCCGAAACCCC
CCACGAACTACAAGACCGCCATCTGGAGGGTGGCGGCCTCGGAGTACGCGGAGGTGACGC
AGCATGGGTCGTACTCCTATGTAACAGGACTGACCACTGACAATCTGAAAATTCCTTGCC
AACTACCTTCTCCAGAGTTTTTCTCCTGGGTGGACGGTGTGCAGATCCATAGGTTTGCAC
CCACACCAAAGCCGTTTTTCCGGGATGAGGTCTGGTCATAGCTGTTTCCTGTGAGACGTA
TCA
>JXAB5TC01A4IAL rank=0002363 x=344.0 y=1035.0 length=443
TCTCTATGCGCACAGGAAACAGCTATGACCAACGGTGGGCGGTTGGTAATCTGGCCTCCT
CCACGATTCCACGAGCGGCGGGTTGTAGTCAGGCCGTGCCCAAGCCGGTAAGGCCCGTGG
AAACCCGCTCCTGGGGAGCATGCACTCCGATGGTATTGAGGGCTCAAGGTCGCTCTCTTC
CTCGGCCATTGGCTCGAGAAAGTCCAGAACGGGCACCCTGGACTCAGGCTCTGTCTGAGC
CACACCGCCCTCCATGAGCAGGTTGGCATCGACCATGTCCACGTCATAGGTGTTGCTGTG
GGTGGTGCAGGTGGCCCGCAGCGACGGTGCTGATAGCTGGCTCACTGAGGAGCTCGCCTC
AGATGGAGGTGATCCCCGTGCCAAGCGCCGCGCCGCAGTCTCCGCCGTGATGTACTGGCC
GTCGTTTTACAACCGCATAGAGA
>JXAB5TC01AS11N rank=0002364 x=213.0 y=3337.0 length=442
TGATACGTCTGTTGTAAAACGACGGCCAGTACATCACGGCGGAGACTGCGGCGCGGCGCT
TGGCACGGGGATCACCTCCATCTGAGGCGAGCTCCTCAGTGAGCCAGCTATCAGCACCGT
CGCTGCGGGCCACCTGCACCACCCACAGCAACACCTATGACGTGGACATGGTCGATGCCA
ACCTGCTCATGGAGGGCGGTGTGGCTCAGACAGAGCCTGAGTCCAGGGTGCCCGTTCTGG
ACCTTCTCGAGCCAATGGCCGAGGAAGAGAGCGGCCTTGAGCCCTCAATACCATCGGAGT
GCATGCTCCCCAGGAGCGGGTTTCCACGGGCCTTACCGGCTTGGGCACGGCCTGACTACA
ACCCGCCGCTCGTGGAATCGTGGAGGAGGCCAGATTACCAACCGCCACCGTTGGTCATAG
CTGTTTCCTGTGAGACGTATCA
>JXAB5TC01DED1V rank=0002367 x=1276.0 y=3857.0 length=406
TGATACGTCTGTTGTAAAACGACGGCCAGTAAACCACGTCGCCCCTACTCACTACGTGAC
GGAGTCGGATGCGTCGCAGCGTGTGACCCAACTACTTGGCTCTCTTACTATAACCAGCCT
ACTCAGAAGACTCCACAATTGGATAACTGAGGACTGCCCCACTCCCATGCTCCGGATCCT
GGCTCCGCGACGTGTGGGACTGGGTTTGCACCATCTTGACAGACTTCAAAAATTGGCTGA
CCTCTAAATTGTTCCCCAAGCTGCCCGGCCTCCCCTTCATCTCTTGTCAAAAGGGGTACA
AGGGTGTGTGAGCCGGCACTGGCATCATGACCACGCGCTGCCCTTGCGGCGCCAACATCT
CTGGCAATGTCCGCCTGGTCATAGCTGTTTCCTGTGAGACGTATCA
>JXAB5TC01B1XET rank=0002370 x=724.0 y=3795.0 length=423
TGATACGTCTCACAGGAAACAGCTATGACCAGACCTCATCCCGGAAAAACGGCTTTGGTG
TGGGTGCAAACCTATGGATCTGCACACCGTCCACCCAGGAGAAAAACTCTGGAGAAGGTA
GTTGGCAAGGAATTTTCAGATTGTCAGTGGTCAGTCCTGTTACATAGGAGTACGACCCAT
GCTGCGTCACCTCCGCGTACTCCGAGGCCGCCACCCTCCAGATGGCGGTCTTGTAGTTCG
TGGGGGGTTTCGGCGCGCACTGGCCCTCCGTGTAGCAATTGATAGGAAAGGTCCCCTGCC
AGGTGTTCATGCAGGTTTTAGGCCCTGTGATCCTCATAGAGCCCAGGCGGACATTGCCAG
AGATGTTGGCGCCGCAAGGGCAGCGCGTGGTCAACTGGCCGTCGTTTTACAACAGACGTA
TCA
>JXAB5TC01CTLMW rank=0002371 x=1040.0 y=566.0 length=421
TGATACGTCTGTGTAAAACGAGGCCAGTTGACCACGCGCTGCCCTTGCGGCGCCAACATC
TCTGGCAATGTCCGCCTGGGCTCTATGAGGATCACAGGGCCTAAAACCTGCATGAACACC
TGGCAGGGGACCTTTCCTATCAATTGCTACACGGAGGGCCAGTGCGCGCCGAAACCCCCC
ACGAACTACAAGACCGCCATCTGGAGGGTGGCGGCCTCGGAGTACGCGGAGGTGACGCAG
CATGGGTCGTACTCCTATGTAACAGGACTGACCACTGACAATCTGAAAATTCCTTGCCAA
CTACCTTCTCCAGAGTTTTTCTCCTGGGTGGACGGTGTGCAGATCCATAGGTTTGCACCC
ACACCAAAGCCGTTTTTCCGGGATGAGGTCTGGTCATAGCTGTTTCCTGTGAGACGTATC
A
>JXAB5TC01C307F rank=0002373 x=1158.0 y=3977.0 length=423
TGATACGTCTGTTGTAAAACGACGGCCAGTTGACCACGCGCTGCCCTTGCGGCGCCAACA
TCTCTGGCAATGTCCGCCTGGGCTCTATGAGGATCACAGGGCCTAAAACCTGCATGAACA
CCTGGCAGGGGACCTTTCCTATCAATTGCTACACGGAGGGCCAGTGCGCGCCGAAACCCC
CCACGAACTACAAGACCGCCATCTGGAGGGTGGCGGCCTCGGAGTACGCGGAGGTGACGC
AGCATGGGTCGTACTCCTATGTAACAGGACTGACCACTGACAATCTGAAAATTCCTTGCC
AACTACCTTCTCCAGAGTTTTTCTCCTGGGTGGACGGTGTGCAGATCCATAGGTTTGCAC
CCACACCAAAGCCGTTTTTCCGGGATGAGGTCTGGTCATAGCTGTTTCCTGTGAGACGTA
TCA
>JXAB5TC01DR5D7 rank=0002374 x=1433.0 y=2749.0 length=405
TGATACGTCTCACAGGAAACAGCTATGACCAGGCGGACATTGCCAGAGATGTTGGCGCCG
CAAGGGCAGCGCGTGGTCATGATGCCAGTGCCGGCCCACACACCCTTGTACCCCTTTTGA
CAAGAGATGAAGGGGAGGCCGGGCAGCTTGGGGAACAATTTAGAGGTCAGCCAATTTTTG
AAGTCTGTCAAGATGGTGCAAACCCAGTCCCACACGTCGCGGAGCCAGGATCCGGAGCAT
GGGATGGGGCAGTCCTCAGTTATCCAATTGTGGAGTCTTCTGAGTAGGCTGGTTATAGTA
AGAGAGCCAAGTAGTTGGGTCACACGCTGCGACGCATCCGACTCCGTCACGTAGTGAGTA
GGGGCGACGTGGTTTACTGGCCGTCGTTTTACAACAGACGTATCA
>JXAB5TC01CBS2Q rank=0002376 x=837.0 y=1888.0 length=404
TGATACGTCTGTTGTAAACGACGGCCAGTAAACCACGTCGCCCCTACTCACTACGTGACG
GAGTCGGATGCGTCGCAGCGTGTGACCCAACTACTTGGCTCTCTTACTATAACCAGCCTA
CTCAGAAGACTCCACAATTGGATAACTGAGGACTGCCCCATCCCATGCTCCGGATCCTGG
CTCCGCGACGTGTGGGACTGGGTTTGCACCATCTTGACAGACTTCAAAAATTGGCTGACC
TCTAAATTGTTCCCCAAGCTGCCCGGCCTCCCCTTCATCTCTTGTCAAAAGGGGTACAAG
GGTGTGTGGGCCGGCACTGGCATCATGACCACGCGCTGCCCTTGCGGCGCCAACATCTCT
GGCAATGTCCGCCTGGTCATAGCTGTTTCCTGTGAGACGTATCA
>JXAB5TC01DPOOI rank=0002377 x=1405.0 y=2464.0 length=405
TCTCTATGCGCACAGGAAACAGCTATGACCAGGCGGACATTGCCAGAGATGTTGGCGCCG
CAAGGGCAGCGCGTGGTCATGATGCCAGTGCCGGCCCACACACCCTTGTACCCCTTTTGA
CAAGAGATGAAGGGGAGGCCGGGCAGCTTGGGGAACAATTTAGAGGTCAGCCAATTTTTG
AAGTCTGTCAAGATGGTGCAAACCCAGTCCCACACGTCGCGGAGCCAGGATCCGGAGCAT
GGGATGGGGCAGTCCTCAGTTATCCAATTGTGGAGTCTTCTGAGTAGGCTGGTTATAGTA
AGAGAGCCAAGTAGTTGGGTCACACGCTGCGACGCATCCGACTCCGTCACGTAGTGAGTA
GGGGCGACGTGGTTTACTGGCCGTCGTTTTACAACCGCATAGAGA
>JXAB5TC01C6W8M rank=0002379 x=1191.0 y=3636.0 length=423
TGATACGTCTGTTGTAAAACGACGGCCAGTTGACCACGCGCTGCCCTTGCGGCGCCAACA
TCTCTGGCAATGTCCGCCTGGGCTCTATGAGGATCACAGGGCCTAAAACCTGCATGAACA
CCTGGCAGGGGACCTTTCCTATCAATTGCTACACGGAGGGCCAGTGCGCGCCGAAACCCC
CCACGAACTACAAGACCGCCATCTGGAGGGTGGCGGCCTCGGAGTACGCGGAGGTGACGC
AGCATGGGTCGTACTCCTATGTAACAGGACTGACCACTGACAATCTGAAAATTCCTTGCC
AACTACCTTCTCCAGAGTTTTTCTCCTGGGTGGACGGTGTGCAGATCCATAGGTTTGCAC
CCACACCAAAGCCGTTTTTCCGGGATGAGGTCTGGTCATAGCTGTTTCCTGTGAGACGTA
TCA
>JXAB5TC01DMJZZ rank=0002381 x=1369.0 y=3885.0 length=407
TCTCTATGCGGTTGTAAAACGACGGCCAGTAAACCACGTCGCCCCTACTCACTACGTGAC
GGAGTCGGATGCGTCGCAGCGTGTGACCCAACTACTTGGCTCTCTTACTATAACCAGCCT
ACTCAGAAGACTCCACAATTGGATAACTGAGGACTGCCCCATCCCATGCTCCGGATCCTG
GCTCCGCGACGTGTGGGACTGGGTTTGCACCATCTTGACAGACTTCAAAAACTTGGCTGA
CCTCTAAACTTGTTCCCCAAGCTGCCCGGCCTCCCCTTCATCTCTTGTCAAAAGGGGTAC
AAGGGTGTGTGGGCCGGCACTGGCATCATGACCACGCGCTGCCCTTGCGGCGCCAACATC
TCTGGCAATGTCCGCCTGGTCATAGCTGTTTCCTGTGCGCATAGAGA
>JXAB5TC01CR1PE rank=0002386 x=1022.0 y=1808.0 length=405
TCTCTATGCGGTTGTAAAACGACGGCCAGTAAACCACGTCGCCCCTACTCACTACGTGAC
GGAGTCGGATGCGTCGCAGCGTGTGACCCAACTACTTGGCTCTCTTACTATAACCAGCCT
ACTCAGAAGACTCCACAATTGGATAACTGAGGACTGCCCCATCCCATGCTCCGGATCCTG
GCTCCGCGACGTGTGGGACTGGGTTTGCACCATCTTGACAGACTTCAAAAATTGGCTGAC
CTCTAAATTGTTCCCCAAGCTGCCCGGCCTCCCCTTCATCTCTTGTCAAAAGGGGTACAA
GGGTGTGTGGGCCGGCACTGGCATCATGACCACGCGCTGCCCTTGCGGCGCCAACATCTC
TGGCAATGTCCGCCTGGTCATAGCTGTTTCCTGTGCGCATAGAGA
>JXAB5TC01CVP7V rank=0002389 x=1064.0 y=1513.0 length=442
TGATACGTCTCACAGGAAACAGCTATGACCAACGGTGGGCGGTTGGTAATCTGGCCTCCT
CCACGATTCCACGAGCGGCGGGTTGTAGTCAGGCCGTGCCCAAGCCGGTAAGGCCCGTGG
AAACCCGCTCCTGGGGAGCGTGCACTCCAATGGTATTGAGGGCTCAAGGTCGCTCTCTTC
CTCGGCCATTGGCTCGAGAAAGTCCAGAACGGGCACCCTGGACTCAGGCTCTGTCTGAGC
CACACCGCCCTCCATGAGCAGGTTGGCATCGACCATGTCCACGTCATAGGTGTTGCTGTG
GGTGGTGCAGGTGGCCCGCAGCGACGGTGCTGATAGCTGGCTCACTGAGGAGCTCGCCTC
AGATGGAGGTGATCCCCGTGCCAAGCGCCGCGCCGCAGTCTCCGCCGTGATGTACTGGCC
GTCGTTTACAACAGACGTATCA
>JXAB5TC01C6UE6 rank=0002390 x=1190.0 y=4080.0 length=405
TGATACGTCTGTTGTAAAACGACGGCCAGTAAACCACGTCGCCCCTACTCACTACGTGAC
GGAGTCGGATGCGTCGCAGCGTGTGACCCAACTACTTGGCTCTCTTACTATAACCAGCCT
ACTCAGAAGACTCCACAATTGGATAACTGAGGACTGCCCCATCCCATGCTCCGGATCCTG
GCTCCGCGACGTGTGGGACTGGGTTTGCACCATCTTGACAGACTTCAAAAATTGGCTGAC
CTCTAAATTGTTCCCCAAGCTGCCCGGCCTCCCCTTCATCTCTTGTCAAAAGGGGTACAA
GGGTGTGTGGGCCGGCACTGGCATCATGACCACGCGCTGCCCTTGCGGTGCCAACATCTC
TGGCAATGTCCGCCTGGTCATAGCTGTTTCCTGTGAGACGTATCA
>JXAB5TC01A193X rank=0002394 x=318.0 y=3611.0 length=443
TGATACGTCTGTTGTAAAACGACGGCCAGTACATCACGGCGGAGACTGCGGCGCGGCGCT
TGGCACGGGGATCACCTCCATCTGAGGCGAGCTCCTCAGTGAGCCAGCTATCAGCACCGT
CGCTGCGGGCCACCTGCACCACCCACAGCAACACCTATGACGTGGACATGGTCGATGCCA
ACCTGCTCATGGAGGGCGGTGTGGCTCAGACAGAGCCTGAGTCCAGGGTGCCCGTTCTGG
ACTTTCTCGAGCCAATGGCCGAGGAAGAGAGCGACCTTGAGCCCTCAATACCATCGGAGT
GCATGCTCCCCAGGAGCGGGTTTCCACGGGCCTTACCGGCTTGGGCACGGCCTGACTACA
ACCCGCCGCTCGTGGAATCGTGGAGGAGGCCAGATTACCAACCGCCCACCGTTGGTCATA
GCTGTTTCCNGTGAGACGTATCA
>JXAB5TC01B2DBA rank=0002396 x=729.0 y=3924.0 length=405
TCTCTATGCGCACAGGAAACAGCTATGACCAGGCGGACATTGCCAGAGATGTTGGCGCCG
CAAGGGCAGCGCGTGGTCATGATGCCAGTGCCGGCCCACACACCCTTGTACCCCTTTTGA
CAAGAGATGAAGGGGAGGCCGGGCAGCTTGGGGAACAATTTAGAGGTCAGCCAATTTTTG
AAGTCTGTCAAGATGGTGCAAACCCAGTCCCACACGTCGCGGAGCCAGGATCCGGAGCAT
GGGATGGGGCAGTCCTCAGTTATCCAATTGTGGAGTCTTCTGAGTAGGCTGGTTATAGTA
AGAGAGCCAAGTAGTTGGGTCACACGCTGCGACGCATCCGACTCCGTCACGTAGTGAGTA
GGGGCGACGTGGTTTACTGGCCGTCGTTTTACAACCGCATAGAGA
>JXAB5TC01B8EI7 rank=0002404 x=798.0 y=2817.0 length=405
TCTCTATGCGGTTGTAAAACGACGGCCAGTAAACCACGTCGCCCCTACTCACTACGTGAC
GGAGTCGGATGCGTCGCAGCGTGTGACCCAACTACTTGGCTCTCTTACTATAACCAGCCT
ACTCAGAAGACTCCACAATTGGATAACTGAGGACTGCCCCATCCCATGCTCCGGATCCTG
GCTCCGCGACGTGTGGGACTGGGTTTGCACCATCTTGACAGACTTCAAAAATTGGCTGAC
CTCTAAATTGTTCCCCAAGCTGCCCGGCCTCCCCTTCATCTCTTGTCAAAAGGGGTACAA
GGGTGTGTGGGCCGGCACTGGCATCATGACCACGCGCTGCCCTTGCGGCGCCAACATCTC
TGGCAATGTCCGCCTGGTCATAGCTGTTTCCTGTGCGCATAGAGA
>JXAB5TC01BQOHK rank=0002406 x=596.0 y=3302.0 length=403
TCTCTATGCGGTTGTAAAACGACGGCCAGTAAACCACGTCGCCCTACTCACTACGTGACG
GAGTCGGATGCGTCGCAGCGTGTGACCCAACTACTTGGCTCTCTTACTATAACCAGCCTA
CTCAGAAGACTCCACAATTGGATAACTGAGGACTGCCCCATCCCATGCTCCGGATCCTGG
CTCCGCGACGTGTGGGACTGGGTTTGCACCATCTTGACAGACTTCAAAATTGGCTGACCT
CTAAATTGTTCCCCAAGCTGCCCGGCCTCCCCTTCATCTCTTGTCAAAAGGGGTACAAGG
GTGTGTGGGCCGGCACTGGCATCATGACCACGCGCTGCCCTTGCGGCGCCAACATCTCTG
GCAATGTCCGCCTGGTCATAGCTGTTTCCTGTGCGCATAGAGA
>JXAB5TC01A0SI0 rank=0002407 x=301.0 y=3802.0 length=406
TGATACGTCTCACAGGAAACAGCTATGACCAGCGGACATTGCCAGAGATGTTGGCGCCGC
AAGGGCAGCGCGTGGTCATGATGCCAGTGCCGGCCCACACACCCTTGTACCCCGTTTTGA
CAAGAGATGAAGGGGAGGCCGGGCAGCTTGGGGAACAATTTAGAGGTCAGCCAATTTTTG
AAGTCTGTCAAGATGGTGCAAACCCAGTCCCACACGTCGCGGAGCCAGGATCCGGAGCAT
GGGATGGGGCAGTCCTCAGTTATCCAATTGTGGAGTCCTTCTGAGTAGGCTGGTTATAGT
AAGAGAGCCAAGTAGTTGGGTCACACGCTGCGACGCATCCGACTCCGTCACGTAGTGAGT
AGGGGCGACGTGGTTTACTGGCCGTCGTTTTACAACAGACGTATCA
>JXAB5TC01CS4IY rank=0002408 x=1034.0 y=2968.0 length=404
TGATACGTCTCACAGGAAACAGCTATGACCAGGCGGACATTGCCAGAGATGTTGGCGCCG
CAAGGGCAGCGCGTGGTCATGATGCCAGTGCCGGCCCACACACCCTTGTACCCCTTTTGA
CAAGAGATGAAGGGGAGGCCGGGCAGCTTGGGGAACAATTTAGAGGTCAGCCAATTTTTG
AAGTCTGTCAAGATGGTGCAAACCCAGTCCCACACGTCACGGAGCCAGGATCCGGAGCAT
GGGATGGGGCAGTCCTCAGTTATCCAATTGTGGAGTCTTCTGAGTAGGCTGGTTATAGTA
AGAGAGCCAAGTAGTTGGGTCACACGCTGCGACGCATCCGACTCCGTCACGTAGTGAGTA
GGGCGACGTGGTTTACTGGCCGTCGTTTTACAACAGACGTATCA
>JXAB5TC01DGHZD rank=0002410 x=1300.0 y=3959.0 length=404
TGATACGTCTGTTGTAAAACGACGGCCAGTAAACCACGTCGCCCCTACTCACTACGTGAC
GGAGTCGGATGCGTCGCAGCGTGTGACCCAACTACTTGGCTCTCTTACTATAACCAGCCT
ACTCAGAGACTCCACAATTGGATAACTGAGGACTGCCCCATCCCATGCTCCGGATCCTGG
CTCCGCGACGTGTGGGACTGGGTTTGCACCATCTTGACAGACTTCAAAAATTGGCTGACC
TCTAAATTGTTCCCCAAGCTGCCCGGCCTCCCCTTCATCTCTTGTCAAAAGGGGTACAAG
GGTGTGTGGGCCGGCACTGGCATCATGACCACGCGCTGCCCTTGCGGCGCCAACATCTCT
GGCAATGTCCGCCTGGTCATAGCTGTTTCCTGTGAGACGTATCA
>JXAB5TC01BSCS5 rank=0002416 x=615.0 y=3655.0 length=422
TGATACGTCTGTTGTAAAACGACGGCCAGTTGACCACGCGCTGCCCTTGCGGCGCCAACA
TCTCTGGCAATGTCCGCCTGGGCTCTATGAGGATCACAGGGCCTAAAACCTGCATGAACA
CCTGGCAGGGGACCTTTCCTATCAATTGCTACACGGAGGGTCAGTGCGCGCCGAAACCCC
CCACGAACTACAAGACCGCCATCTGGAGGGTGGCGGCCTCGGAGTACGCGGAGGTGACGC
AGCATGGGTCGTACTCCTATGTAACAGGACTGACCACTGACAATCTGAAAATTCCTTGCC
AACTACCTTCTCCAGAGTTTTTCTCCTGGGTGGACGGTGTGCAGATCCATAGGTTTGCAC
CCACACCAAAGCCGTTTTTCCGGGATGAGGTCTGGTCATAGCTGTTTCCTGTGAACGTAT
CA
>JXAB5TC01BWNGR rank=0002422 x=664.0 y=3385.0 length=443
TGATACGTCTGTTGTAAAACGACGGCCAGTACATCACGGCGGAGACTGCGGCGCGGCGCT
TGGCACGGGGATCACCTCCATCTGAGGCGAGCTCCTCAGTGAGCCAGCTATCAGCACCGT
CGCTGCGGGCCACCTGCACCACCCACAGCAACACCTATGACGTGGACATGGTCGATGCCA
ACCTGCTCATGGAGGGCGGTGTGGCTCAGACAGAGCCTGAGTCCAGGGTGCCCGTTCTGG
ACTTTCTCGAGCCAATGGCCGAGGAAGAGAGCGACCTTGAGCCCTCAATACCATCGGAGT
GCATGCTCCCCAGGAGCGGGTTTCCACGGGCCTTACCGGCTTGGGCACGGCCTGACTACA
ACCCGCCGCTCGTGGAATCGTGGAGGAGGCCAGATTACCAACCGCCCACCGTTGGTCATA
GCTGTTTCCTGTGAGACGTATCA
>JXAB5TC01BY0EI rank=0002423 x=691.0 y=2872.0 length=405
TGATACGTCTGTTGTAAAACGACGGCCAGTAAACCACGTCGCCCCTACTCACTACGTGAC
GGAGTCGGATGCGTCGCAGCGTGTCACCCAACTACTTGGCTCTCTTACTATAACCAGCCT
ACTCAGAAGACTCCACAATTGGATAACTGAGGACTGCCCCATCCCATGCTCCGGATCCTG
GCTCCGCGACGTGTGGGACTGGGCTTGCACCATCTTGACAGACTTCAAAAATTGGCTGAC
CTCTAAATTGTTCCCCAAGCTGCCCGGCCTTCCCTTCATCTCTTGTCAAAAGGGGTACAA
GGGTGTGTGGGCCGGCACTGGCATCATGACCACGCGCTGCCCTTGCGGCGCCAACATCTC
TGGCAATGTCCGCCTGGTCATAGCTGTTTCCTGTGAGACGTATCA
>JXAB5TC01C546J rank=0002425 x=1183.0 y=41.0 length=405
TGATACGTCTGTTGTAAAACGACGGCCAGTAAACCACGTCGCCCCTACTCACTACGTGAC
GGAGTCGGATGCGTCGCAGCGTGTGACCCAACTACTTGGCTCTCTTACTATAACCAGCCT
ACTCAGAAGACTCCACAATTGGATAACTGAGGACTGCCCCATCCCATGCTCCGGATCCTG
GCTCCGCGACGTGTGGGACTGGGTTTGCACCATCTTGACAGACTTCAAAAATTGGCTGAC
CTCTAAATTGTTCCCCAAGCTGCCCGGCCTCCCCTTCATCTCTTGTCAAAAGGGGTACAA
GGGTGTGTGGGCCGGCACTGGCATCATGACCACGCGCTGCCCTTGCGGCGCCAACATCTC
TGGCAATGTCCGCCTGGTCATAGCTGTTTCCTGTGAGACGTATCA
>JXAB5TC01DIRXE rank=0002426 x=1326.0 y=3664.0 length=423
TCTCTATGCGGTTGTAAAACGACGGCCAGTTGACCACGCGCTGCCCTTGCGGCGCCAACA
TCTCTGGCAATGTCCGCCTGGGCTCTATGAGGATCACAGGGCCTAAAACCTGCATGAACA
CCTGGCAGGGGACCTTTCCTATCAATTGCTACACGGAGGGCCAGTGCGCGCCGAAACCCC
CCACGAACTACAAGACCGCCATCTGGAGGGTGGCGGCCTCGGAGTACGCGGAGGTGACGC
AGCATGGGTCGTACTCCTATGTAACAGGACTGACCACTGACAATCTGAAAATTCCTTGCC
AACTACCTTCTCCAGAGTTTTTCTCCTGGGTGGACGGTGTGCAGATCCATAGGTTTGCAC
CCACACCAAAGCCGTTTTTCCGGGATGAGGTCTGGTCATAGCTGTTTCCTGTGCGCATAG
AGA
>JXAB5TC01B467C rank=0002427 x=762.0 y=806.0 length=405
TCTCTATGCGCACAGGAAACAGCTATGACCAGGCGGACATTGCCAGAGATGTTGGCGCCG
CAAGGGCAGCGCGTGGTCATGATGCCAGTGCCGGCCCACACACCCTTGTACCCCTTTTGA
CAAGAGATGAAGGGGAGGCCGGGCAGCTTGGGGAACAATTTAGAGGTCAGCCAATTTTTG
AAGTCTGTCAAGATGGTGCAAACCCAGTCCCACACGTCGCGGAGCCAGGATCCGGAGCAT
GGGATGGGGCAGTCCTCAGTTATCCAATTGTGGAGTCTTCTGAGTAGGCTGGTTATAGTA
AGAGAGCCAAGTAGTTGGGTCACACGCTGCGACGCATCCGACTCCGTCACGTAGTGAGTA
GGGGCGACGTGGTTTACTGGCCGTCGTTTTACAACCGCATAGAGA
>JXAB5TC01BA7US rank=0002438 x=420.0 y=2802.0 length=405
TCTCTATGCGCACAGGAAACAGCTATGACCAGGCGGACATTGCCAGAGATGTCGGCGCCG
CAAGGGCAGCGCGTGGTCATGATGCCAGTGCCGGCCCACACACCCTTGTACCCCTTTTGA
CAAGAGATGAAGGGGAGGCCGGGCAGCTTGGGGAACAATTTAGAGGTCAGCCAATTTTTG
AAGTCTGTCAAGATGGTGCAAACCCAGTCCCACACGTCGCGGAGCCAGGATCCGGAGCAT
GGGATGGGGCAGTCCTCAGTTATCCAATTGTGGAGTCTTCTGAGTAGGCTGGTTATAGTA
AGAGAGCCAAGTAGTTGGGTCACACGCTGCGACGCATCCGACTCCGTCACGTAGTGAGTA
GGGGCGACGTGGTTTACTGGCCGTCGTTTTACAACCGCATAGAGA
>JXAB5TC01DQU1X rank=0002439 x=1419.0 y=35.0 length=421
TGATACGTCTGTTGTAAAACGACGGCGTTGACCACGCGCTGCCCTTGCGGCGCCAACATC
TCTGGCAATGTCCGCCTGGGCTCTATGAGGATCACAGGGCCTAAAACCTGCATGAACACC
TGGCAGGGGACCTTTCCTATCAATTGCTACACGGAGGGCCAGTGCGCGCCGAAACCCCCC
ACGAACTACAAGACCGCCATCTGGAGGGTGGCGGCTTCGGAGTACGCGGAGGTGACGCAG
CATGGGTCGTACTCCTATGTAACAGGACTGACCACTGACAATCTGAAAATTCCTTGCCAA
CTACCTTCTCCAGAGTTTTTCTCCTGGGTGGACGGTGTGCAGATCCATAGGTTTGCACCC
ACACCAAAGCCGTTTTTCCGGGATGAGGTCTGGTCATAGCTGTTTCCTGTGAGACGTATC
A
>JXAB5TC01B16OY rank=0002440 x=727.0 y=3536.0 length=404
TCTCTATGCGCACAGGAAACAGCTATGACCAGGCGGACATTGCCAGAGATGTTGGCGCCG
CAAGGGCAGCGCGTGGTCATGATGCCAGTGCCGGCCCACACACCCTTGTACCCCTTTTGA
CAAGAGATGAAGGGGAGGCCGGGCAGCTTGGGGAACAATTTAGAGGTCAGCCAATTTTTG
AAGTCTGTCAAGATGGTGCAAACCCAGTCCCACACGTCGCGGAGCCAGGATCCGGAGCAT
GGGATGGGGCAGTCCTCAGTTATCCAATTGTGGAGTCTTCTGAGTAGGCTGGTTATAGTA
AGAGAGCCAAGTAGTTGGGTCACACGCTGCGACGCATCCGACTCCGTCACGTAGTGAGTA
GGGGCACGTGGTTTACTGGCCGTCGTTTTACAACCGCATAGAGA
>JXAB5TC01CR08U rank=0002442 x=1022.0 y=1212.0 length=422
TGATACGTCTGTTGTAAAACGAGGCCAGTTGACCACGCGCTGCCCTTGCGGCGCCAACAT
CTCTGGCAATGTCCGCCTGGGCTCTATGAGGATCACAGGGCCTAAAACCTGCATGAACAC
CTGGCAGGGGACCTTTCCTATCAATTGCTACACGGAGGGCCAGTGCGCGCCGAAACCCCC
CACGAACTACAAGACCGCCATCTGGAGGGTGGCGGCCTCGGAGTACGCGGAGGTGACGCA
GCATGGGTCGTACTCCTATGTAACAGGACTGACCACTGACAATCTGAAAATTCCTTGCCA
ACTACCTTCTCCAGAGTTTTTCTCCTGGGTGGACGGTGTGCAGATCCATAGGTTTGCACC
CACACCAAAGCCGTTTTTCCGGGATGAGGTCTGGTCATAGCTGTTTCCTGTGAGACGTAT
CA
>JXAB5TC01B2J1Y rank=0002449 x=732.0 y=372.0 length=404
TCTCTATGCGCACAGGAAACAGCTATGACCAGGCGGACATTGCCAGAGATGTTGGCGCCG
CAAGGGCAGCGCGTGGTCATGATGCCAGTGCCGGCCCACACACCCTTGTACCCCTTTTGA
CAAGAGATGAAGGGGAGGCCGGGCAGCTTGGGGAACAATTTAGAGGTCAGCCAATTTTTG
AAGTCTGTCAAGATGGTGCAAACCCAGTCCCACACGTCGCGGAGCCAGGATCCGGAGCAT
GGGATGGGGCAGTCCTCAGTTATCCAATTGTGGAGTCTTCTGAGTAGGCTGGTTATAGTA
AGAGAGCCAAGTAGTTGGGTCACACGCTGCGACGCATCCGACTCCGTCACGTAGTGAGTA
GGGGCGACGTGGTTTACTGGCCGTCGTTTACAACCGCATAGAGA
>JXAB5TC01B3AFK rank=0002450 x=740.0 y=1790.0 length=423
TCTCTATGCGCACAGGAAACAGCTATGACCAGACCTCATCCCGGAAAACGGACTTTGGTG
TGGGTGCAAACCTATGGATCTGCACACCGTCCACCCAGGAGAAAAACTCTGGAGAAGGTA
GTTGGCAAGGAATTTTCAGATTGTCAGTGGTCAGTCCTGTTACATAGGAGTACGACCCAT
GCTGCGTCACCTCCGCGTACTCCGAGGCCGCCACCCTCCAGATGGCGGTCTTGTAGTTCG
TGGGGGGTTTCGGCGCGCACTGGCCCTCCGTGTAGCAATTGATAGGAAAGGTCCCCTGCC
AGGTGTTCATGCAGGTTTTAGGCCCTGTGATCCTCATAGAGCCCAGGCGGACATTGCCAG
AGATGTTGGCGCCGCAAGGGCAGCGCGTGGTCAACTGGCCGTCGTTTTACAACCGCATAG
AGA
>JXAB5TC01CIBL8 rank=0002452 x=911.0 y=2750.0 length=404
TCTCTATGCGCACAGGAAACAGCTATGACCAGGCGGACATTGCCAGAGATGTTGGCGCCG
CAAGGGCAGCGCGTGGTCATGATGCCAGTGCCGGCCCACACACCCTTGTACCCCTTTTGA
CAAGAGATGAAGGGGAGGCCGGGCAGCTTGGGGAACAATTTAGAGGTCAGCCAATTTTTG
AAGTCTGTCAAGATGGTGCAAACCCAGTCCCACACGTCGCGGAGCCAGGATCCGGAGCAT
GGGATGGGGCAGTCCTCAGTTATCCAATTGTGGAGTCTTCTGAGTAGGCTGGTTATAGTA
AGAGAGCCAAGTAGTTGGGTCACACGCTGCGACGCATCCGACTCCGTCACGTAGTGAGTA
GGGGCGACGTGGTTTACTGGCCGTCGTTTACAACCGCATAGAGA
>JXAB5TC01B1ROW rank=0002455 x=723.0 y=478.0 length=405
TCTCTATGCGCACAGGAAACAGCTATGACCAGGCGGACATTGCCAGAGATGTTGGCGCCG
CAAGGGCAGCGCGTGGTCATGATGCCAGTGCCGGCCCACACACCCTTGTACCCCTTTTGA
CAAGAGATGAAGGGGAGGCCGGGCAGCTTGGGGAACAATTTAGAGGTCAGCCAATTTTTG
AAGTCTGTCAAGATGGTGCAAACCCAGTCCCACACGTCGCGGAGCCAGGATCCGGAGCAT
GGGATGGGGCAGTCCTCAGTTATCCAATTGTGGAGTCTTCTGAGTAGGCTGGTTATAGTA
AGAGAGCCAAGTAGTTGGGTCACACGCTGCGACGCATCCGACTCCGTCACGTAGTGAGTA
GGGGCGACGTGGTTTACTGGCCGTCGTTTTACAACCGCATAGAGA
>JXAB5TC01DVM3T rank=0002464 x=1473.0 y=1831.0 length=412
TGATACGTCTGTTGTAAAACGACGGCCAGTAAACCACGTCGCCCCTACTCACTACGTGAC
GGAGTCGGATGCGTCGCAGCGTGTGACCCAACTACTTGGCTCTCTTACTATAACCAGCCT
ACTCAGAAGACTCCACAATTGGATAACTGAGGACTGCCCCATCCCATGCTCCGGATCCTG
GCTCCGCGACGTGTGGGACTGGGTTTGCACCATCTTGACAGACTTCAAAAATTGGCTGAC
CTCTAAATTGTTCCCCAAGCTGCCCGGCCTCCCCTTCATCTCTTGTCAAAAGGGGTACAA
GGGTGTGTGGGCCGGCACTGGCATCATGACCACGCGCTGCCCTTGCGGCGCCAACATCTC
TGGCAATGTCCGCCTGGTCATAGCTGTTTCCTGTGAGACGTATCACTGNGCG
>JXAB5TC01B0OKL rank=0002465 x=710.0 y=3027.0 length=401
TGATACGTCTGTTGTAAAACGCGGCCAGTAAACCACGTGCCCCTACTCACTACGTGACGG
AGTCGGATGTGTCGCAGCGTGTGACCCAACTACTTGGCTCTCTTACTATAACCAGCCTAC
TCAGAAGACTCCACAATTGGATAACTGAGGACTGCCCCATCCCATGCTCCGGATCCTGGC
TCCGCGACGTGTGGGACTGGGTTTGCACCATCTTGACAGACTTCAAAAATTGGCTGACCT
CTAAATTGTTCCCCAAGCTGCCCGGCCTCCCCTTCATCTCTTGTCAAAAGGGGTACAAGG
GTGTGTGGGCCGGCACTGGCATCATGACCACGCGCTGCCCTTGCGGCGCCAACATCTCTG
GCAATGTCGCCTGGCATAGCTGTTTCCTGTGAGACGTATCA
>JXAB5TC01CHXNB rank=0002466 x=907.0 y=1029.0 length=424
TGATACGTCTGTTGTAAAACGACGGCCAGTTGACCACGCGCTGCCCTTGCGGCGCCAACA
TCTCTGGCAATGTCCGCCTGGGCTCTATGAGGATCACAGGGCCTAAAACCTGCATGAACA
CCTGGCAGGGGACCTTTCCTATCAATTGCTACACGGAGGGCCAGTGCGCGCCGAAACCCC
CCACGAACTACAAGACCGCCATCTGGAGGGTGGCGGCCTCGGAGTACGCGGAGGTGACGC
AGCATGGGTCGTACTCCTATGTAACAGGACTGACCACTGACAATCTGAAAATTCCTTGCC
AACTACCTTCTCCAGAGTTTTTCTCCTGGGTGGACGGTGTGCAGATCCATAGGTTTGCAC
CCACACCAAAGCCGTTTTTCCGGGATGAGGTCTGGTCATAGCTGTTTCCTGTGCGACGTA
TCGA
>JXAB5TC01B22A4 rank=0002471 x=737.0 y=3550.0 length=403
TGATACGTCTGTTGTAAACGACGGCCAGTAAACCACGTCGCCCTACTCACTACGTGACGG
AGTCGGATGCGTCGCAGCGTGTGACCCAACTACTTGGCTCTCTTACTATAACCAGCTTAC
TCAGAAGACTCCACAATTGGATAACTGAGGACTGCCCCATCCCATGCTCCGGATCCTGGC
TCCGCGACGTGTGGGACTGGGTTTGCACCATCTTGACAGACTTCAAAAATTGGCTGACCT
CTAAATTGTTCCCCAAGCTGCCCGGCCTCCCCTTCATCTCTTGTCAAAAGGGGTACAAGG
GTGTGTGGGCCGGCACTGGCATCATGACCACGCGCTGCCCTTGCGGCGCCAACATCTCTG
GCAATGTCCGCCTGGTCATAGCTGTTTCCTGTGAGCCGTATCA
>JXAB5TC01CHCR5 rank=0002472 x=900.0 y=2659.0 length=442
TGATACGTCTGTTGTAAACGACGGCCAGTACATCACGGCGGAGACTGCGGCGCGGCGCTT
GGCACGGGGATCACCTCCATCTGAGGCGAGCTCCTCAGTGAGCCAGCTATCAGCACCGTC
GCTGCGGGCCACCTGCACCACCCACAGCAACACCTATGACGTGGACATGGTCGATGCCAA
CCTGCTCATGGAGGGCGGTGTGGCTCAGACAGAGCCTGAGTCCAGGGTGCCCGTTCTGGA
CTTTCTCGAGCCAATGGCCGAGGAAGAGAGCGACCTTGAGCCCTCAATACCATCGGAGTG
CATGCTCCCCAGGAGCGGGTTTCCACGGGCCTTACCGGCTTGGGCACGGCCTGACTACAA
CCCGCCGCTCGTGGAATCGTGGAGGAGGCCAGATTACCAACCGCCCACCGTTGGTCATAG
CTGTTTCCTGTGAGACGTATCA
>JXAB5TC01DN10U rank=0002474 x=1387.0 y=172.0 length=405
TGATACGTCTGTTGTAAAACGACGGCCAGTAAACCACGTCGCCCCTACTCACTACGTGAC
GGAGTCGGATGCGTCGCAGCGTGTGACCCAACTACTTGGCTCTCTTACTATAACCAGCCT
ACTCAGAAGACTCCACAATTGGATAACTGAGGACTGCCCCATCCCATGCTCCGGATCCTG
GCTCCGCGACGTGTGGGACTGGGTTTGCACCATCTTGACAGACTTCAAAAATTGGCTGAC
CTCTAAATTGTTCCCCAAGCTGCCCGGCCTCCCCTTCATCTCTTGTCAAAAGGGGTACAA
GGGTGTGTGGGCCGGCACTGGCATCATGACCACGCGCTGCCCTTGCGGCGCCAACATCTC
TGGCAATGTCCGCCTGGTCATAGCTGTTTCCTGTGAGACGTATCA
>JXAB5TC01B8K8F rank=0002480 x=800.0 y=3309.0 length=404
TCTCTATGCGGTTGTAAAACGACGGCCAGTAAACCACGTCGCCCCTACTCACTACGTGAC
GGAGTCGGATGCGTCGCAGCGTGTGACCCAACTACTTGGCTCTCTTACTATAACCAGCCT
ACTCAGAAGACTCCACAATTGGATAACTGAGGACTGCCCCATCCCATGCTCCGGATCCTG
GCTCCGCGACGTGTGGGACTGGGTTTGCACCATCTTGACAGACTTCAAAAATTGGCTGAC
CTCTAAATTGTTCCCCAAGCTGCCCGGCCTCCCCTTCATCTCTTGTCAAAAGGGGTACAA
GGGTGTGTGGGCCGGCACTGGCATCATGACCACGCGCTGCCCTTGCGGCGCCGACATCTC
TGGCAATGTCCGCCTGGTCATAGCTGTTTTCCTGTGCGCATAGA
>JXAB5TC01C7SHL rank=0002485 x=1201.0 y=3175.0 length=422
TGATACGTCTGTGTAAAACGACGGCCAGTTGACCACGCGCTGCCCTTGCGGCGCCAACAT
CTCTGGCAATGTCCGCCTGGGCTCTATGAGGATCACAGGGCCTAAAACCTGCATGAACAC
CTGGCAGGGGACCTTTCCTATCAATTGCTACACGGAGGGCCAGTGCGCGCCGAAACCCCC
CACGAACTACAAGACCGCCATCTGGAGGGTGGCGGCCTCGGAGTACGCGGAGGTGACGCA
GCATGGGTCGTACTCCTATGTAACAGGACTGACCACTGACAATCTGAAAATTCCTTGCCA
ACTACCTTCTCCAGAGTTTTTCTCCTGGGTGGACGGTGTGCAGATCCATAGGTTTGCACC
CACACCAAAGCCGTTTTTCCGGGATGAGGTCTGGTCATAGCTGTTTCCTGTGAGACGTAT
CA
>JXAB5TC01DDU6N rank=0002487 x=1270.0 y=3981.0 length=405
TGATACGTCTCACAGGAAACAGCTATGACCAGGCGGACATTGCCAGAGATGTTGGCGCCG
CAAGGGCAGCGCGTGGTCATGATGCCAGTGCCGGCCCACACACCCTTGTACCCCTTTTGA
CAAGAGATGAAGGGGAGGCCGGGCAGCTTGGGGAACAATTTAGAGGTCAGCCAATTTTTG
AAGTCTGTCAAGATGGTGCAAACCCAGTCCCACACGTCGCGGAGCCAGGATCCGGAGCAT
GGGATGGGGCAGTCCTCAGTTATCCAATTGTGGAGTCTTCTGAGTAGGCTGGTTATAGTA
AGAGAGCCAAGTAGTTGGGTCACACGCTGCGACGCATCCGACTCCGTCACGTAGTGAGTA
GGGGCGACGTGGTTTACTGGCCGTCGTTTTACAACAGACGTATCA
>JXAB5TC01B652L rank=0002490 x=784.0 y=2539.0 length=420
TCTCTATGCGCACAGGAAACAGCTATGACCAGACCTATCCCGGAAAAACGGCTTTGGTGT
GGGTGCAAACCTATGGATCTGCACACCGTCCACCCAGGAGAGAAACTCTGGAGAAGGTAG
TTGGCAAGGAATTTTCAGATTGTCAGTGGTCAGTCCTGTTACATAGGAGTACGACCCATG
CTGCGTCACCTCCGCGTACTCCGAGGCCGCCACCCTCCAGATGGCGGTCTTGTAGTTCGT
GGGGGGTTTCGGCGCGCACTGGCCCTCCGTGTAGCAATTGATAGGAAAGGTCCCCTGCCA
GGTGTTCATGCAGGTTTTAGGCCCTGTGATCCTCATAGAGCCCAGGCGGACATTGCCAGA
GATGTTGGCGCCGCAAGGGCAGCGCGGTCAACTGGCCGTCGTTTTACAACCGCATAGAGA
>JXAB5TC01A96TW rank=0002492 x=408.0 y=3970.0 length=421
TTTATGCGCACAGGAAACAGCTATGACCAGACCTCATCCCGGAAAAACGGCTTTGGTGTG
GGTGCAAACCTATGGATCTGCACACCGTCCACCCAGGAGAAAAACTCTGGAGAAGGTAGT
TGGCAAGGAATTTTCAGATTGTCAGTGGTCAGTCCTGTTACATAGGAGTACGACCCATGC
TGCGTCACCTCCGCGTACTCCGAGGCCGCCACCCTCCAGATGGCGGTCTTGTAGTTCGTG
GGGGGTTTCGGCGCGCACTGGCCCTCCGTGTAGCAATTGATAGGAAAGGTCCCCTGCCAG
GTGTTCATGCAGGTTTTAGGCCCTGTGATCCTCATAGAGCCCAGGCGGACATTGCCAGAG
ATGTTGGCGCCGCAAGGGCAGCGCGTGGTCAACTGGCCGTCGTTTTACAACCGCATAGAG
A
>JXAB5TC01COD93 rank=0002499 x=980.0 y=3513.0 length=442
TCTCTATGCGGTGTAAAACGACGGCCAGTACATCACGGCGGAGACTGCGGCGCGGCGCTT
GGCACGGGGATCACCTCCATCTGAGGCGAGCTCCTCAGTGAGCCAGCTATCAGCACCGTC
GCTGCGGGCCACCTGCACCACCCACAGCAACACCTATGACGTGGACATGGTCGATGCCAA
CCTGCTCATGGAGGGCGGTGTGGCTCAGACAGAGCCTGAGTCCAGGGTGCCCGTTCTGGA
CTTTCTCGAGCCAATGGCCGAGGAAGAGAGCGACCTTGAGCCCTCAATACCATCGGAGTG
CATGCTCCCCAGGAGCGGGTTTCCACGGGCCTTACCGGCTTGGGCACGGCCTGACTACAA
CCCGCCGCTCGTGGAATCGTGGAGGAGGCCAGATTACCAACCGCCCACCGTTGGTCATAG
CTGTTTCCTGTGCGCATAGAGA
>JXAB5TC01BF8NU rank=0002501 x=477.0 y=3656.0 length=442
TGATACGTCTGTTGTAAAACGACGGCCAGTACATCACGCGGAGACTGCGGCGCGGCGCTT
GGCACGGGGATCACCTCCATCTGAGGCGAGCTCCTCAGTGAGCCAGCTATCAGCACCGTC
GCTGCGGGCCACCTGCACCACCCACAGCAACACCTATGACGTGGACATGGTCGATGCCAA
CCTGCTCATGGAGGGCGGTGTGGCTCAGACAGAGCCTGAGTCCAGGGTGCCCGTTCTGGA
CTTTCTCGAGCCAATGGCCGAGGAAGAGAGCGACCTTGAGCCCTCAATACCATCGGAGTG
CATGCTCCCCAGGAGCGGGTTTCCACGGGCCTTACCGGCTTGGGCACGGCCTGACTACAA
CCCGCCGCTCGTGGAATCGTGGAGGAGGCCAGATTACCAACCGCCCACCGTTGGTCATAG
CTGTTTCCTGTGAGACGTATCA
>JXAB5TC01AZ5BZ rank=0002502 x=294.0 y=2413.0 length=435
TCTCTCAGGAAACAGCTATGACCAACGGTGGGCGGTTGGTAATCTGGCCTCCTCCACGAT
TCCACGAGCGGCGGGTTGTAGTCAGGCCGTGCCCAAGCCGGTAAGGCCCGTGGAAACCCG
CTCCTGGGGAGCATGCACTCCGATGGTACTGAGGGCTCAAGGTCGCTCTCTTCCTCGGCC
ATTGGCTCGAGAAAGTCCAGAACGGGCACCCTGGACTCAGGCTCTGTCTGAGCCACACCG
CCCTCCATGAGCAGGTTGGCATCGACCATGTCCACGTCATAGGTGTTGCTGTGGGTGGTG
CAGGTGGCCCGCAGCGACGGTGCTGATAGCTGGCTCACTGAGGAGCTCGCCTCAGATGGA
GGTGATCCCCGTGCCAAGCGCCGCGCCGCAGTCTCCGCCGTGATGTACTGGCCGTCGTTT
TACAACCGCAAGAGA
>JXAB5TC01CFDQH rank=0002504 x=878.0 y=695.0 length=442
TGATACGTCTGTTGTAAAACGACGGCCAGTACATCACGGCGGAGACTGCGGCGCGGCGCT
TGGCACGGGGATCACCTCCATCTGAGGCGAGCTCCTCAGTGAGCCAGCTATCAGCACCGT
CGCTGCGGGCCACCTGCACCACCCACAGCAACACCTATGACGTGGACATGGTCGATGCCA
ACCTGCTCATGGAGGGCGGTGTGGCTCAGACAGAGCCTGAGTCCAGGGTGCCCGTTCTGG
ACTTTCTCGAGCCAATGGCCGAGGAAGAGAGCGACCTTGAGCCCTCAACACCATCGGAGT
GCATGCTCCCCAGGAGCGGGTTTCCACGGGCCTTACCGGCTTGGGCACGGCCTGACTACA
ACCCGCCGCTCGTGGAATCGTGGGGAGGCCAGATTACCAACCGCCCACCGTTGGTCATAG
CTGTTTCCTGTGAGACGTATCA
>JXAB5TC01B8DNB rank=0002505 x=798.0 y=1669.0 length=404
TGATACGTCTGTTGTAAAACGACGGCAGTAAACCACGTCGCCCCTACTCACTACGTGACG
GAGTCGGATGCGTCGCAGCGTGTGACCCAACTACTTGGCTCTCTTACTATAACCAGCCTA
CTCAGAAGACTCCACAATTGGATAACTGAGGACTGCCCCATCCCATGCTCCGGATCCTGG
CTCCGCGACGTGTGGGACTGGGTTTGCACCATCTTGACAGACTTCAAAAATTGGCTGACC
TCTAAATTGTTCCCCAAGCTGCCCGGCCTCCCCTTCATCTCTTGTCAAAAGGGGTACAAG
GGTGTGTGGGCCGGCACTGGCATCATGACCACGCGCTGCCCTTGCGGCGCCAACATCTCT
GGCAATGTCCGCCTGGTCATAGCTGTTTCCTGTGAGACGTATCA
>JXAB5TC01B1AJT rank=0002507 x=717.0 y=2839.0 length=405
TGATACGTCTGTTGTAAAACGACGGCCAGTAAACCACGTCGCCCCTACTCACTACGTGAC
GGAGTCGGATGCGTCGCAGCGTGTGACCCAACTACTCGGCTCTCTTACTATAACCAGCCT
ACTCAGAAGACTCCACAATTGGATAACTGAGGACTGCCCCATCCCATGCTCCGGATCCTG
GCTCCGCGACGTGTGGGACTGGGTTTGCACCATCTTGACAGACTTCAAAAATTGGCTGAC
CTCTAAATTGTTCCCCAAGCTGCCCGGCCTCCCCTTCATCTCTTGTCAAAAGGGGTACAA
GGGTGTGTGGGCCGGCACTGGCATCATGACCACGCGCTGCCCTTGCGGCGCCAACATCTC
TGGCAATGTCCGCCTGGTCATAGCTGTTTCCTGTGAGACGTATCA
>JXAB5TC01DHJ4W rank=0002508 x=1313.0 y=158.0 length=422
TGATACGTCTGTTGTAAAACGACGGCCAGTTGACCACGCGCTGCCCTTGCGGCGCCAACA
TCTCTGGCAATGTCCGCCTGGGCTCTATGAGGATCACAGGGCCTAAAACCTGCATGAACA
CCTGGCAGGGGACCTTTCCTATCAATTGCTACACGGAGGGCCAGTGCGCGCCGAAACCCC
CCACGAACTACAAGACCGCCATCTGGAGGGTGGCGGCCTCGGAGTACGCGGAGGTGACGC
AGCATGGGTCGTACTCCTATGTAACAGGACTGACCACTGACAATCTGAAAATTCCTTGCC
AACTACCTTCTCCAGAGTTTTTCTCCTGGGTGGACGGTGTGCAGATCCATAGGTTTGCAC
CCACACCAAAGCCGTTTTTCCGGATGAGGTCTGGTCATAGCTGTTTCCTGTGAGACGTAT
CA
>JXAB5TC01A9Y5G rank=0002509 x=406.0 y=2210.0 length=405
TGATACGTCTGTTGTAAAACGACGGCCAGTAAACCACGTCGCCCCTACTCACTACGTGAC
GGAGTCGGATGCGTCGCAGCGTGTGACCCAACTACTTGGCTCTCTTACTATAACCAGCCT
ACTCAGAAGACTCCACAATTGGATAACTGAGGACTGCCCCATCCCATGCTCCGGATCCTG
GCTCCGCGACGTGTGGGACTGGGTTTGCACCATCTTGACAGACTTCAAAAATTGGCTGAC
CTCTAAATTGTTCCCCAAGCTGCCCGGCCTCCCCTTCATCTCTTGTCAAAAGGGGTACAA
GGGTGTGTGGGCCGGCACTGGCATCATGACCACGCGCTGCCCTTGCGGCGCCAACATCTC
TGGCAATGTCCGCCTGGTCATAGCTGTTTCCTGTGAGACGTATCA
>JXAB5TC01CW5E8 rank=0002510 x=1080.0 y=2338.0 length=442
TGATACGTCTGTTGTAAAACGACGGCCAGTACATCACGGCGGAGACTGCGGCGCGGCGCT
TGGCACGGGGATCACCTCCATCTGAGGCGAGCTCCTCAGTGAGCCAGCTATCAGCACCGT
CGCTGCGGGCCACCTGCACCACCCACAGCAACACCTATGACGTGGACATGGTCGATGCCA
ACCTGCTCATGGAGGGCGGTGTGGCTCAGACAGAGCCTGAGTCCAGGGTGCCCGTTCTGG
ACTTTCTCGAGCCAATGGCCGAGGAAGAGAGCGACCTTGAGCCCTCAATACCATCGGAGT
GCATGCTCCCCAGGAGCGGGTTTCCACGGGCCTTACCGGCTTGGGCACGGCCTGACTACA
ACCCGCCGCTCGTGGAATCGTGGAGGAGGCCAGATTACCAACCGCCACCGTTGGTCATAG
CTGTTTCCTGTGAGACGTATCA
>JXAB5TC01BHR9N rank=0002511 x=495.0 y=1993.0 length=421
TGATACGTCTGTTGTAAAACGACGGCCAGTTGACCACGCGCTGCCCTTGCGGCGCCAACA
TCTCTGGCAATGTCCGCCTGGGCTCTATGAGGATCACAGGGCCTAAAACCTGCATGAACA
CCTGGCAGGGGACCTTTCCTATCAATTGCTACACGGAGGGCCAGTGCGCGCCGAAACCCC
CCACGAACTACAAGACCGCCATCTGGAGGGTGGCGGCCTCGGAGTACGCGGAGGTGACGC
AGCATGGGTCGTACTCCTATGTAACAGGACTGACCACTGACAATCTGAAAATTCCTTGCC
AACTACCTACTCCAGAGTTTTTCTCCTGGGTGGACGGTGTGCAGATCCATAGGTTTGCAC
CCACACCAAAGCCGTTTTTCCGGGATGGTCTGGTCATAGCTGTTTCCTGTGAGACGTATC
A
>JXAB5TC01CKI0L rank=0002512 x=936.0 y=3251.0 length=421
TGATACGTCTGTTGTAAAACGACGGCCAGTTGACCACGCGCTGCCCTTGCGGCGCCAACA
TCTCTGGCAATGTCCGCCTGGGCTCTATGAGGATCACAGGGCCTAAAACCTGCATGAACA
CCTGGCAGGGGACCTTTCCTATCAATTGCTACACGGAGGGCCAGTGCGCGCCGAAACCCC
CCACGAACTACAAGACCGCCATCTGGAGGGTGGCGGCCTCGGAGTACGCGGAGGTGACGC
AGCATGGGTCGTACTCCTATGTAACAGGACTGACCACTGACAATCTGAAAATTCCTTGCC
AACTACCTTCTCCAGAGTTTTTCTCCTGGGTGGACGGTGTGCAGATCCATAGGTTTGCAC
CCACACCAAAGCCGTTTTTCCGGGATGAGGTCTGGTCATAGCTGTTTCCTGTGAGACGTA
T
>JXAB5TC01C11XS rank=0002515 x=1136.0 y=1726.0 length=405
TGATACGTCTGTTGTAAAACGACGGCCAGTAAACCACGTCGCCCCTACTCACTACGTGAC
GGAGTCGGATGCGTCGCAGCGTGTGACCCAACTACTTGGCTCTCTTACTATAACCAGCCT
ACTCAGAAGACTCCACAATTGGATAACTGAGGACTGCCCCATCCCATGCTCCGGATTCTG
GCTCCGCGACGTGTGGGACTGGGTTTGCACCATCTTGACAGACTTCAAAAATTGGCTGAC
CTCTAAATTGTTCCCCAAGCTGCCCGGCCTCCCCTTCATCTCTTGTCAAAAGGGGTACAA
GGGTGTGTGGGCCGGCACTGGCATCATGACCACGCGTTGCCCTTGCGGCGCCAACATCTC
TGGCAATGTCCGCCTGGTCATAGCTGTTTCCTGTGAGACGTATCA
>JXAB5TC01B0E08 rank=0002516 x=707.0 y=2954.0 length=422
TCTCTATGCGGTTGTAAAACGACGGCCAGTTGACCACGCGCTGCCCTTGCGGCGCCAACA
TCTCTGGCAATGTCCGCCTGGGCTCTATGAGGATCACAGGGCCTAAAACCTGCATGAACA
CCTGGCAGGGGACCTTTCCTATCAATTGCTACACGGAGGGCCAGTGCGCGCCGAAACCCC
CCACGAACTACAAGACCGCCATCTGGAGGGTGGCGGCCTCGGAGTACGCGGAGGTGACGC
AGCATGGGTCGTACTCCTATGTAACAGGACTGACCACTGACAATCTGAAAATTCCTTGCC
AACTACCTTCTCCAGAGTTTTTCTCCTGGGTGGACGGTGTGCAGATCCATAGGTTTGCAC
CCACACCAAAGCCGTTTTTCGGGATGAGGTCTGGTCATAGCTGTTTCCTGTGCGCATAGA
GA
>JXAB5TC01C3YZW rank=0002517 x=1158.0 y=1114.0 length=422
TGATACGTCTGTTGTAAAACGACGGCCAGTTGACCACGCGCTGCCCTTGCGGCGCCAACA
TCTCTGGCAATGTCCGCCTGGGCTCTATGAGGATCACAGGGCCTAAAACCTGCATGAACA
CCTGGCAGGGGACCTTTCCTATCAATTGCTACACGGAGGGCCAGTGCGCGCCGAAACCCC
CCACGAACTACAAGACCGCCATCTGGAGGGTGGCGGCCTCGGAGTACGCGGAGGTGACGC
AGCATGGGTCGTACTCCTATGTAACAGGACTGACCACTGACAATCTGAAAGTTCCTTGCC
AACTACCTTCTCCAGAGTTTTTCTCCTGGGTGGACGGTGTGCAGATCCATAGGTTTGCAC
CCACACCAAAGCCGTTTTTCCGGATGAGGTCTGGTCATAGCTGTTTCCTGTGAGACGTAT
CA
>JXAB5TC01CBPXK rank=0002519 x=836.0 y=1910.0 length=443
TGATACGTCTGTTGTAAAACGACGGCCAGTACATCACGGCGGAGACTGCGGCGCGGCGCT
TGGCACGGGGATCACCTCCATCTGAGGCGAGCTCCTCAGTGAGCCAGCTATCAGCACCGT
CGCTGCGGGCCACCTGCACCACCCACAGCAACACCTATGACGTGGACATGGTCGATGCCA
ACCTGCTCATGGAGGGCGGTGTGGCTCAGACAGAGCCTGAGTCCAGGGTGCCCGTTCTGG
ACTTTCTCGAGCCAATGGCCGAGGAAGAGAGCGACCTTGAGCCCTCAATACCATCGGAGT
GCATGCTCCCCAGGAGCGGGTTTCCACGGGCCTTACCGGCTTGGGCACGGCCTGACTACA
ACCCGCCGCTCGTGGAATCGTGGAGGAGGCCAGATTACCAACCGCCCACCGTTGGTCATA
GCTGTTTCCTGTGAGACGTATCA
>JXAB5TC01AUDD3 rank=0002524 x=228.0 y=3257.0 length=421
TGATACGTCTGTTGTAAACGAGGCCAGTTGACCACGCGCTGCCCTTGCGGCGCCAACATC
TCTGGCAATGTCCGCCTGGGCTCTATGAGGATCACAGGGCCTAAAACCTGCATGAACACC
TGGCAGGGGACCTTTCCTATCAATTGCTACACGGAGGGCCAGTGCGCGCCGAAACCCCCC
ACGAACTACAAGACCGCCATCTGGAGGGTGGCGGCCTCGGAGTACGCGGAGGTGACGCAG
CATGGGTCGTACTCCTATGTAACAGGACTGACCACTGACAATCTGAAAATTCCTTGCCAA
CTACCTTCTCCAGAGTTTTTCTCCTGGGTGGACGGTGTGCAGATTCATAGGTTTGCACCC
ACACCAAAGCCGTTTTTCCGGGATGAGGTCTGGTCATAGCTGTTTCCTGTGAGACGTATC
A
>JXAB5TC01DS0DU rank=0002525 x=1443.0 y=1952.0 length=402
TCTCTATGCGCACAGGAAACAGCTATGACCAGGCGACATGCCAGAGATGTTGGCGCCGCA
AGGGCAGCGCGTGGTCATGATGCCAGTGCCGGCCCACACACCCTTGTACCCCTTTTGACA
AGAGATGAAGGGGAGGCCGGGCAGCTTGGGGAACAATTTAGAGGTCAGCCAATTTTTGAA
GTCTGTCAAGATGGTGCAAACCCAGTCCCACACGTCGCGGAGCCAGGATCCGGAGCATGG
GATGGGGCAGTCCTCAGTTATCCAATTGTGGAGTCTTCTGAGTAGGCTGGTTATAGTAAG
AGAGCCAAGTAGTTGGGTCACACGCTGCGACGCATCCGACTCCGTCACGTAGTGAGTAGG
GGCGACGTGGTTTACTGGCCGTCGTTTTACAACCGATAGAGA
>JXAB5TC01DTMT4 rank=0002533 x=1450.0 y=2378.0 length=423
TGATACGTCTGTTGTAAAACGACGGCCAGTTGACCACGCGCTGCCCTTGCGGCGCCGACA
TCTCTGGCAATGTCCGCCTGGGCTCTATGAGGATCACAGGGCCTAAAACCTGCATGAACA
CCTGGCAGGGGACCTTTCCTATCAATTGCTACACGGAGGGCCAGTGCGCGCCGAAACCCC
CCACGAACTACAAGACCGCCATCTGGAGGGTGGCGGCCTCGGAGTACGCGGAGGTGACGC
AGCATGGGTCGTACTCCTATGTAACAGGACTGACCACTGACAATCTGAAAATTCCTTGCC
AACTACCTTCTCCAGAGTTTTTCTCCTGGGTGGACGGTGTGCAGATCCATAGGTTTGCAC
CCACACCAAAGCCGTTTTTCCGGGATGAGGTCTGGTCATAGCTGTTTCCTGTGAGACGTA
TCA
>JXAB5TC01C50TX rank=0002534 x=1181.0 y=2595.0 length=423
TGATACGTCTGTTGTAAAACGACGGCCAGTTGACCACGCGCTGCCCTTGCGGCGCCAACA
TCTCTGGCAATGTCCGCCTGGGCTCTATGAGGATCACAGGGCCTAAAACCTGCATGAACA
CCTGGCAGGGGACCTTTCCTATCAATTGCTACACGGAGGGCCAGTGCGCGCCGAAACCCC
CCACGAACTACAAGACCGCCATCTGGAGGGTGGCGGCCTCGGAGTACGCGGAGGTGACGC
AGCATGGGTCGTACTCCTATGTAACAGGACTGACCACTGACAATCTGAAAATTCCTTGCC
AACTACCTTCTCCAGAGTTTTTCTCCTGGGTGGACGGTGTGCAGATCCATAGGTTTGCAC
CCACACCAAAGCCGTTTTTCCGGGATGAGGTCTGGTCATAGCTGTTTCCTGTGAGACGTA
TCA
>JXAB5TC01DWRTL rank=0002535 x=1486.0 y=1351.0 length=405
TGATACGTCTGTTGTAAAACGACGGCCAGTAAACCACGTCGCCCCTACTCACTACGTGAC
GGAGTCGGATGCGTCGCAGCGTGTGACCCAACTACTTGGCTCTCTTACTATAACCAGCCT
ACTCAGAAGACTTCACAATTGGATAACTGAGGACTGCCCCATCCCATGCTCCGGATCCTG
GCTCCGCGACGTGTGGGACTGGGTTTGCACCATCTTGACAGACTTCAAAAATTGGCTGAC
CTCTAAATTGTTCCCCAAGCTGCCCGGCCTCCCCTTCATCTCTTGTCAAAAGGGGTACAA
GGGTGTGTGGGCCGGCACTGGCATCATGACCACGCGCTGCCCTTGCGGCGCCAACATCTC
TGGCAATGTCCGCCTGGTCATAGCTGTTTCCTGTGAGACGTATCA
>JXAB5TC01DF18H rank=0002547 x=1295.0 y=4031.0 length=405
TGATACGTCTGTTGTAAAACGACGGCCAGTAAACCACGTCGCCCCTACTCACTACGTGAC
GGAGTCGGATGCGTCGCAGCGTGTGACCCAACTACTTGGCTCTCTTACTATAACCAGCCT
ACTCAGAAGACTCCACAATTGGATAACTGAGGACTGCCCCATCCCATGCTCCGGATCCTG
GCTCCGCGACGTGTGGGACTGGGTTTGCACCATCTTGACAGACTTCAAAAATTGGTTGAC
CTCTAAATTGTTCCCCAAGCTGCCCGGCCTCCCCTTCATCTCTTGTCAAAAGGGGTACAA
GGGTGTGTGGGCCGGCACTGGCATCATGACCACGCGCTGCCCTTGCGGCGCCAACATCTC
TGGCAATGTCCGCCTGGTCATAGCTGTTTCCTGTGAGACGTATCA
>JXAB5TC01B6NL4 rank=0002548 x=778.0 y=3194.0 length=404
TCTCTATGCGCACAGGAAACAGCTATGACCAGGCGGACATTGCCAGAGATGTTGGCGCCG
CAAGGGCAGCGCGTGGTCATGATGCCAGTGCCGGCCCACACACCCTTGTACCCCTTTTGA
CAAGAGATGAAGGGGAGGCCGGGCAGCTTGGGGAACAATTTAGAGGTCAGCCAATTTTTG
AAGTCTGTCAAGATGGTGCAAACCCAGTCCCACACGTCGCGGAGCCAGGATCCGGAGCAT
GGGATGGGGCAGTCCTCAGTTATCCAATTGTGGAGTCTTCTGAGTAGGCTGGTTATAGTA
AGAGAGCCAAGTAGTTGGGTCACACGCTGCGACGCATCCGACTCCGTCACGTAGTGAGTA
GGGGCGACGTGGTTTACTGGCCGTGTTTTACAACCGCATAGAGA
>JXAB5TC01BPXMN rank=0002552 x=588.0 y=1261.0 length=405
TCTCTATGCGCACAGGAAACAGCTATGACCAGGCGGACATTGCCAGAGATGTTGGCGCCG
CAAGGGCAGCGCGTGGTCATGATGCCAGTGCCGGCCCACACACCCTTGTACCCCTTTTGA
CAAGAGATGAAGGGGAGGCCGGGCAGCTTGGGGAACAATTTAGAGGTCAGCCAATTTTTG
AAGTCTGTCAAGATGGTGCAAACCCAGTCCCACACGTCGCGGAGCCAGGATCCGGAGCAT
GGGATGGGGCAGTCCTCAGTTATCCAATTGTGGAGTCTTCTGAGTAGGCTGGTTATAGTA
AGAGAGCCAAGTAGTTGGGTCACACGCTGCGACGCATCCGACTCCGTCACGTAGTGAGTA
GGGGCGACGTGGTTTACTGGCCGTCGTTTTACAACCGCATAGAGA
>JXAB5TC01DSK1K rank=0002554 x=1438.0 y=2550.0 length=444
TGATACGTCTGTTGTAAAACGACGGCCAGTACATCACGGCGGAGACTGCGGCGCGGCGCT
TGGCACGGGGATCACCTCCATCTGAGGCGAGTTCCTCAGTGAGCCAGCTATCAGCACCGT
CGCTGCGGGCCACCTGCACCACCCACAGCAACACCTATGACGTGGACATGGTCGATGCCA
ACCTGCTCATGGAGGGCGGTGTGGCTCAGACAGAGCCTGAGTCCAGGGTGCCCGTTCTGG
ACTTTCTCGAGCCAATGGCCGAGGAAGAGAGCGACCTTGAGCCCTCAATACCATCGGAGT
GCATGCTCCCTAGGAGCGGGTTTCCACGGGCCTTACCGGCTTGGGCACGGCCTGACTACA
ACCCGCCGCTCGTGGAATCGTGGAGGAGGCCAGATTACCAACCGGCCCACCGTTGGTCAT
AGCTGTTTCCTGTGAGACGTATCA
>JXAB5TC01CFH8Z rank=0002559 x=879.0 y=2449.0 length=423
TGATACGTCTGTTGTAAAACGACGGCCAGTTGACCACGCGCTGCCCTTGCGGCGCCAACA
TCTCTGGCAATGTCCGCCTGGGCTCTATGAGGATCACAGGGCCTAAAACCTGCATGAACA
CCTGGCAGGGGACCTTTCCTATCAATTGCTACACGGAGGGCCAGTGCGCGCCGAAACCCC
CCACGAACTACAAGACCGCCATCTGGAGGGTGGCGGCCTCGGAGTACGCGGAGGTGACGC
AGCATGGGTCGTACTCCTATGTAACAGGACTGACCACTGACAATCTGAAAATTCCTTGCC
AACTACCTTCTCCAGAGTTTTTCTCCTGGGTGGACGGTGTGCAAATCCATAGGTTTGCAC
CCACACCAAAGCCGTTTTTCCGGGATGAGGTCTGGTCATAGCTGTTTCCTGTGAGACGTA
TCA
>JXAB5TC01BRJVP rank=0002565 x=606.0 y=3027.0 length=423
TGATACGTCTGTTGTAAAACGACGGCCAGTTGACCACGCGCTGCCCTTGCGGCGCCAACA
TCTCTGGCAATGTCCGCCTGGGCTCTATGAGGATCACAGGGCCTAAAACCTGCATGAACA
CCTGGCAGGGGACCTTTCCTATCAATTGCTACACGGAGGGCCAGTGCGCGCCGAAACCCC
CCGCGAACTACAAGACCGCCATCTGGAGGGTGGCGGCCTCGGAGTACGCGGAGGTGACGC
AGCATGGGTCATACTCCTATGTAACAGGACTGACCACTGACAATCTGAAAATTCCTTGCC
AACTACCTTCTCCAGAGTTTTTCTCCTGGGTGGACGGTGTGCAGATCCATAGGTTTGTAC
CCACACCAAAGCCGTTTTTCCGGGATGAGGTCTGGTCATAGCTGTTTCCTGTGAGACGTA
TCA
>JXAB5TC01BTXWA rank=0002567 x=633.0 y=3912.0 length=443
TGATACGTCTCACAGGAAACAGCTATGACCAACGGTGGGCGGTTGGTAATCTGGCCTCCT
CCACGATTCCACGAGCGGCGGGTTGTAGTCAGGCCGTGCCCAAGCCGGTAAGGCCCGTGG
AAACCCGCTCCTGGGGAGCATGCACTCCGATGGTATTGAGGGCTCAAGGTCGCTCTCTTC
CTCGGCCATTGGCTCGAGAAAGTCCAGAACGGGCACCCTGGACTCAGGCTCTGTCTGAGC
CACACCGCCCTCCATGAGCAGGTTGGCATCGACCATGTCCACGTCATAGGTGTTGCTGTG
GGTGGTGCAGGTGGCCCGCAGCGACGGTGCTGATAGCTGGCTCACTGAGGAGCTCGCCTC
AGATGGAGGTGATCCCCGTGCCAAGCGCCGCGCCGCAGTCTCCGCCGTGATGTACTGGCC
GTCGTTTTACAACAGACGTATCA
>JXAB5TC01BZMZ0 rank=0002569 x=698.0 y=3486.0 length=421
TCTCTATGCGCACAGGAAACAGCTATGACAGCCTCATCCCGGAAAAACGGCTTTGGTGTG
GGTGCAAACCTATGGATCTGCACACCGTCCACCCAGGAGAAAAACTCTGGAGAAGGTAGT
TGGCAAGGAATTTTCAGATTGTCAGTGGTCAGTCCTGTTACATAGGAGTACGACCCATGC
TGCGTCACCTCCGCGTACTCCGAGGCCGCCACCCTCCAGATGGCGGTCTTGTAGTTCGTG
GGGGGTTTCGGCGCGCACTGGCCCTCCGTGTAGCAATTGATAGGAAAGGTCCCCTGCCAG
GTGTTCATGCAGGTTTTAGGCCCTGTGATCCTCATAGAGCCCAGGCGGACATTGCCAGAG
ATGTTGGCGCCGCAAGGGCAGCGCGTGGTCAACTGGCCGTCGTTTTACAACCGCATAGAG
A
>JXAB5TC01CNAH4 rank=0002571 x=968.0 y=1114.0 length=404
TCTCTATGCGCACAGGAAACAGCTATGACCAGGCGGACATTGCCAGAGATGTTGGCGCCG
CAAGGGCAGCGCGTGGTCATGATGCCAGTGCCGGCCCACACACCCTTGTACCCCTTTTGA
CAAGAGATGAAGGGGAGGCCGGGCAGCTTGGGGAACAATTTAGAGGTCAGCCAATTTTTG
AAGTCTGTCAAGATGGTGCAAACCCAGTCCCACACGTCGCGGAGCCAGGATCCGGAGCAT
GGGATGGGGCAGTCCTCAGTTATCCAATTGTGGAGTCTTCTGAGTAGGCTGGTTATAGTA
AGAGAGCCAAGTAGTTGGGTCACACGCTGCGACGCATCCGACTCCGTCACGTAGTGAGTA
GGGCGACGTGGTTTACTGGCCGTCGTTTTACAACCGCATAGAGA
>JXAB5TC01BBZJ3 rank=0002573 x=429.0 y=1841.0 length=405
TCTCTATGCGCACAGGAAACAGCTATGACCAGGCGGACATTGCCAGAGATGTTGGCGCCG
CAAGGGCAGCGCGTGGTCATGATGCCAGTGCCGGCCCACACACCCTTGTACCCCTTTTGA
CAAGAGATGAAGGGGAGGCCGGGCAGCTTGGGGAACAATTTAGAGGTCAGCCAATTTTTG
AAGTCTGTCAAGATGGTGCAAACCCAGTCCCACACGTCGCGGAGCCAGGATCCGGAGCAT
GGGATGGGGCAGTCCTCAGTTATCCAATTGTGGAGTCTTCTGAGTAGGCTGGTTATAGTA
AGAGAGCCAAGTAGTTGGGTCACACGCTGCGACGCATCCGACTCCGTCACGTAGTGAGTA
GGGGCGACGTGGTTTACTGGCCGTCGTTTTACAACCGCATAGAGA
>JXAB5TC01BDD5O rank=0002575 x=445.0 y=1882.0 length=421
TGATACGTCTGTTGTAAAAGACGGCCAGTTGACCACGCGCTGCCCTTGCGGCGCCAACAT
CTCTGGCAATGTCCGCCTGGGCTCTATGAGGATCACAGGGCCTAAAACCTGCATGAACAC
CTGGCAGGGGACCTTTCCTATCAAGTGCTACACGGAGGGCCAGTGCGCGCCGAAACCCCC
CACGAACTACAAGACCGCCATCTGGAGGGTGGCGGCCTCGGAGTACGCGGAGGTGACGCA
GCATGGGTCGTACTCCTATGTAACAGGACTGACCACTGACAATCTGAAAATTCCTTACCA
ACTACCTTCTCCAGAGTTTTTCTCCTGGGTGGACGGTGTGCAGATCCATAGGTTTGCACC
CACACCAAAGCCGTTTTTCCGGGATGAGGTCTGGTCATAGCTGTTTCCTGTGAGCGTATC
A
>JXAB5TC01B7W99 rank=0002579 x=793.0 y=943.0 length=423
TGATACGTCTGTTGTAAAACGACGGCCAGTTGACCACGCGCTGCCCTTGCGGCGCCGACA
TCTCTGGCAATGTCCGCCTGGGCTCTATGAGGATCACAGGGCCTAAAACCTGCATGAACA
CCTGGCAGGGGACCTTTCCTATCAATTGCTACACGGAGGGCCAGTGCGCGCCGAAACCCC
CCACGAATTACAAGACCGCCATCTGGAGGGTGGCGGCCTCGGAGTACGCGGAAGTGATGC
AGCATGGGTCGTACTCCTATGTAACAGGACTGACCACTGACAATCTGAAAATTCCTTGCC
AACTACCTTCTCCAGAGTTTTTCTCCTGGGTGGACGGTGTGCAGATCCATAGGTTTGCAC
CCACACCAAAGCCGTTTTTCCGGGATGAGGTCTGGTCATAGCTGTTTCCTGTGAGACGTA
TCA
>JXAB5TC01BVO0E rank=0002581 x=653.0 y=3788.0 length=404
TGATACGTCTGTTGTAAACGACGGCCAGTAAACCACGTCGCCCCTACTCACTACGTGACG
GAGTCGGATGCGTCGCAGCGTGTGACCCAACTACTTGGCTCTCTTACTATAACCAGCCTG
CTCAGAAGACTCCACAATTGGATAACTGAGGACTGCCCCATCCCATGCTCCGGATCCTGG
CTCCGCGACGTGTGGGACTGGGTTTGCACCATCTTGACAGACTTCAAAAATTGGCTGACC
TCTAAATTGTTCCCCAAGCTGCCCGGCCTCCCCTTCATCTCTTGTCAAAAGGGGTACAAG
GGTGTGTGGGCCGGCACTGGCATCATGACCACGCGCTGCCCTTGCGGCGCCAACATCTCT
GGCAATGTCCGCCTGGTCATAGCTGTTTCCTGTGAGACGTATCA
>JXAB5TC01A82GI rank=0002583 x=396.0 y=800.0 length=109
TCTCTATGCGGTTGTAAAACGACGGCCAGTTGACCACGCGCTGCCCTTGCGGCGCCAACA
TCTCTGGCAATGTCCGCCTGGTCATAGCTGTTTCCTGTGCGCATAGAGA
>JXAB5TC01CZHK4 rank=0002586 x=1107.0 y=822.0 length=405
TCTCTATGCGCACAGGAAACAGCTATGACCAGGCGGACATTGCCAGAGATGTTGGCGCCG
CAAGGGCAGCGCGTGGTCATGATGCCAGTGCCGGCCCACACACCCTTGTACCCCTTTTGA
CAAGAGATGAAGGGGAGGCCGGGCAGCTTGGGGAACAATTTAGAGGTCAGCCAATTTTTG
AAGTCTGTCAAGATGGTGCAAACCCAGTCCCACACGTCGCGGAGCCAGGATCCGGAGCAT
GGGATGGGGCAGTCCTCAGTTATCCAATTGTGGAGTCTTCTGAGTAGGCTGGTTATAGTA
AGAGAGCCAAGTAGTTGGGTCACACGCTGCGACGCATCCGACTCCGTCACGTAGTGAGTA
GGGGCGACGTGGTTTACTGGCCGTCGTTTTACAACCGCATAGAGA
>JXAB5TC01B6TMZ rank=0002590 x=780.0 y=2809.0 length=443
TGATACGTCTGTTGTAAAACGACGGCCAGTACATCACGGCGGAGACTGCGACGCGGCGCT
TGGCACGGGGATCACCTCCATCTGAGGCGAGCTCCTCAGTGAGCCAGCTATCAGCACCGT
CGCTGCGGGCCACCTGCACCACCCACAGCAACACCTATGACGTGGACATGGTCGATGCCA
ACCTGCTCATGGAGGGCGGTGTGGCTCAGACAGAGCCTGAGTCCAGGGTGCCCGTTCTGG
ACTTTCTCGAGCCAATGGCCGAGGAAGAGAGCGACCTTGAGCCCTCAATACCATCGGAGT
GCATGCTCCCCAGGAGCGGGTTTCCACGGGCCTTACCGGCTTGGGCACGGCCTGACCACA
ACCCGCCGCTCGTGGAATCGTGGAGGAGGCCAGATTACCAACCGCCCACCGTTGGTCATA
GCTGTTTCCTGTGAGACGTATCA
>JXAB5TC01B7NFG rank=0002592 x=790.0 y=458.0 length=405
TCTCTATGCGCACAGGAAACAGCTATGACCAGGCGGACATTGCCAGAGATGTTGGCGCCG
CAAGGGCAGCGCGTGGTCATGATGCCAGTGCCGGCCCACACACCCTTGTACCCCTTTTGA
CAAGAGATGAAGGGGAGGCCGGGCAGCTTGGGGAACAATTTAGAGGTCAGCCAATTTTTG
AAGTCTGTCAAGATGGTGCAAACCCAGTCCCACACGTCGCGGAGCCAGGATCCGGAGCAT
GGGATGGGGCAGTCCTCAGTTATCCAATTGTGGAGTCTTCTGAGTAGGCTGGTTATAGTA
AGAGAGCCAAGTAGTTGGGTCACACGCTGCGACGCATCCGACTCCGTCACGTAGTGAGTA
GGGGCGACGTGGTTTACTGGCCGTCGTTTTACAACCGCATAGAGA
>JXAB5TC01CFDWU rank=0002595 x=878.0 y=924.0 length=405
TGATACGTCTGTTGTAAAACGACGGCCAGTAAACCACGTCGCCCCTACTCACTACGTGAC
GGAGTCGGATGCGTCGCAGCGTGTGACCCAACTACTTGGCTCTCTTACTATAACCAGCCT
ACTCAGAAGACTCCACAATTGGATAACTGAGGACTGCCCCATCCCATGCTCCGGATCCTG
GCTCCGCGACGTGTGGGACTGGGTTTGCACCATCTTGACGGACTTCAAAAATTGGTTGAC
CTCTAAATTGTTCCCCAAGCTGCCCGGCCTCCCCTTCATCTCTTGTCAAAAGGGGTACAA
GGGTGTGTGGGCCGGCACTGGCATCATGACCACGCGCTGCCCTTGCGGCGCCAACATCTC
TGGCAATGTCCGCCTGGTCATAGCTGTTTCCTGTGAGACGTATCA
>JXAB5TC01CJTUG rank=0002598 x=928.0 y=3398.0 length=404
TGATACGTCTGTTGTAAAACGACGGCCAGTAAACCACGTCGCCCCTACTCACTACGTGAC
GGAGTCGGATGCGTCGCAGCGTGTGACCCAACTACTTGGCTCTCTTACTATAACCAGCCT
ACTCAGAAGACTCCACAATTGGATAACTGAGGACTGCCCCATCCCATGCTCCGGATCCTG
GCTCCGCGACGTGTGGGACTGGGTTTGCACCATCTTGACAGACTTCAAAAATTGGCTGAC
CTCTAAATTGTTCCCCAAGCTGCCCGGCCTCCCCTTCATCTCTTGTCAAAAGGGGTACAA
GGGTGTGTGGGCCGGCACTGGCATCATGACCACGCGCTGCCCTTGCGGCGCCAACATCTC
TGGCAATGTCCGCCTGGTCATAGCTGTTTCCTGTGAGACTATCA
>JXAB5TC01C6WFA rank=0002599 x=1191.0 y=2580.0 length=404
TCTCTATGCGCACAGGAAACAGCTATGACCAGGCGGACATTGCCAGAGATGTTGGCGCCG
CAAGGGCAGCGCGTGGTCATGATGCCAGTGTCGGCCCACACACCCTTGTACCCCTTTTGA
CAAGAGATGAAGGGGAGGCCGGGCAGCTTGGGGAACAATTTAGAGGTCAGCCAATTTTTG
AAGTCTGTCAAGATGGTGCAAACCCAGTCCCACACGTCGCGGAGCCAGGATCCGGAGCAT
GGGATGGGGCAGTCCTCAGTTATCCAATTGTGGAGTCTTCTGAGTAGGCTGGTTATAGTA
AGAGAGCCAAGTAGTTGGGTCACACGCTGCGACGCATCCGATCCGTCACGTAGTGAGTAG
GGGCGACGTGGTTTACTGGCCGTCGTTTTACAACCGCATAGAGA
>JXAB5TC01DTO44 rank=0002600 x=1451.0 y=1270.0 length=423
TCTCTATGCGGTTGTAAAACGACGGCCAGTTGACCACGCGCTGCCCTTGCGGCGCCAACA
TCTCTGGCAATGTCCGCCTGGGCTCTATGAGGATCACAGGGCCTAAAACCTGCATGAACA
CCTGGCAGGGGACCTTTCCTATCAATTGCTACACGGAGGGCCAGTGCGCGCCGAAACCCC
CCACGAACTACAAGACCGCCATCTGGAGGGTGGCGGCCTCGGAGTACGCGGAGGTGACGC
AGCATGGGTCGTACTCCTATGTAACAGGACTGACCACTGACAATCTGAAAATTCCTTGCC
AACTACCTTCTCCAGAGTTTTTCTCCTGGGTGGACGGTGTGCAGATCCATAGGTTTGCAC
CCACACCAAAGCCGTTTTTCCGGGATGAGGTCTGGTCATAGCTGTTTCCTGTGCGCATAG
AGA
>JXAB5TC01BXLLX rank=0002602 x=675.0 y=2579.0 length=443
TGATACGTCTGTTGTAAAACGACGGCCAGTACATCACGGCGGAGACTGCGGCGCGGCGCT
TGGCACGGGGATCACCTCCATCTGAGGCGAGCTCCTCAGTGAGCCAGCTATCAGCACCGT
CGCTGCGGGCCACCTGCACCACCCACAGCAACACCTATGACGTGGACATGGTCGATGCCA
ACCTGCTCATGGAGGGCGGTGTGGCTCAGACAGAGCCTGAGTCCAGGGTGCCCGTTCTGG
ACTTTCTCGAGCCAATGGCCGAGGAAGAGAGCGACCTTGAGCCCTCAATACCATCGGAGT
GCATGCTCCCCAGGAGCGGGTTTCCACGGGCCTTACCGGCTTGGGCACGGCCTGACTACA
ACCCGCCGCTCGTGGAATCGTGGAGGAGGCCAGATTACCAACCGCCCACCGTTGGTCATA
GCTGTTTCCTGTGAGACGTATCA
>JXAB5TC01DIR4P rank=0002616 x=1326.0 y=3927.0 length=406
TGATACGTCTGTTGTAAAACGACGGCCAGTAAACCACGTCGCCCCTACTCACTACGTGAC
GGAGTCGGATGCGTCGCAGCGTGTGACCCAACTACTTGGCTCTCTTACTATAACCAGCCT
ACTCAGAAGACTCCACAATTGGATAACTGAGGACTGCCCCATCCCATGCTCCGGATCCTG
GCTCCGCGACGTGTGGGACTGGGTTTGCACCATCTTGACAGACTTCAAAAACTTGGCTGA
CCTCTAAATTGTTCCCCAAGCTGCCCGGCCTCCCCTTCATCTCTTGTCAAAAGGGGTACA
AGGGTGTGTGGGCCGGCACTGGCATCATGACCACGCGCTGCCCTTGCGGCGCCAACATCT
CTGGCAATGTCCGCCTGGTCATAGCTGTTTCCTGTGAGACGTATCA
>JXAB5TC01CAEG5 rank=0002617 x=821.0 y=1847.0 length=405
TCTCTATGCGCACAGGAAACAGCTATGACCAGGCGGACATTGCCAGAGATGTTGGCGCCG
CAAGGGCAGCGCGTGGTCATGATGCCAGTGCCGGCCCACACACCCTTGTACCCCTTTTGA
CAAGAGATGAAGGGGAGGCCGGGCAGCTTGGGGAACAATTTAGAGGTCAGCCAATTTTTG
AAGTCTGTCAAGATGGTGCAAACCCAGTCCCACACGTCGCGGAGCCAGGATCCGGAGCAT
GGGATGGGGCAGTCCTCAGTTATCCAATTGTGGAGTCTTCTGAGTAGGCTGGTTATAGTA
AGAGAGCCAAGTAGTTGGGTCACACGCTGCGACGCATCCGACTCCGTCACGTAGTGAGTA
GGGGCGACGTGGTTTACTGGCCGTCGTTTTACAACCGCATAGAGA
>JXAB5TC01DA1C4 rank=0002620 x=1238.0 y=3094.0 length=405
TCTCTATGCGCACAGGAAACAGCTATGACCAGGCGGACATTGCCAGAGATGTTGGCGCCG
CAAGGGCAGCGCGTGGTCATGATGCCAGTGCCGGCCCACACACCCTTGTACCCCTTTTGA
CAAGAGATGAAGGGGAGGCCGGGCAGCTTGGGGAACAATTTAGAGGTCAGCCAATTTTTG
AAGTCTGTCAAGATGGTGCAAACCCAGTCCCACACGTCGCGGAGCCAGGATCCGGAGCAT
GGGATGGGGCAGTCCTCAGTTATCCAATTGTGGAGTCTTCTGAGTAGGCTGGTTATAGTA
AGAGAGCCAAGTAGTTGGGTCACACGCTGCGACGCATCCGACTCCGTCACGTAGTGAGTA
GGGGCGACGTGGTTTACTGGCCGTCGTTTTACAACCGCATAGAGA
>JXAB5TC01DQAJH rank=0002623 x=1412.0 y=2123.0 length=441
TTCTATGCGGTTGTAAAACGACGGCCAGTACATCACGGCGGAGACTGCGGCGCGGCGCTT
GGCACGGGGATCACCTCCATCTGAGGCGAGCTCCTCAGTGAGCCAGCTATCAGCACCGTC
GCTGCGGGCCACCTGCACCACCCACAGCAACACCTATGACGTGGACATGGTCGATGCCAA
CCTGCTCATGGAGGGCGGTGTGGCTCAGACAGAGCCTGAGTCCAGGGTGCCCGTTCTGGA
CTTTCTCGAGCCAATGGCCGAGGAAGAGAGCGACCTTGAGCCCTCAATACCATCGGAGTG
CATGCTCCCCAGGAGCGGGTTTCCACGGGCCTTACCGGCTTGGGCACGGCCTGACTACAA
CCCGCCGCTCGTGGAATCGTGGAGGAGGCCAGATTACCAACCGCCCACCGTTGGTCATAG
CTGTTTCCTGTGCGCATAAGA
>JXAB5TC01A1XS1 rank=0002625 x=314.0 y=4051.0 length=423
TGATACGTCTGTTGTAAAACGACGGCCAGTTGACCACGCGCTGCCCTTGCGGCGCCAACA
TCTCTGGCAATGTCCGCCTGGGCTCTATGAGGATCACAGGGCCTAAAACCTGCATGAACA
CCTGGCAGGGGACCTTTCCTATCAATTGCTACACGGAGGGCCAGTGCGCGCCGAAACCCC
CCGCGAACTACAAGACCGCCATCTGGAGGGTGGCGGCCTCGGAGTACGCGGAGGTGACGC
AGCATGGGTCGTACTCCTATGTAACAGGACTGACCACTGACAATCTGAAAATTCCTTGCC
AACTACCTTCTCCAGAGTTTTTCTCCTGGGTGGACGGTGTGCAGATCCATAGGTTTGCAC
CCACACCAAAGCCGTTTTTCCGGGATGAGGTCTGGTCATAGCTGTTTCCTGTGAGACGTA
TCA
>JXAB5TC01DPH0X rank=0002627 x=1403.0 y=2031.0 length=406
TGATACGTCTGTTGTAAAACGACGGCCAGTAAACCACGTCGCCCCTACTCACTACGTGAC
GGAGTCGGATGCGTCGCAGCGTGTGACCCGAACTACTTGGCTCTCTTACTATAACCAGCC
TACTCAGAAGACTCCACAATTGGATAACTGAGGACTGCCCCATCCCATGCTCCGGATCCT
GGCTCCGCGACGTGTGGGACTGGGTTTGCACCATCTTGACAGACTTCAAAAATTGGCTGA
CCTCTAAATTGTTCCCCAAGCTGCCCGGCCTCCCCTTCATCTCTTGTCAAAAGGGGTACA
AGGGTGTGTGGGCCGGCACTGGCATCATGACCACGCGCTGCCCTTGCGGCGCCAACATCT
CTGGCAATGTCCGCCTGGTCATAGCTGTTTCCTGTGAGACGTATCA
>JXAB5TC01DWZEV rank=0002629 x=1488.0 y=2997.0 length=420
TCTCTATGCGCACAGGAAACAGCTATGACCAGACCTCATCCCGGAAAACGGCTTTGGTGT
GGGTGCAAACCTATGGATCTGCACACCGTCCACCCAGGAGAAAAACTCTGGAGAAGGTAG
TTGGCAAGGAATTTTCAGATTGTCAGTGGTCAGTCCTGTTACATAGGAGTACGACCCATG
CTGCGTCACCTCCGCGTACTCCGAGGCCGCCACCCTCCAGATGGCGGTCTTGTAGTTCGT
GGGGGGTTTCGGCGCGCACTGGCCCTCCGTGTAGCAATTGATAGGAAAGGTCCCCTGCCA
GGTGTTCATGCAGGTTTTAGGCCCTGTGATCCTCATAGAGCCCAGGCGGACATTGCCAGA
GATGTTGGCGCCGCAAGGGCAGCGCGTGGTCAACTGGCCTCGTTTTACAACCGCATAGAG
>JXAB5TC01CHPS6 rank=0002630 x=904.0 y=3160.0 length=404
TCTCTATGCGCACAGGAAACAGCTATGACCAGGCGGACATTGCCAGAGATGTTGGCGCCG
CAAGGGCAGCGCGTGGTCATGATGCCAGTGCCGGCCCACACACCCTTGTACCCCTTTTGA
CAAGAGATGAAGGGGAGGCCGGGCAGCTTGGGGAACAATTTAGAGGTCAGCCAATTTTTG
AAGTCTGTCAAGATGGTGCAAACCCAGTCCCACACGTCGCGGAGCCAGGATCCGGAGCAT
GGGATGGGGCAGTCCTCAGTTATCCAATTGTGGAGTCTTCTGAGTAGGCTGGTTATAGTA
AGAGAGCCAAGTAGTTGGGTCACACGCTGCGACGCATCCGACTCCGTCACGTAGTGAGTA
GGGGCGACGTGGTTTACTGGCCGTGTTTTACAACCGCATAGAGA
>JXAB5TC01CTSFL rank=0002631 x=1042.0 y=1183.0 length=403
TGATACGTCTGTTGTAAAACGACGGCCAGTAAACCACGTCCCCCTACTCACTACGTGACG
GAGTCGGATGCGTCGCAGCGTGTGACCCAACTACTTGGCTCTCTTACTATAACCAGCCTA
CTCAGAAGACTCCACAATTGGATAACTGAGGACTGCCCCATCCCATGCTCCGGATCCTGG
CTCCGCGACGTGTGGGACTGGGTTTGCACCATCTTGACAGACTTCAAAAATTGGCTGGCC
TCTAAATTGTTCCCCAAGCTGCCCGGCCTCCCCTTCATCTCTTGTCAAAAGGGGTACAAG
GGTGTGTGGGCCGGCACTGGCATCATGACCACGCGCTGCCCTTGCGGCGCCAACATCTCT
GGAATGTCCGCCTGGTCATAGCTGTTTCCTGTGAGACGTATCA
>JXAB5TC01BMY9U rank=0002633 x=554.0 y=2688.0 length=405
TGATACGTCTCACAGGAAACAGCTATGACCAGGCGGACATTGCCAGAGATGTTGGCGCCG
CAAGGGCAGCGCGTGGTCATGATGCCAGTGCCGGCCCACACACCCTTGTACCCCTTTTGA
CAAGAGATGAAGGGGAGGCCGGGCAGCTTGGGGAACAATTTAGAGGTCAGCCAATTTTTG
AAGTCTGTCAAGATGGTGCAAACCCAGTCCCACACGTCGCGGAGCCAGGATCCGGAGCAT
GGGATGGGGCAGTCCTCAGTTATCCAATTGTGGAGTCTTCTGAGTAGGCTGGTTATAGTA
AGAGAGCCAAGTAGTTGGGTCACACGCTGCGACGCATCCGACTCCGTCACGTAGTGAGTA
GGGGCGACGTGGTTTACTGGCCGTCGTTTTACAACAGACGTATCA
>JXAB5TC01BF8CD rank=0002635 x=477.0 y=3243.0 length=423
TGATACGTCTGTTGTAAAACGACGGCCAGTTGACCACGCGCTGCCCTTGCGGCGCCAACA
TCTCTGGCAATGTCCGCCTGGGCTCTATGAGGATCACAGGGCCTAAAACCTGCATGAACA
CCTGGCAGGGGACCTTTCCTATCAATTGCTACACGGAGGGCCAGTGCGCGCCGAAACCCC
CCACGAACTACAAGACCGCCATCTGGAGGGTGGCGGCCTCGGAGTACGCGGAGGTGACGC
AGCATGGGTCGTACTCCTATGTAACAGGACTGACCACTGACAATCTGAAAATTCCTTGCC
AACTACCTTCTCCAGAGTTTTTCTCCTGGGTGGACGGTGTGCAGATCCATAGGTTTGCAC
CCACACCAAAGCCGTTTTTCCGGGATGAGGTCTGGTCATAGCTGTTTCCTGTGAGACGTA
TCA
>JXAB5TC01CJL7R rank=0002639 x=926.0 y=1701.0 length=421
TCTCTATGCGGTTGTAAAACGACGGCCAGTTGACCACGCGCTGCCCTTGCGGCGCCAACA
TCTCTGGCAATGTCCGCCTGGGCTCTATGAGGATCACAGGGCCTAAAACCTGCATGAACA
CCTGGCAGGGGACCTTTCCTATCAATTGCTACACGGAGGGCCAGTGCGCGCCGAAACCCC
CCACGAACTACAAGACCGCCATCTGGAGGGTGGCGGCCTCGGAGTACGCGGAGGTGACGC
AGCATGGGTCGTACTCCTATGTAACAGGACTGACCACTGACAATCTGAAAATTCCTTGCC
AACTACCTTCTCCAGAGTTTTTCTCCTGGGTGGACGGTGTGCAGATCCATAGGTTTGCAC
CCACACCAAAGCCGTTTTTCCGGGATGAGGTCTGGTCATAGCTTTTCCTGTGCGATAGAG
A
>JXAB5TC01DT5EW rank=0002643 x=1456.0 y=1878.0 length=420
TCTCTATGCGCACAGAAACAGCTATGACCAGACCTCATCCCGGAAAACCGGCTTGGTGTG
GGTGCAAACCTATGGATCTGCACACCGTCCACCCAGGAGAAAAACTCTGGAGAAGGTAGT
TGGCAAGGAATTTTCAGATTGTCAGTGGTCAGTCCTGTTACATAGGAGTACGACCCATGC
TGCGTCACCTCCGCGTACTCCGAGGCCGCCACCCTCCAGATGGCGGTCTTGTAGTTCGTG
GGGGGTTTCGGCGCGCACTGGCCCTCCGTGTAGCAATTGATAGGAAAGGTCCCCTGCCAG
GTGTTCATGCAGGTTTTAGGCCCTGTGATCCTCATAGAGCCCAGGCGGACATTGCCAGAG
ATGTTGGCGCCGCAAGGGCAGCGCGTGGTCAACTGGCCGTCGTTTACAACCGCATAGAGA
>JXAB5TC01CWD65 rank=0002648 x=1071.0 y=3919.0 length=442
TGATACGTCTGTTGTAAAACGACGGCCAGTACATCACGGCGAGACTGCGGCGCGGCGCTT
GGCACGGGGATCACCTCCATCTGAGGCGAGCTCCTCAGTGAGCCAGCTATCAGCACCGTC
GCTGCGGGCCACCTGCACCACCCACAGCAACACCTATGACGTGGACATGGTCGATGCCAA
CCTGCTCATGGAGGGCGGTGTGGCTCAGACAGAGCCTGAGTCCAGGGTGCCCGTTCTGGA
CTTTCTCGAGCCAATGGCCGAGGAAGAGAGCGACCTTGAGCCCTCAATACCATCGGAGTG
CATGCTCCCCAGGAGCGGGTTTCCACGGGCCTTACCGGCTTGGGCACGGCCTGACTACAA
CCCGCCGCTCGTGGAATCGTGGAGGAGGCCAGATTACCAACCGCCCACCGTTGGTCATAG
CTGTTTCCTGTGAGACGTATCA
>JXAB5TC01DORWC rank=0002650 x=1395.0 y=938.0 length=403
TCTCTATGCGCACAGGAAACAGCTATGACCAGGCGGACATTGCCAGAGATGTTGGCGCCG
CAAGGGCAGCGCGTGGTCATGATGCCAGTGCCGGCCCACACACCCTTGTACCCCTTTTGA
CAAGAGATGAAGGGGAGGCCGGGCAGCTTGGGGAACAATTTAGAGGTCAGCCAATTTTTG
AAGTCTGTCAAGATGGTGCAAACCCAGTCCCACACGTCGCGGAGCCAGGATCCGGAGCAT
GGGATGGGGCAGTCCTCAGTTATCCAATTGTGGAGTCTTCTGAGTAGGCTGGTTATAGTA
AGAGAGCCAAGTAGTTGGGTCACACGCTGCGACGCATCCGACTCCGTCACGTAGTGAGTA
GGGGCGACGTGTTTACTGGCCGTGTTTTACAACCGCATAGAGA
>JXAB5TC01BPGIW rank=0002652 x=582.0 y=3670.0 length=405
TCTCTATGCGGTTGTAAAACGACGGCCAGTAAACCACGTCGCCCCTACTCACTACGTGAC
GGAGTCGGATGCGTCGCAGCGTGTGACCCAACTACTTGGCTCTCTTACTATAACCAGCCT
ACTCAGAAGACTCCACAATTGGATAACTGAGGACTGCCCCATCCCATGCTCCGGATCCTG
GCTCCGCGACGTGTGGGACTGGGTTTGCACCATCTTGACAGACTTCAAAAATTGGCTGAC
CTCTAAATTGTTCCCCAAGCTGCCCGGCCTCCCCTTCATCTCTTGTCAAAAGGGGTACAA
GGGTGTGTGGGCCGGCACTGGCATCATGACCACGCGCTGCCCTTGCGGCGCCAACATCTC
TGGCAATGTCCGCCTGGTCATAGCTGTTTCCTGTGCGCATAGAGA
>JXAB5TC01CBMR0 rank=0002657 x=835.0 y=1918.0 length=443
TCTCTATGCGGTTGTAAAACGACGGCCAGTACATCACGGCGGAGACTGCGGCGCGGCGCT
TGGCACGGGGATCACCTCCATCTGAGGCGAGCTCCTCAGTGAGCCAGCTATCAGCACCGT
CGCTGCGGGCCATCTGCACCACCCACAGCAACACCTATGACGTGGGCATGGTCGATGCCA
ACCTGCTCATGGAGGGCGGTGTGGCTCAGACAGAGCCTGAGTCCAGGGTGCCCGTTCTGG
ACTTTCTCGAGCCAATGGCCGAGGAAGAGAGCGACCTTGAGCCCTCAATACCATCGGAGT
GCATGCTCCCCAGGAGCGGGTTTCCACGGGCCTTACCGGCTTGGGCACGGCCTGACTACA
ACCCGCCGCTCGTGGAATCGTGGAGGAGGCCAGATTACCAACCGCCCACCGTTGGTCATA
GCTGTTTCCTGTGCGCATAGAGA
>JXAB5TC01AYRT5 rank=0002658 x=278.0 y=3803.0 length=420
TGATACGTCTGTTGTAAACGACGGCCAGTTGACCACGCGCTGCCCTTGCGGCGCCAACAT
CTCTGGCAATGTCCGCCTGGGCTCTATGAAGATCACAGGGCCTAAAACCTGCATGAACAC
CTGGCAGGGGACCTTTCCTATCAATTGCTACACGGAGGGCCAGTGCGCGCCGAAACCCCC
CACGAACTACAAGACCGCCATCTGGAGGGTGGCGGCCTCGGAGTACGCGGAGGTGACGCA
GCATGGGTCGTACTCCTATGTAACAGGACTGACCACTGACAATCTGAAAATTCCTTGCCA
ACTACCTTCTCCAGAGTTTTTCTCCTGGGTGGACGGTGTGCAGATCCATAGGTTTGCACC
CACACCAAAGCCGTTTTTCCGGGATGAGGTGGTCATAGCTGTTTCCTGTGAGACGTATCA
>JXAB5TC01C3GKI rank=0002661 x=1152.0 y=1808.0 length=405
TGATACGTCTGTTGTAAAACGACGGCCAGTAAACCACGTCGCCCCTACTCACTACGTGAC
GGAGTCGGATGCGTCGCAGCGTGTGACCCAACTACTTGGCTCTCTTACTATAACCAGCCT
ACTCAGAAGACTCCACAATTGGATAACTGAGGACTGCCCCATCCCATGCTCCGGATCCTG
GCTCCGCGACGTGTGGGACTGGGTTTGCACCATCTTGACAGACTTCAAAAATTGGCTGAC
CTCTAAATTGTTCCCCAAGCTGCCCGGCCTCCCCTTCATCTCTTGTCAAAAGGGGTACAA
GGGTGTGTGGGCCGGCACTGGCATCATGACCACGCGCTGCCCTTGCGGCGCCAACATCTC
TGGCAATGTCCGCCTGGTCATAGCTGTTTCCTGGGAGACGTATCA
>JXAB5TC01B2114 rank=0002662 x=737.0 y=3226.0 length=404
TGATACGTCTGTTGTAAAACGACGGCCAGTAAACCACGTCGCCCCTACTCACTACGTGAC
GGAGTCGGATGCGTCGCAGCGTGTGACCCAACTACTTGGCTCTCTTACTATAACCAGCCT
ACTCAGAAGACTCCACAATTGGATAACTGAGGACTGCCCCATCCCATGCTCCGGATCCTG
GCTCCGCGACGTGTGGGACTGGGTTTGCACCATCTTGACAGACTTCAAAAATTGGCTGAC
CTCTAAATTGTTCCCCAAGCTGCCCGGCCTCCCCTTCATCTCTTGTCAAAAGGGGTACAA
GGGTGTGTGGGCCGGCACTGGCATCATGACCACGCGTTGCCTTTGCGGCGCCAACATCTC
TGGCAATGTCCGCCTGTCATAGCTGTTTCCTGTGAGACGTATCA
>JXAB5TC01CDDFT rank=0002664 x=855.0 y=1207.0 length=443
TGATACGTCTGTTGTAAAACGACGGCCAGTACATCACGGCGGAGACTGCGGCGCGGCGCT
TGGCACGGGGATCACCTCCATTTGAGGCGAGCTCCTCAGTGAGCCAGCTATCAGCACCGT
CGCTGCGGGCCACCTGCACCACCCACAGCAACACCTATGACGTGGACATGGTCGATGCCA
ACCTGCTCATGGAGGGCGGTGTGGCTCAGACAGAGCCTGAGTCCAGGGTGCCCGTTCTGG
ACTTTCTCGAGCCAATGGCCGAGGAAGAGAGCGACCTTGAGCCCTCAATACCATCGGAGT
GCATGCTCCCCAGGAGCGGGTTTCCACGGGCCTTACCGGCTTGGGCACGGCCTGACTACA
ACCCGCCGCTCGTGGAATCGTGGAGGAGGCCAGATTACCAACCGCCCACCGTTGGTCATA
GCTGTTTCCTGTGAGACGTATCA
>JXAB5TC01B6EBG rank=0002666 x=775.0 y=3434.0 length=441
TCTCTTGCGGTTGTAAAACGACGGCCAGTACATCACGCGGAGACTGCGGCGCGGCGCTTG
GCACGGGGATCACCTCCATCTGAGGCGAGCTCCTCATTGAGCCAGCTATCAGCACCGTCG
CTGCGGGCCACCTGCACCACCCACAGCAACACCTATGACGTGGACATGGTCGATGCCAAC
CTGCTCATGGAGGGCGGTGTGGCTCAGACAGAGCCTGAGTCCAGGGTGCCCGTTCTGGAC
TTTCTCGAGCCAATGGCCGAGGAAGAGAGCGACCTTGAGCCCTCAATACCATCGGAGTGC
ATGCTCCCCAGGAGCGGGTTTCCACGGGCCTTACCGGCTTGGGCACGGCCTGACTACAAC
CCGCCGCTCGTGGAATCGTGGAGGAGGCCAGATTACCAACCGCCCACCGTTGGTCATAGC
TGTTTCCTGTGCGCATAGAGA
>JXAB5TC01B3BJ2 rank=0002668 x=740.0 y=3248.0 length=443
TGATACGTCTGTTGTAAAACGACGGCCAGTACATCACGGCGGAGACTGCGGCGCGGCGCT
TGGCACGGGGATCACCTCCATCTGAGGCGAGCTCCTCAGTGAGCCAGCTATCAGCACCGT
CGCTGCGGGCCACCTGCACCACCCACAGCAACACCTATGACGTGGACATGGTCGATGCCA
ACCTGCTCATGGAGGGCGGTGTGGCTCAGACAGAGCCTGAGTCCAGGGTGCCCGTTCTGG
ACTTTCTCGAGCCAATGGCCGAGGAAGAGAGCGACCTTGAGCCCTCAATACCACCGGAGT
GCATGCTCCCCAGGAGCGGGTTTCCACGGGCCTTACCGGCTTGGGCACGGCCTGACTACA
ACCCGCCGCTCGTGGAATCGTGGAGGAGGCCAGATTACCAACCGCCCACCGTTGGTCATA
GCTGTTTCCTGTGAGACGTATCA
>JXAB5TC01CFWQH rank=0002670 x=884.0 y=743.0 length=422
TCTCTATGCGGTTGTAAAACGACGGCCAGTTGACCACGCGCTGCCCTTGCGGCGCCAACA
TCTCTGGCAATGTCCGCCTGGGCTCTATGAGGATCACAGGGCCTAAAACCTGCATGAACA
CCTGGCAGGGGACCTTTCCTATCAATTGCTACACGGAGGGCCAGTGCGCGCCGAAACCCC
CCACGAACTACAAGACCGCCATCTGGAGGGTGGCGGCCTCGGAGTACGCGGAGGTGACGC
AGCATGGGTCGTACTCCTATGTAACAGGACTGACCACTGACAATCTGAAAATTCCTTGCC
AACTACCTTCTCCAGAGTTTTTCTCCTGGGTGGACGGTGTGCAGATCCATAGGTTTGCAC
CCACACCAAAGCCGTTTTTCGGGATGAGGTCTGGTCATAGCTGTTTCCTGTGCGCATAGA
GA
>JXAB5TC01CQIA0 rank=0002671 x=1004.0 y=3738.0 length=404
TCTCTATGCGGTTGTAAAACACGGCCAGTAAACCACGTCGCCCCTACTCACTACGTGACG
GAGTCGGATGCGTCGCAGCGTGTGACCCAACTACTTGGCTCTCTTACTATAACCAGCCTA
CTCAGAAGACTCCACAATTGGATAACTGAGGACTGCCCCATCCCATGCTCCGGATCCTGG
CTCCGCGACGTGTGGGACTGGGTTTGCACCATCTTGACAGACTTCAAAAATTGGCTGACC
TCTAAATTGTTCCCCAAGCTGCCCGGCCTCCCCTTCATCTCTTGTCAAAAGGGGTACAAG
GGTGTGTGGGCCGGCACTGGCATCATGACCACGCGCTGCCCTTGCGGCGCCGACATCTCT
GGCACTGTCCGCCTGGTCATAGCTGTTTCCTGTGCGCATAGAGA
>JXAB5TC01C1EC3 rank=0002672 x=1128.0 y=3941.0 length=405
TCTCTATGCGCACAGGAAACAGCTATGACCAGGCGGACATTGCCAGAGATGTTGGCGCCG
CAAGGGCAGCGCGTGGTCATGATGCCAGTGCCGGCCCACACACCCTTGTACCCCTTTTGA
CAAGAGATGAAGGGGAGGCCGGGCAGCTTGGGGAACAATTTAGAGGTCAGCCAATTTTTG
AAGTCTGTCAAGATGGTGCAAACCCAGTCCCACACGTCGCGGAGCCAGGATCCGGAGCAT
GGGATGGGGCAGTCCTCAGTTATCCAATTGTGGAGTCTTCTGAGTAGGCTGGTTATAGTA
AGAGAGCCAAGTAGTTGGGTCACACGCTGCGACGCATCCGACTCCGTCACGTAGTGAGTA
GGGGCGACGTGGTTTACTGGCCGTCGTTTTACAACCGCATAGAGA
>JXAB5TC01CJ0LS rank=0002673 x=930.0 y=3966.0 length=443
TGATACGTCTGTTGTAAAACGACGGCCAGTACATCACGGCGGAGACTGCGGCGCGGCGCT
TGGCACGGGGATCACCTCCATCTGAGGCGAGCTCCTCAGTGAGCCAGCTATCAGCACCGT
CGCTGCGGGCCACCTGCACCACCCACAGCAACACCTATGACGTGGACATGGTCGATGCCA
ACCTGCTCATGGAGGGCGGTGTGGCTCAGACAGAGCCTGAGTCCAGGGTGCCCGTTCTGG
ACTTTCTCGAGCCAATGGCCGAGGAAGAGAGCGACCTTGAGCCCTCAATACCATCGGAGT
GCATGCTCCCCAGGAGCGGGTTTCCACGGGCCTTACCGGCTTGGGCACGGCCTGACTACA
ACCCGCCGCTCGTGGAATCGTGGAGGAGGCCAGATTACCAACCGCCCACCGTTGGTCATA
GCTGTTTCCTGTGAGACGTATCA
>JXAB5TC01CPTAV rank=0002675 x=997.0 y=5.0 length=441
TCTCTATGCGGTTGTAAAACGACGGCCAGTACATCACGGCGGAGACTGCGGCGCGGCGCT
TGGCACGGGGATCACCTCCATCTGAGGCGAGCTCCTCAGTGAGCCAGCTATCAGCACCGT
CGCTGCGGGCCACCTGCACCACCCACAGCAACACCTATGACGTGGACATGGTCGATGCCA
ACCTGCTCATGGAGGGCGGTGTGGCTCAGACAGAGCCTGAGTCCAGGGTGCCCGTTCTGG
ACTTTCTCGAGCCAATGGCCGAGGAAGAGAGCGACCTTGAGCCCTCAATACCATCGGAGT
GCATGCTCCCCAGGAGCGGGTTTCCACGGGCCTTACCGGCTTGGGCACGGCCTGACTACA
ACCCGCCGTTCGTGGAATCGTGGAGAGGCCAGATTACCAACGGCCCACGTTGGTCATAGC
TGTTTCCTGTGCGCATAGAGA
>JXAB5TC01DVP6M rank=0002678 x=1474.0 y=1724.0 length=405
TCTCTATGCGGTTGTAAAACGACGGCCAGTAAACCACGTCGCCCCTACTCACTACGTGAC
GGAGTCGGATGCGTCGCAGCGTGTGACCCAACTACTTGGCTCTCTTACTATAACCAGCCT
ACTCAGAAGACTCCACAATTGGATAACTGAGGACTGCCCCATCCCATGCTCCGGATCCTG
GCTCCGCGACGTGTGGGACTGGGTTTGCACCATCTTGACAGACTTCAAAAATTGGCTGAC
CTCTAAATTGTTCCCCAAGCTGCCCGGCCTCCCCTTCATCTCTTGTCAAAAGGGGTACAA
GGGTGTGTGGGCCGGCACTGGCATCATGACCACGCGCTGCCCTTGCGGCGCCAACATCTC
TGGCAATGTCCGCCTGGTCATAGCTGTTTCCTGTGCGCATAGAGA
>JXAB5TC01DO4VC rank=0002679 x=1399.0 y=1366.0 length=405
TCTCTATGCGGTTGTAAAACGACGGCCAGTAAACCACGTCGCCCCTACTCACTACGTGAC
GGAGTCGGATGCGTCGCAGCGTGTGACCCAACTACTTGGCTCTCTTACTATAACCAGCCT
ACTCAGAAGACTCCACAATTGGATAACTGAGGACTGCCCCATCCCATGCTCCGGATCCTG
GCTCCGCGACGTGTGGGACTGGGTTTGCACCATCTTGACAGACTTCAAAAATTGGCTGAC
CTCTAAATTGTTCCCCAAGCTGCCCGGCCTCCCCTTCATCTCTTGTCAAAAGGGGTACAA
GGGTGTGTGGGCCGGCACTGGCATCATGACCACGCGCTGCCCTTGCGGCGCCAACATCTC
TGGCAATGTCCGCCTGGTCATAGCTGTTTCATGTGCGCATAGAGA
>JXAB5TC01CESJR rank=0002684 x=871.0 y=1909.0 length=422
TGATACGTCTCACAGGAACAGCTATGACCAGACCTCATCCCGGAAAAACGGCTTTGGTGT
GGGTGCAAACCTATGGATCTGCACACCGTCCACCCAGGAGAAAAACTCTGGAGAAGGTAG
TTGGCAAGGAATTTTCAGATTGTCAGTGGTCAGTCCTGTTACATAGGAGTACGACCCATG
CTGCGTCACCTCCGCGTACTCCGAGGCCGCCACCCTCCAGATGGCGGTCTTGTAGTTCGT
GGGGGGTTTCGGCGCGCACTGGCCCTCCGTGTAGCAATTGATAGGAAAGGTCCCCTGCCA
GGTGTTCATGCAGGTTTTAGGCCCTGTGATCCTCATAGAGCCCAGGCGGACATTGCCAGA
GATGTTGGCGCCGCAAGGGCAGCGCGTGGTCAACTGGCCGTCGTTTTACAACAGACGTAT
CA
>JXAB5TC01DTTIZ rank=0002686 x=1452.0 y=2857.0 length=400
TGATACGTCTGTTGTAAAACGACGGCCAGTAAACACTCGCCCTACTCACTACGTGACGGA
GTCGGATGCGTCGCAGCGTGTGACCCAACTACTTGGCTCTCTTACTATAACCAGCCTACT
CAGAAGACTCCACAATTGGATAACTGAGGACTGCCCCATCCCATGCTCCGGATCCTGGCT
CCGCGACGTGTGGGACTGGGTTTGCACCATCTTGACAGACTTCAAAAATTGGCTGACCTC
TAAATTGTTCCCCAAGCTGCCCGGCCTCCCCTTCATCTCTTGTCAAAAGGGGTACAAGGG
TGTGTGGGCCGGCACTGGCATCATGCCACGCGCTGCCCTTGCGGCGCCGACATCTCTGGC
AATGTCCGCCTGGTCATAGCTGTTTCCTGTGAGACGTACA
>JXAB5TC01BILTB rank=0002688 x=504.0 y=3421.0 length=405
TCTCTATGCGCACAGGAAACAGCTATGACCAGGCGGACATTGCCAGAGATGTTGGCGCCG
CAAGGGCAGCGCGTGGTCATGATGCCAGTGCCGGCCCACACACCCTTGTACCCCTTTTGA
CAAGAGATGAAGGGGAGGCCGGGCAGCTTGGGGAACAATTTAGAGGTCAGCCAATTTTTG
AAGTCTGTCAAGATGGTGCAAACCCAGTCCCACACGTCGCGGAGCCAGGATCCGGAGCAT
GGGATGGGGCAGTCCTCAGTTATCCAATTGTGGAGTCTTCTGAGTAGGCTGGTTATAGTA
AGAGAGCCAAGTAGTTGGGTCACACGCTGCGACGCATCCGACTCCGTCACGTAGTGAGTA
GGGGCGACGTGGTTTACTGGCCGTCGTTTTACAACCGCATAGAGA
>JXAB5TC01C9RM3 rank=0002694 x=1224.0 y=1181.0 length=441
TGATACGTCTCACAGGAAACAGCTATGACCAACGGTGGGCGGTTGGTAATCTGGCCTCCT
CCACGATTCCACGAGCGGCGGGTTGTAGTCAGGCCGTGCCCAAGCCGGTAAGGCCCGTGG
AAACCCGCTCCTGGGGAGCATGCACTCCGATGGTATTGAGGACTCAAGGTCGCTCTCTTC
CTCGGCCATTGGCTCGAGAAAGTCCAGAACGGGCACCCTGGACTCAGGCTCTGTCTGAGC
CACACCGCCCTCCATGAGCAGGTTGGCATCGACCATGTCCACGTCATAGGTGTTGCTGTG
GGTGGTGCAGGTGGCCCGCAGCGACGGTGCTGATAGCTGGCTCACTGAGGAGCTCGTCTC
AGATGGAGGTGATCCCCGTGCCAAGCGCCGCGCCGCAGTCTCCGCCGTGATGTACTGGCC
GTCGTTTTACAACAGACGTAT
>JXAB5TC01DSNPD rank=0002695 x=1439.0 y=1903.0 length=405
TCTCTATGCGCACAGGAAACAGCTATGACCAGGCGGACATTGCCAGAGATGTTGGCGCCG
CAAGGGCAGCGCGTGGTCATGATGCCAGTGCCGGCCCACACACCCTTGTACCCCTTTTGA
CAAGAGATGAAGGGGAGGCCGGGCAGCTTGGGGAACAATTTAGAGGTCAGCCAATTTTTG
AAGTCTGTCAAGATGGTGCAAACCCAGTCCCACACGTCGCGGAGCCAGGATCCGGAGCAT
GGGATGGGGCAGTCCTCAGTTATCCAATTGTGGAGTCTTCTGAGTAAGCTGGTTATAGTA
AGAGAGCCAAGTAGTTGGGTCACACGCTGCGACGCATCCGACTCCGTCACGTAGTGAGTA
GGGGCGACGTGGTTTACTGGCCGTCGTTTTACAACCGCATAGAGA
>JXAB5TC01ALCHO rank=0002697 x=125.0 y=4074.0 length=442
TGATACGTCTGTTGTAAAACGACGGCCAGTACATCACGCGGAGACTGCGGCGCGGCGCTT
GGCACGGGGATCACCTCCATCTGAGGCGAGCTCCTCAGTGAGCCAGCTATCAGCACCGTC
GCTGCGGGCCACCTGCACCACCCACAGCAACACCTATGACGTGGACATGGTCGATGCCAA
CCTGCTCATGGAGGGCGGTGTGGCTCAGACAGAGCCTGAGTCCAGGGTGCCCGTTCTGGA
CTTTCTCGAGCCAATGGCCGAGGAAGAGAGCGACCTTGAGCCCTCAATACCATCGGAGTG
CATGCTCCCCAGGAGCGGGTTTCCACGGGCCTTACCGGCTTGGGCACGGCCTGACTACAA
CCCGCCGCTCGTGGAATCGTGGAGGAGGCCAGATTACCAACCGCCCACCGTTGGTCATAG
CTGTTTCCTGTGAGACGTATCA
>JXAB5TC01BO29O rank=0002706 x=578.0 y=2874.0 length=420
TCTCTATGCGGTTGTAAAACGACGGCCAGTTGACCACGCGCTGCCCTTGCGGCGCCAACA
TCTCTGGCAATGTCCGCCTGGGCTCTATGAGGATCACAGGGCCTAAAACCTGCATGAACA
CCTGGCAGGGGACCTTTCCTATCAATTGCTACACGGAGGGCCAGTGCGCGCCGAAACCCC
CCACGAACTACAAGACCGCCATCTGGAGGGTGGCGGCCTCGGAGTACGCGGAGGTGACGC
AGCATGGGTCGTACTCCTATGTAACAGGACTGACCACTGACAATCTGAAAATTCCTTGCC
AACTACCTTCTCCAGAGTTTTTCTCCTGGGTGGACGGTGTGCAGATCCATAGGTTTGCAC
CCACACCAAAGCCGTTTTTCCGGGATGAGGTCTGGTCATAGCTGTTTCCTGTGCGAGAGA
>JXAB5TC01C0W5T rank=0002710 x=1123.0 y=2127.0 length=443
TGATACGTCTGTTGTAAAACGACGGCCAGTACATCACGGCGGAGACTGCGGCGCGGCGCT
TGGCACGGGGATCACCTCCATCTGAGGCGAGCTCCTCAGTGAGCCAGCTATCAGCACCGT
CGCTGCGGGCCACCTGCACCACCCACAGCAACACCTATGACGTGGACATGGTCGATGCCA
ACCTGCTCATGGAGGGCGGTGTGGCTCAGACGGAGCGTGAGTCCAAGGTGCCCGTTCTGG
ACTTTCTCGAGCCAATGGCCGAGGAAGAGAGCGACCTTGAGCCCTCAATACCATCGGAGT
GCATGCTCCCCAGGAGCGGGTTTCCACGGGCCTTACCGGCTTGGGCACGGCCTGACTACA
ACCCGCCGCTCGTGGAATCGTGGAGGAGGCCAGATTACCAACCGCCCACCGTTGGTCATA
GCTGTTTCCTGTGAGACGTATCA
>JXAB5TC01C1R32 rank=0002719 x=1133.0 y=1280.0 length=404
TCTCTATGCGCACAGGAAACAGCTATGACCAGGCGGACATTGCCAGAGATGTCGGCGCCG
CAAGGGCAGCGCGTGGTCATGATGCCAGTGCCGGCCCACACACCCTTGTACCCCTTTTGA
CAAGAGATGAAGGGGAGGCCGGGCAGCTTGGGGAACAATTTAGAGGTCAGCCAATTTTTG
AAGTCTGTCAAGATGGTGCAAACCCAGTCCCACACGTCGCGGAGCCAGGATCCGGAGCAT
GGGATGGGGCAGTCCTCAGTTATCCAATTGTGGAGTCTTCTGAGTAGGCTGGTTATAGTA
AGAGAGCCAAGTAGTTGGGTCACACGCTGCGACGCATCCGACTCCGTCACGTAGTGAGTA
GGGGCGACGTGGTTTACTGGCCGTCGTTTTACACCGCATAGAGA
>JXAB5TC01BPA2F rank=0002722 x=581.0 y=693.0 length=443
TCTCTATGCGGTTGTAAAACGACGGCCAGTACATCACGGCGGAGACTGCGGCGCGGCGCT
TGGCACGGGGATCACCTCCATCTGAGGCGAGCTCCTCAGTGAGCCAGCTATCAGCACCGT
CGCTGCGGGCCACCTGCACCACCCACAGCAACACCTATGGCGTGGACATGGTCGATGCCA
ACCTGCTCATGGAGGGCGGTGTGGCTCAGACAGAGCCTGAGTCCAGGGTGCCCGTTCTGG
ACTTTCTCGAGCCAATGGCCGAGGAAGAGAGCGACCTTGAGCCCTCAATACCATCGGAGT
GCATGCTCCCCAGGAGCGGGTTTCCACGGGCCTTACCGGCTTGGGCACGGCCTGACTACA
ACCCGCCGCTCGTGGAATCGTGGAGGAGGCCAGATTACCAACCGCCCACCGTTGGTCATA
GCTGTTTCATGTGCGCATAGAGA
>JXAB5TC01BQXE1 rank=0002724 x=599.0 y=2587.0 length=404
TGATACGTCTGTTGTAAAACGACGGCCAGTAAACCCGTCGCCCCTACTCACTACGTGACG
GAGTCGGATGCGTCGCAGCGTGTGACCCAACTACTTGGCTCTCTTACTATAACCAGCCTA
CTCAGAAGACTCCACAATTGGATAACTGAGGACTGCCCCATCCCATGCTCCGGATCCTGG
CTCCGCGACGTGTGGGACTGGGTTTGCACCATCTTGACAGACTTCAAAAATTGGCTGGCC
TCTAAATTGTTCCCCAAGCTGCCCGGCCTCCCCTTCATCTCTTGTCAAAAGGGGTACAAG
GGTGTGTGGGCCGGCACTGGCATCATGACCACGCGCTGCCCTTGCGGCGCCAACATCTCT
GGCAATGTCCGCCTGGTCATAGCTGTTTCCTGTGAGACGTATCA
>JXAB5TC01BBTCZ rank=0002725 x=427.0 y=2001.0 length=422
TGATACGTCTGTTGTAAAACGACGGCCAGTTGACACGCGCTGCCCTTGCGGCGCCAACAT
CTCTGGCAATGTCCGCCTGGGCTCTATGAGGATCACAGGGCCTAAAACCTGCATGAACAC
CTGGCAGGGGACCTTTCCTATCAATTGCTACACGGAGGGCCAGTGCGCGCCGAAACCCCC
CACGAACTACAAGACCGCCATCTGGAGGGTGGCGGCCTCGGAGTACGCGGAGGTGACGCA
GCATGGGTCGTACTCCTATGTAACAGGACTGACCACTGACAATCTGAAAATTCCTTGCCA
ACTACCTTCTCCAGAGTTTTTCTCCTGGGTGGACGGTGTGCAGATCCATAGGTTTGCACC
CACACCAAAGCCGTTTTTCCGGGATGAGGTCTGGTCATAGTTGTTTCCTGTGAGACGTAT
CA
>JXAB5TC01BSKSI rank=0002727 x=618.0 y=1712.0 length=405
TGATACGTCTGTTGTAAAACGACGGCCAGTAAACCACGTCGCCCCTACTCACTACGTGAC
GGAGTCGGATGCGTCGCAGCGTGTGACCCAACTACTTGGCTCTCTTACTATAACCAGCCT
ACTCAGAAAACTCCACAATTGGATAACTGAGGACTGCCCCATCCCATGCTCCGGATCCTG
GCTCCGCGACGTGTGGGACTGGGTTTGCACCATCTTGACAGACTTCAAAAATTGGCTGAC
CTCTAAATTGTTCCCCAAGCTGCCCGGCCTCTCCTTCATCTCTTGTCAAAAGGGGTACAA
GGGTGTGTGGGCCGGCACTGGCATCATGACCACGCGCTGCCCTTGCGGCGCCAACATCTC
TGGCAATGTCCGCCTGGTCATAGCTGTTTCCTGTGAGACGTATCA
>JXAB5TC01AQGZJ rank=0002728 x=184.0 y=1517.0 length=404
TGATACGTCTGTTGTAAACGACGGCCAGTAAACCACGTCGCCCCTACTCACTACGTGACG
GAGTCGGATGCGTCGCAGCGTGTGACCCAACTACTTGGCTCTCTTACTATAACCAGCCTA
CTCAGAAGACTCCACAATTGGATAACTGAGGACTGCCCCATCCCATGCTCCGGATCCTGG
CTCCGCGACGTGTGGGACTGGGTTTGCACCATCTTGACAGACTTCAAAAATTGGCTGACC
TCTAAATTGTTCCCCAAGCTGCCCGGCCTCCCCTTCATCTCTTGTCAAAAGGGGTACAAG
GGTGTGTGGGCCGGCACTGGCATCATGACCACGCGCTGCCCTTGCGGCGCCAACATCTCT
GGCAATGTCCGCCTGGTCATAGCTGTTTCCTGTGAGACGTATCA
>JXAB5TC01B84FV rank=0002729 x=806.0 y=3625.0 length=442
TGATACGTCTGTTGTAAAACGACGGCCAGTACATCACGCGGAGACTGCGGCGCGGCGCTT
GGCACGGGGATCACCTCCATCTGAGGCGAGCTCCTCAGTGAGCCAGCTATCAGCACCGTC
GCTGCGGGCCACCTGCACCACCCACAGCAACACCTATGACGTGGACATGGTCGATGCCAA
CCTGCTCATGGAGGGCGGTATGGCTCAGACAGAGCCTGAGTCCAGGGTGCCCGTTCTGGA
CTTTCTCGAGCCAATGGCCGAGGAAGAGAGCGACCCTGAGCCCTCAATACCATCGGACTG
CATGCTCCCCAGGAGCGGGTTTCCACGGGCCTTACCGGCTTGGGCACGGCCTGACTACAA
CCCGCCGCTCGTGGAATCGTGGAGGAGGCCAGATTACCAACCGCCCACCGTTGGTCATAG
CTGTTTCCTGTGAGACGTATCA
>JXAB5TC01B7R7S rank=0002730 x=791.0 y=2566.0 length=405
TCTCTATGCGGTTGTAAAACGACGGCCAGTAAACCACGTCGCCCCTACTCACTACGTGAC
GGAGTCGGATGCGTCGCAGCGTGTGACCCAACTACTTGGCTCTCTTACTATAACCAGCCT
ACTCAGAAGACTCCACAATTGGATAACTGAGGACTGCCCCATCCCATGCTCCGGATCCTG
GCTCCGCGACGTGTGGGACTGGGTTTGCACCATCTTGACAGACTTCAAAAATTGGCTGAC
CTCTAAATTGTTCCCCAAGCTGCCCGGCCTCCCCTTCATCTCTTGTCAAAAGGGGTACAA
GGGTGTGTGGGCCGGCACTGGCATCATGACCACGCGCTGCCCTTGCGGCGCCGACATCTC
TGGCAATGTCCGCCTGGTCATAGCTGTTTCCTGTGCGCATAGAGA
>JXAB5TC01C2MHU rank=0002732 x=1142.0 y=3792.0 length=405
TGATACGTCTGTTGTAAAACGACGGCCAGTAAACCACGTCGCCCCTACTCACTACGTGAC
GGAGTCGGATGCGTCGCAGCGTGTGACCCAACTACTTGGCTCTCTTACTATAACCAGCCT
ACTCAGAAGACTCCACAATTGGATAACTGAGGACTGCCCCATCCCATGCTCCGGATCCTG
GCTCCGCGACGTGTGGGACTGGGTTTGCACCATCTTGACAGACTTCAAAAATTGGCTGAC
CTCTAAATTGTTCCCCAAGCTGCCCGGCCTCCCCTTCATCTCTTGTCAAAAGGGGTACAA
GGGTGTGTGGGCCGGCACTGGCATCATGACCACGCGCTGCCCTTGCGGCGCCAACATCTC
TGGCAATGTCCGCCTGGTCATAGCTGTTTCCTGTGAGACGTATCA
>JXAB5TC01BGZFD rank=0002734 x=486.0 y=1479.0 length=445
TCTCTATGCGGTTGTAAACGACGGCCAGTACATCACGGCGGAGACTGCGGCGCGGCGCTT
GGCACGGGGATCACCTCCATCTGAGGCGGAGCGTCCTCGAGTGAGCCAGCTATCAGCACC
GTCGCTGCGGGCCACCTGCACCACCCACAGCAACACCTATGACGTGGACATGGTCGATGC
CAACCTGCTCATGGAGGGCGGTGTGGCTCAGACAGAGCCTGAGTCCAGGGTGCCCGTTCT
GGACTTTCTCGAGCCAATGGCCGAGGAAGAGAGCGACCTTGAGCCCTCAATACCATCGGA
CTGCATGCTCCCCAGGAGCGGGTTTCCACGGGCCTTACCGGCTTGGGCACGGCCTGACTA
CAACCCGCCGCTCGTGGAATCGTGGAGGAGGCCAGATTACCAACCGCCCACCGTTGGTCA
TAGCTGTTTCCTGTGCGCATAGAGA
>JXAB5TC01BMWIA rank=0002738 x=553.0 y=3200.0 length=423
TGATACGTCTGTTGTAAAACGACGGCCAGTTGACCACGCGCTGCCCTTGCGGCGCCAACA
TCTCTGGCAATGTCCGCCTGGGCTCTATGAGGATCACAGGGCCTAAAACCTGCATGAACA
CCTGGCAGGGGACCTTTCCTATCAATTGCTACACGGAGGGCCAGTGCGCGCCGAAACCCC
CCACGAACTACAAGACCGCCATCTGGAGGGTGGCGGCCTCGGAGTACGCGGAGGTGACGC
AGCATGGGTCGTACTCCTATGTAACAGGACTGACCACTGACAATCTGAAAATTCCTTGCC
AACTACCTTCTCCAGAGTTTTTCTCCTGGGTGGACGGTGTGCAGATCCATAGGTTTGCAC
CCACACCAAAGCCGTTTTTCCGGGATGAGGTCTGGTCATAGCTGTTTCCTGTGAGACGTA
TCA
>JXAB5TC01B5GH1 rank=0002739 x=765.0 y=567.0 length=443
TGATACGTCTCACAGGAAACAGCTATGACCAACGGTGGGCGGTTGGTAATCTGGCCTCCT
CCACGATTCCACGAGCGGCGGGTTGTAGTCAGGCCGTGCCCAAGCCGGTAAGGCCCGTGG
AAACCCGCTCTTGGGGAGCATGCACTCCGATGGTATTGAGGGCTCAAGGTCGCTCTCTTC
CTCGGCCATTGGCTCGAGAAAGTCCAGAACGGGCACCCTGGACTCAGGCTCTGTCTGAGC
CACACCGCCCTCCATGAGCAGGTTGGCATCGACCATGTCCACGCCATAGGTGTTGCTGTG
GGTGGTGCAGGTGGCCCGCAGCGACGGTGCTGATAGCTGGCTCACTGAGGAGCTCGCCTC
AGATGGAGGTGATCCCCGTGCCAAGCGCCGCGCCGCAGTCTCCGCCGTGATGTACTGGCC
GTCGTTTTACAACAGACGTATCA
>JXAB5TC01BBAU6 rank=0002741 x=421.0 y=2608.0 length=402
TCTCTATGCGCACAGGAAACAGCTATGACCAGGCGGACATTGCCAGAGATGTTGGCGCCG
CAAGGGCAGCGCGTGGTCATGATGCCAGTGCCGGCCCACACACCCTTGTACCCCTTTTGA
CAAGAGATGAAGGGGAGGCCGGGCAGCTTGGGGAACAATTTAGAGGTCAGCCAATTTTTG
AAGTCTGTCAAGATGGTGCAAACCCAGTCCCACACGTCGCGGAGCCAGGATCCGGAGCAT
GGGATGGGGCAGTCCTCAGTTATCCAATTGTGGAGTCTTCTGAGTAGGCTGGTTATAGTA
AGAGAGCCAAGTAGTTGGGTCACACGCTGCGACGCATCCGACTCCGTCACGTAGTGAGTA
GGGGCAGTGGTTTACTGGCCGTCGTTTACAACCGCATAGAGA
>JXAB5TC01C40SY rank=0002746 x=1170.0 y=960.0 length=405
TCTCTATGCGGTTGTAAAACGACGGCCAGTAAACCACGTCGCCCCTACTCACTACGTGAC
GGAGTCGGATGCGTCGCAGCGTGTGACCCAACTACTTGGCTCTCTTACTATAACCAGCCT
ACTCAGAAGACTCCACAATTGGATAACTGAGGACTGCCCCATCCCATGCTCCGGATCCTG
GCTCCGCGACGTGTGGGACTGGGTTTGCACCATCTTGACAGACTTCAAAAATTGGCTGAC
CTCTAAATTGTTCCCCAAGCTGCCCGGCCTCCCCTTCATCTCTTGTCAAAAGGGGTACAA
GGGTGTGTGGGCCGGCACTGGCATCATGACCACGCGCTGCCCTTGCGGCGCCAACATCTC
TGGCAATGTCCGCCTGGTCATAGCTGTTTCCTGTGCGCATAGAGA
>JXAB5TC01CLRB1 rank=0002747 x=950.0 y=3343.0 length=405
TCTCTATGCGCACAGGAAACAGCTATGACCAGGCGGACATTGCCAGAGATGTCGGCGCCG
CAAGGGCAGCGCGTGGTCATGATGCCAGTGCCGGCCCACACACCCTTGTACCCCTTTTGA
CAAGAGATGAAGGGGAGGCCGGGCAGCTTGGGGAACAATTTAGAGGTCAGCCAATTTTTG
AAGTCTGTCAAGATGGTGCAAACCCAGTCCCACACGTCGCGGAGCCAGGATCCGGAGCAT
GGGATGGGGCAGTCCTCAGTTATCCAATTGTGGAGTCTTCTGAGTAGGCTGGTTATAGTA
AGAGAGCCAAGTAGTTGGGTCACACGCTGCGACGCATCCGACTCCGTCACGTAGTGAGTA
GGGGCGACGTGGTTTACTGGCCGTCGTTTTACAACCGCATAGAGA
>JXAB5TC01DRGCT rank=0002748 x=1425.0 y=3067.0 length=405
TGATACGTCTGTTGTAAAACGACGGCCAGTAAACCACGTCGCCCCTACTCACTACGTGAC
GGAGTCGGATGCGTCGCAGCGTGTGACCCAACTACTTGGCTCTCTTACTATAACCAGCCT
ACTCAGAAGACTCCACAATTGGATAACTGAGGACTGCCCCATCCCATGCTCCGGATCCTG
GCTCCGCGACGTGTGGGACTGGGTTTGCACCATCTTGACAGACTTCAAAAATTGGCTGAC
CTCTAAATTGTTCCCCAAGCTGCCCGGCCTCCCCTTCATCTCTTGTCAAAAGGGGTACAA
GGGTGTGTGGGCCGGCACTGGCATCATGACCACGCGCTGCCCTTGCGGCGCCAACATCTC
TGGCAATGTCCGCCTGGTCATAGCTGTTTCCTGTGAGACGTATCA
>JXAB5TC01DOF9Q rank=0002750 x=1391.0 y=2252.0 length=405
TGATACGTCTGTTGTAAAACGACGGCCAGTAAACCACGTCGCCCCTACTCACTACGTGAC
GGAGTCGGATGCGTCGCAGCGTGTGACCCAACTACTTGGCTCTCTTACTATAACCAGCCT
ACTCAGAAGACTCCACAATTGGATAACTGAGGACTGCCCCATCCCATGCTCCGGATCCTG
GCTCCGCGACGTGTGGGACTGGGTTTGCACCATCTTGACAGACTTCAAAAATTGGCTGAC
CTCTAAATTGTTCCCCAAGCTGCCCGGCCTCCCCTTCATCTCTTGTCAAAAGGGGTACAA
GGGTGTGTGGGCCGGCACTGGCATCATGACCACGCGCTGCCCTTGCGGCGCCGACATCTC
TGGCAATGTCCGCCTGGTCATAGCTGTTTCCTGTGAGACGTATCA
>JXAB5TC01BCPSX rank=0002751 x=437.0 y=3087.0 length=442
TGATACGTCTGTTGTAAAACGACGGCCAGTACATCACGCGGAGACTGCGGCGCGGCGCTT
GGCACGGGGATCACCTCCATCTGAGGCGAGCTCCTCAGTGAGCGAGCTATCAGCACCGTC
GCTGCGGGCCACCTGCACCACCCACAGCAACACCTATGACGTGGACATGGTCGATGCCAA
CCTGCTCATGGAGGGCGGTGTGGCTCAGACAGAGCCTGAGTCCAGGGTGCCCGTTCTGGA
CTTTCTCGAGCCAATGGCCGAGGAAGAGAGCGACCTTGAGCCCTCAATACCATCGGACTG
CATGCTCCCCAGGAGCGGGTTTCCACGGGCCTTACCGGCTTGGGCACGGCCTGACTACAA
CCCGCCGCTCGTGGAATCGTGGAGGAGGCCAGATTACCAACCGCCCACCGTTGGTCATAG
CTGTTTCCTGTGAGACGTATCA
>JXAB5TC01AYBQN rank=0002756 x=273.0 y=3421.0 length=405
TGATACGTCTGTTGTAAAACGACGGCCAGTAAACCACGTCGCCCCTACTCACTACGTGAC
GGAGTCGGATGCGTCGCAGCGTGTGACCCAACTACTTGGCTCTCTTACTATAACCAGCCT
ACTCAGAAGACTCCACAATTGGATAACTGAGGACTGCCCCATCCCATGCTCCGGATCCTG
GCTCCGCGACGTGTGGGACTGGGTTTGCACCATCTTGACAGACTTCAAAAATTGGCTGAC
CTCTAAATTGTTCCCCAAGCTGCCCGGCCTCCCCTTCATCTCTTGTCAAAAGGGGTACAA
GGGTGTGTGGGCCGGCACTGGCATCATGACCACGCGCTGCCCTTGCGGCGCCAACATCTC
TGGCAATGTCCGCCTGGTCATAGCTGTTGCCTGTGAGACGTATCA
>JXAB5TC01DLUSU rank=0002758 x=1361.0 y=3996.0 length=428
TCTCTACTGCGGTTGTAAAACGACGGCCAGTTGACCACGCGCTGCCCTTGCGGCGCCAAC
ATCTCTGGCAATGTCCGCCTGGGCTCTATGAGGATCACAGGGCCTAAAACCTGCATGAAC
ACCTGGCAGGGGACCTTTCCTATCAATTGCTACACGGAGGGCCAGTGCGCGCCGAAACCC
CCCCACGAACTACAAGACCGCCATCTGGAGGGTGGCGGCCTCGGAGTACGCGGAGGTGAC
GCAGCATGGGTCGTACTCCTATGTAACAGGACTGACCACTGACAATCTGAAAATTCCTTG
CCAACTACCTTCTCCAGAGTTTTTCTCCTGGGTGGACGGTGTGCAGATCCATAGGTTTGC
ACCCACACCAAACGCCGTTTTTCCGGGTATGAGGTCTGGTCATAGCTTGTTTCCTGTGCG
CATAGAGA
>JXAB5TC01B7IXF rank=0002761 x=788.0 y=2817.0 length=404
TCTCTATGCGCACAGGAACAGCTATGACCAGGCGGACATTGCCAGAGATGTTGGCGCCGC
AAGGGCAGCGCGTGGTCATGATGCCAGTGCCGGCCCACACACCCTTGTACCCCTTTTGAC
AAGAGATGAAGGGGAGGCCGGGCAGCTTGGGGAACAATTTAGAGGTCAGCCAATTTTTGA
AGTCTGTCAAGATGGTGCAAACCCAGTCCCACACGTCGCGGAGCCAGGATCCGGAGCATG
GGATGGGGCAGTCCTCAGTTATCCAATTGTGGAGTCTTCTGAGTAGGCTGGTTATAGTAA
GAGAGCCAAGTAGTTGGGTCACACGCTGCGACGCATCCGACTCCGTCACGTAGTGAGTAG
GGGCGACGTGGTTTACTGGCCGTCGTTTTACAACCGCATAGAGA
>JXAB5TC01BMGFE rank=0002763 x=548.0 y=2840.0 length=107
TCTCTATGCGCCAGGAAACAGCTATGACCAGGCGGACATTGCCAGAGATGTTGGCGCCGC
AAGGGCAGCGCGTGGTCAACTGGCCGTCGTTTACAACCGCATAGAGA
>JXAB5TC01DSI85 rank=0002767 x=1438.0 y=231.0 length=405
TCTCTATGCGCACAGGAAACAGCTATGACCAGGCGGACATTGCCAGAGATGTTGGCGCCG
CAAGGGCAGCGCGTGGTCATGATGCCAGTGCCGGCCCACACACCCTTGTACCCCTTTTGA
CAAGAGATGAAGGGGAGGCCGGGCAGCTTGGGGAACAATTTAGAGGTCAGCCAATTTTTG
AAGTCTGTCAAGATGGTGCAAACCCAGTCCCACACGTCGCGGAGCCAGGATCCGGAGCAT
GGGATGGGGCAGTCCTCAGTTATCCAATTGTGGAGTCTTCTGAGTAGGCTGGTTATAGTA
AGAGAGCCAAGTAGTTGGGTCACACGCTGCGACGCATCCGACTCCGTCACGTAGTGAGTA
GGGGCGACGTGGTTTACTGGCCGTCGTTTTACAACCCGATAGAGA
>JXAB5TC01BYAEU rank=0002769 x=683.0 y=1956.0 length=405
TGATACGTCTGTTGTAAAACGACGGCCAGTAAACCACGTCGCCCCTACTCACTACGTGAC
GGAGTCAGATGCGTCGCAGCGTGTGACCCAACTACTTGGCTCTCTTACTATAACCAGCCT
ACTCAGAAGACTCCACAATTGGATAACTGAGGACTGCCCCATCCCATGCTCCGGATCCTG
GCTCCGCGACGTGTGGGACTGGGTTTGCACCATCTTGACAGACTTCAAAAATTGGCTGAC
CTCTAAATTGTTCCCCAAGCTGCCCGGCCTCCCCTTCATCTCTTGTCAAAAGGGGTACAA
GGGTGTGTGGGCCGGCACTGGCATCATGACCACGCGCTGCCCTTGCGGCGCCAACATCTC
TGGCAATGTCCGCCTGGTTATAGCTGTTTCCTGTGAGACGTATCA
>JXAB5TC01B0BTK rank=0002771 x=706.0 y=2886.0 length=424
TGATACGTCTGTTGTAAAACGACGGCCAGTTGACCACGCGCTGCCCTTGCGGCGCCAACA
TCTCTGGCAATGTCCGCCTGGGCTCTATGAGGTATCACAGGGCCTAAAACCTGCATGAAC
ACCTGGCAGGGGACCTTTCCTATCAATTGCTACACGGAGGGCCAGTGCGCGCCGAAACCC
CCCACGAACTACAAGACCGCCATCTGGAGGGTGGCGGCCTCGGAGTACGCGGAGGTGACG
CAGCATGGGTCGTACTCCTATGTAACAGGACTGACCACTGACAATCTGAAAATTCCTTGC
CAACTACCTTCTCCAGAGTTTTTCTCCTGGGTGGACGGTGTGCAGATCCATAGGTTTGCA
CTCACACCAAAGCCGTTTTTCCGGGATGAGGTCTGGTCATAGCTGTTTCCTGTGAGACGT
ATCA
>JXAB5TC01BM8LB rank=0002772 x=557.0 y=2477.0 length=405
TGATACGTCTCACAGGAAACAGCTATGACCAGGCGGACATTGCCAGAGATGTTGGCGCCG
CAAGGGCAGCGCGTGGTCATGATGCCAGTGCCGGCCCACACACCCTTGTACCCCTTTTGA
CAAGAGATGAAGGGGAGGCCGGGCAGCTTGGGGAACAATTTAGAGGTCAGCCAATTTTTG
AAGTCTGTCAAGATGGTGCAAACCCAGTCCCACACGTCGCGGAGCCAGGATCCGGAGCAT
GGGATGGGGCAGTCCTCAGTTATCCAATTGTGGAGTCTTCTGAGTAGGCTGGTTATAGTA
AGAGAGCCAAGTAGTTGGGTCACACGCTGCGACGCATCCGACTCCGTCACGTAGTGAGTA
GGGGCGACGTGGTTTACTGGCCGTCGTTTTACAACAGACGTATCA
>JXAB5TC01BTMTP rank=0002773 x=630.0 y=1851.0 length=442
TGATACGTCTACAGGAAACAGCTATGACCAACGGTGGGCGGTTGGTAATCTGGCCTCCTC
CACGATTCCACGAGCGGCGGGTTGTGGTCAGGCCGTGCCCAAGCCGGTAAGGCCCGTGGA
AACCCGCTCCTGGGGAGCATGCACTCCGATGGTATTGAGGGCTCAAGGTCGCTCTCTTCC
TCGGCCATTGGCTCGAGAAAGTCCAGAACGGGCACCCTGGACTCAGGCTCTGTCTGAGCC
ACACCGCCCTCCATGAGCAGGTTGGCATCGACCATGTCCACGTCATAGGTGTTGCTGTGG
GTGGTGCAGGTGGCCCGCAGCGACGGTGCTGATAGCTGGCTCACTGAGGAGCTCGCCTCA
GATGGAGGTGATCCCCGTGCCAAGCGCCGCGCCGCAGTCTCCGCCGTGATGTACTGGCCG
TCGTTTTACAACAGACGTATCA
>JXAB5TC01BXVVQ rank=0002774 x=678.0 y=3604.0 length=422
TCTCTATGCGCACAGGAAACAGCTATGACCAGACCTCATCCGGAAAAACGGCTTTGGTGT
GGGTGCAAACCTATGGATCTGCACACCGTCCACCCAGGAGAAAAACTCTGGAGAAGGTAG
TTGGCAAGGAATTTTCAGATTGTCAGTGGTCAGTCCTGTTACATAGGAGTACGACCCATG
CTGCGTCACCTCCGCGTACTCCGAGGCCGCCACCCTCCAGATGGCGGTCTTGTAGTTCGT
GGGGGGTTTCGGCGCGCACTGGCCCTCCGTGTAGCAATTGATAGGAAAGGTCCCCTGCCA
GGTGTTCATGCAGGTTTTAGGCCCTGTGATCCTCATAGAGCCCAGGCGGACATTGCCAGA
GATGTTGGCGCCGCAAGGGCAGCGCGTGGTCAACTGGCCGTCGTTTTACAACCGCATAGA
GA
>JXAB5TC01BXXZT rank=0002779 x=679.0 y=2247.0 length=440
TCTCTATGCGGTTGTAAACGACGGCCAGTACATCACGGCGGAGACTGCGGCGCGGCGCTT
GGCACGGGGATCACCTCCATCTGAGGCGAGCTCCTCAGTGAGCCAGCTATCAGCACCGTC
GCTGCGGGCCACCTGCACCACCCACAGCAACACCTATGACGTGGCATGGTCGATGCCAAC
CTGCTCATGGAGGGCGGTGTGGCTCAGACAGAGCCTGAGTCCAGGGTGCCCGTTCTGGAC
TTTCTCGAGCCAATGGCCGAGGAAGAGAGCGACCTTGAGCCCTCAATACCATCGGACTGC
ATGCTCCCCAGGAGCGGGTTTCCACGGGCCTTACCGGCTTGGGCACGGCCTGACTACAAC
CCGCCGCTCGTGGAATCGTGGAGGAGGCCAGATTACCAACCGCCCACCGTTGGTCATAGC
TGTTTCCTGTCGCATAGAGA
>JXAB5TC01A0TCM rank=0002783 x=302.0 y=772.0 length=405
TGATACGTCTCACAGGAAACAGCTATGACCAGGCGGACATTGCCAGAGATGTTGGCGCCG
CAAGGGCAGCGCGTGGTCATGATGCCAGTGCCGGCCCACACACCCTTGTACCCCTTTTGA
CAAGAGATGAAGGGGAGGCCGGGCAGCTTGGGGAACAATTTAGAGGTCAGCCAATTTTTG
AAGTCTGTCAAGATGGTGCAAACCCAGTCCCACACGTCGCGGAGCCAGGATCCGGAGCAT
GGGATGGGGCAGTCCTCAGTTATCCAATTGTGGAGTCTTCTGAGTAGGCTGGTTATAGTA
AGAGAGCCAAGTAGTTGGGTCACACGCTGCGACGCATCCGACTCCGTCACGTAGTGAGTA
GGGGCGACGTGGTTTACTGGCCGTCGTTTTACAACAGACGTATCA
>JXAB5TC01CG98O rank=0002784 x=899.0 y=3462.0 length=441
TCTCTATGCGGTTGTAAAAGACGGCCAGTACATCACGGCGGAGACTGCGGCGCGGCGCTT
GGCACGGGGATCACCTCCATCTGAGGCGAGCTCCTCAGTGAGCCAGCTATCAGCACCGTC
GCTGCGGGCCACCTGCACCACCCACAGCAACACCTATGACGTGGACATGGTCGATGCCAA
CCTGCTCATGGAGGGCGGTGTGGCTCAGACAGAGCCTGAGTCCAGGGTGCCCGTTCTGGA
CTTTCTCGAGCCAATGGCCGAGGAAGAGAGCGACCTTGAGCCCTCAATACCATCGGAGTG
CATGCTCCCCTGGAGCGGGTTTCCACGGGCCTTACCGGCTTGGGCACGGCCTGACTACAA
CCCGCCGCTCGTGGAATCGTGGAGGAGGCCAGATTACCAACCGCCCACCGTTGGTCATAG
CTGTTTCCTGTGCGCATAGAA
>JXAB5TC01BZ8ND rank=0002786 x=705.0 y=2871.0 length=443
TGATACGTCTGTTGTAAAACGACGGCCAGTACATCACGGCGGAGACTGCGGCGCGGCGCT
TGGCACGGGGATCACCTCCATCTGGGGCGAGCTCCTCAGTGAGCCAGCTATCAGCACCGT
CGCTGCGGGCCACTTGCACCACCCACAGCAACACCTATGACGTGGACCATGGTCGATGCC
AACCTGCTCATGGAGGGCGGTGTGGCTCAGACAGAGCCTGAGTCCAGGGTGCCCGTTCTG
GACTTTCTCGAGCCAATGGCCGAGGAAGAGAGCGACCTTGAGCCCTCAATACCACCGGAG
TGCATGCTCCCCAGGAGCGGGTTTCCACGGGCCTTACCGGCTTGGGCACGGCCTGACTAC
AACCCGCCGCTCGTGGAATCGTGGAGGAGGCCAGATTACCAACCGCCACCGTTGGTCATA
GCTGTTTCCTGTGAGACGTATCA
>JXAB5TC01A50KV rank=0002788 x=361.0 y=1757.0 length=421
TGATACGTCTCACAGGAAACAGCTATGACCAGACCTCATCCCGGAAAAACGGCTTTGGTG
TGGGTGCAAACCTATGGATCTGCACACCGTCCACCCAGGAGAAAAACTCTGGAGAAGGTA
GTTGGCAAGGAATTTTCAGATTGTCAGTGGTCAGTCCTGTTACATAGGAGTACGACCCAT
GCTGCGTCACCTCCGCGTACTCCGAGGCCGCCACCCTCCAGATGGCGGTCTTGTAGTTCG
TGGGGGGTTTCGGCGCGCACTGGCCCTCCGTGTAGCAATTGATAGGAAAGGTCCCCTGCC
AGGTGTTCATGCAGGTTTTAGGCCCTGTGATCCTCATAGAGCCCAGGCGGACATTGCCAG
AGATGTTGGCGCCGCAAGGGCAGCGCTGGTCAACGGCCGTCGTTTTACAACAGACGTATC
A
>JXAB5TC01DNV8F rank=0002795 x=1385.0 y=861.0 length=405
TGATACGTCTGTTGTAAAACGACGGCCAGTAAACCACGTCGCCCCTACTCACTACGTGAC
GGAGTCGGATGCGTCGCAGCGTGTGACCCAACTACTTGGCTCTCTTACTATAACCAGCCT
ACTCAGAAGACTCCACAATTGGATAACTGAGGACTGCCCCATCCCATGCTCCGGATCCTG
GCTCCGCGACGTGTGGGACTGGGTTTGCACCATCTTGACAGACTTCAAAAATTGGCTGAC
CTCTAAATTGTTCCCCAAGCTGCCCGGCCTCCCCTTCATCTCTTGTCAAAAGGGGTACAA
GGGTGTGTGGGCCGGCACTGGCATCATGACCACGCGCTGCCCTTGCGGCGCCAACATCTC
TGGCAATGTCCGCCTGGTCATAGCTGTTTCCTGTGAGACGTATCA
>JXAB5TC01CCDKI rank=0002804 x=843.0 y=3872.0 length=405
TCTCTATGCGGTTGTAAAACGACGGCCAGTAAACCACGTCGCCCCTACTCACTACGTGAC
GGAGTCGGATGCGTCGCAGCGTGTGACCCAACTACTTGGCTCTCTTACTATAACCAGCCT
ACTCAGAAGACTCCACAATTGGATAACTGAGGACTGCCCCATCCCATGCTCCGGATCCTG
GCTCCGCGACGTGTGGGACTGGGTTTGCACCATCTTGACAGACTTCAAAAATTGGCTGAC
CTCTAAATTGTTCCCCAAGCTGCCCGGCCTCCCCTTCATCTCTTGTCAAAAGGGGTACAA
GGGTGTGTGGGCCGGCACTGGCATCATGACCACGCGCTGCCCTTGCGGCGCCAACATCTC
TGGCAATGTCCGCCTGGTCATAGCTGTTTCCTGTGCGCATAGAGA
>JXAB5TC01AWQC7 rank=0002805 x=255.0 y=2793.0 length=423
TGATACGTCTGTTGTAAAACGACGGCCAGTTGACCACGCGCTGCCCTTGCGGCGCCAACA
TCTCTGGCAATGTCCGCCTGGGCTCTATGAGGATCACAGGGCCTAAAACCTGCATGAACA
CCTGGCAGGGGACCTTTCCTATCAATTGCTACACGGAGGGCCAGTGCGCGCCGAAACCCC
CCACGAACTACAAGACCGCCATCTGGAGGGTGGCGGCCTCGGAGTACGCGGAGGTGACGC
AGCATGGGTCGTACTCCTATGTAACAGGACTGACCACTGACAATCTGAAAATTCCTTGCC
AACTACCTTCTCCAGAGTTTTTCTCCTGGGTGGACGGTGTGCAGATCCATAGGTTTGCAC
CCACACCAAAGCCGTTTTTCCGGGATGAGGTCTGGTCATAGCTGTTTCCTGTGAGACGTA
TCA
>JXAB5TC01B4HX1 rank=0002806 x=754.0 y=839.0 length=443
TGATACGTCTGTTGTAAAACGACGGCCAGTACATCACGGCGGAGACTGCGGCGCGGCGCT
TGGCACGGGGATCACCTCCATCTGAGGCGAGTTCCTCAGTGAGCCAGCTATCAGCACCGT
CGCTGCGGGCCACCTGCACCACCCACAGCAACACCTATGACGTGGACATGGTCGATGCCA
ACCTGCTCATGGAGGGCGGTGTGGCTCAGACAGAGCCTGAGTCCAGGGTGCCCGTTCTGG
ACTTTCTCGAGCCAATGGCCGAGGAAGAGAGCGACCTTGAGCCCTCAATACCATCGGAGT
GCATGCTCCCCAGGAGCGGGTTTCCACGGGCCTTACCGGCTTGGGCACGGCCTGACTACA
ACCCGCCGCTCGTGGAATCGTGGAGGAGGCCAGATTACCAACCGCCCACCGTTGGTCATA
GCTGTTTCCTGTGAGACGTATCA
>JXAB5TC01DLRT9 rank=0002807 x=1361.0 y=159.0 length=441
TATACGTCTGTTGTAAAACGACGGCCAGTACATCACGGCGGAGACTGCGGCGCGGCGCTT
GGCACGGGGATCACCTCCATCTGAGGCGAGCTCCTCAGTGAGCCAGCTATCAGCACCGTC
GCTGCGGGCCACCTGCACCACCCACAGCAACACCTATGACGTGGACATGGTCGATGCCAA
CCTGCTCATGGAGGGCGGTGTGGTTCAGACAGAGCCTGAGTCCAGGGTGCCCGTTCTGGA
CTTTCTCGAGCCAATGGCCGAGGAAGAGAGCGACCTTGAGCCCTCAATACCATCGGAGTG
CATGCTCCCCAGGAGCGGGTTTCCACGGGCCTTACCGGCTTGGGCACGGCCTGACTACAA
CCCGCCGCTCGTGGAATCGTGGAGGAGGCCAGATTACCAACCGCCACCGTTGGTCATAGC
TGTTTCCTGTGAGACGTATCA
>JXAB5TC01CJKS4 rank=0002809 x=925.0 y=3974.0 length=401
TCTCTATGCGCACAGGAAACAGCTATGACCAGGCGGACATTGCCAGAGATGTTGGCGCCG
CAAGGGCAGCGCGTGGTCATGATGCCAGTGCCGGCCCACACACCCTTGTACCCCTTTTGA
CAAGAGATGAAGGGGAGGCCGGGCAGCTTGGGGAACAATTTAGAGGTCAGCCAATTTTTG
AAGTCTGTCAAGATGGTGCAAACCCAGTCCCACACGTCGCGGAGCCAGGATCCGGAGCAT
GGGATGGGGCAGTCCTCAGTTATCCAATTGTGGAGTCTTCTGAGTAGGCTGGTTATAGTA
AGAGAGCCAAGTAGTTGGGTCACACGCTGCGACGCATCCGACTCCGTCACGTAGTGAGTA
GGCGACGTGGTTTACTGGCCGTGTTTTACAACCGCAAGAGA
>JXAB5TC01DRQFK rank=0002815 x=1428.0 y=3838.0 length=405
TGATACGTCTGTTGTAAAACGACGGCCAGTAAACCACGTCGCCCCTACTCACTACGTGAC
GGAGTCGGATGCTTCGCAGCGTGTGACCCAACTACTTGGCTCTCTTACTATAACCAGCCT
ACTCAGAAGACTCCACAATTGGATAACTGAGGACTGCCCCATCCCATGCTCCGGATCCTG
GCTCCGCGACGTGTGGGACTGGGTTTGCACCATCTTGACAGACTTCAAAAATTGGCTGAC
CTCTAAATTGTTCCCCAAGCTGCCCGGCCTCCCCTTCATCTCTTGTCAAAAGGGGTACAA
GGGTGTGTGGGCCGGCACTGGCATCATGACCACGCGCTGCCCTTGCGGCGCCAACATCTC
TGGCAATGTCCGCCTGGTCATAGCTGTTTCCTGTGAGACGTATCA
>JXAB5TC01DOUDQ rank=0002818 x=1396.0 y=60.0 length=404
TCTCTATGCGGTTGTAAACGACGGCCAGTAAACCACGTCGCCCCTACTCACTACGTGACG
GAGTCGGATGCGTCGCAGCGTGTGACCCAACTACTTGGCTCTCTTACTATAACCAGCCTA
CTCAGAAGACTCCACAATTGGATAACTGAGGACTGCCCCATCCCATGCTCCGGATCCTGG
CTCCGCGACGTGTGGGACTGGGTTTGCACCATCTTGACAGACTTCAAAAATTGGCTGACC
TCTAAATTGTTCCCCAAGCTGCCCGGCCTCCCCTTCATCTCTTGTCAAAAGGGGTACAAG
GGTGTGTGGGCCGGCACTGGCATCATGACCACGCGCTGCCCTTGCGGCGCCAACATCTCT
GGCAATGTCCGCCTGGTCATAGCTGTTTCCTGTGCGCATAGAGA
>JXAB5TC01CQEJJ rank=0002819 x=1003.0 y=2957.0 length=406
TGATACGTCTGTTGTAAAACGACGGCCAGTAAACCACGTCGCCCCACTCACTACGTGACG
GAGTCGGATGCGTCGCAGCGTGTGACCCAACTACTTGGCTCTCTTACTATAACCAGCCTA
CTCAGGAGACTCCACAATTGGATAACTGAGGACTGCCCCATCCCATGCTCCGGATCCTGG
CTCCGCGACGTGTGGGACTGGGTTTGCACCATCTTGACAGACTTACAAAAATTGGCTGAC
CTCTAAATTCGTTCCCCAAGCTGCCCGGCCTCCCCTTCATCTCTTGTCAAAAGGGGTACA
AGGGTGTGTGGGCCGGCACTGGCATCATGACCACGCGCTGCCCTTGCGGCGCCAACATCT
CTGGCAATGTCCGCCTGGTCATAGCTGTTTCCTGTGAGACGTATCA
>JXAB5TC01DB91K rank=0002826 x=1252.0 y=3654.0 length=443
TGATACGTCTGTTGTAAAACGACGGCCAGTACATCACGGCGGAGACTGCGGCGCGGCGCT
TGGCACGGGGATCACCTCCATCTGAGGCGAGCTCCTCAGTGAGCCAGCTATCAGCACCGT
CGCTGCGGGCCACCTGCACCACCCACAGCAACACCTATGACGTGGACATGGTCGATGCCA
ACCTGCTCATGGAGGGCGGTGTGGCTCAGACAGAGCCTGAGTCCAGGGTGCCCGTTCTGG
ACTTTCTCGAGCCAATGGCCGAGGAAGAGAGCGACCTTGAGCCCTCAATACCATCGGAGT
GCATGCTCCCCAGGAGCGGGTTTCCACGGGCCTTACCGGCTTGGGCACGGCCTGACTACA
ACCCGCCGCTCGTGGAATCGTGGAGGAGGCCAGATTACCAACCGCCCACCGTTGGTCATA
GCTGTTTCCTGTGAGACGTATCA
>JXAB5TC01DS097 rank=0002827 x=1443.0 y=3117.0 length=467
TGATACGTCTCACAGGAAACGCTATGCCAACGGTGGGCGGTTGGTAATCTGGCCTCCTCC
ACGATTCCACGAGCGGCGGGTTGTAGTCAGGCCGTGCCCAAGCCGGTAAGGCCCGTGGAA
ACCCGCTCCTGGGGAGCATGCACTCCGATGGTATTGAGGGCTCAAGGTCGCTCTCTTCCT
CGGCCATTGGCTCGAGAAAGTCCAGAACGGGCACCCTGGACTCAGGCTCTGTCTGAGCCA
CACCGCCCTCCATGAGCAGGTTGGCATCGACCATGTCCACGTCATAGGTGTTGCGGTGGG
TGGTGCAAGTGGCCCGCAGCGACGGTGCTGATAGCTGGCTCACTGAGGAGCTCGCCTCAG
ATGGAGGTGATCCCCGTGCCAAGCGCCGCGCCGCAGTCTCCGCCGTGATGTACTGGCCGT
CGTTTACAACAGACGATCACTGATGGCGNGAGNGGACGGTCGATACG
>JXAB5TC01BP33C rank=0002831 x=590.0 y=1446.0 length=423
TGATACGTCTGTTGTAAAACGACGGCCAGTTGACCACGCGCTGCCCTTGCGGCGCCGACA
TCTCTGGCAATGTCCGCCTGGGCTCTATGAGGATCACAGGGCCTAAAACCTGCATGAACA
CCTGGCAGGGGACCTTTCCTATCAATTGCTACACGGAGGGCCAGTGCGCGCCGAAACCCC
CCACGAACTACAAGACCGCCATCTGGAGGGTGGCGGCCTCGGAGTACGCGGAGGTGACGC
AGCATGGGTCGTACTCCTATGTAACAGGACTGACCACTGACAATCTGAAAATTCCTTGCC
AACTACCTTCTCCAGAGTTTTTCTCCTGGGTGGACGGTGTGCAGATCCATAGGTTTGCAC
CCACACCAAAGCCGTTTTTCCGGGATGAGGTCTGGTCATAGCTGTTTCCTGTGAGACGTA
TCA
>JXAB5TC01AV353 rank=0002833 x=248.0 y=2697.0 length=423
TGATACGTCTGTTGTAAAACGACGGCCAGTTGACCACGCGCTGCCCTTGCGGCGCCAACA
TCTCTGGCAATGTCCGCCTGGGCTCTATGAGGATCACAGGGCCTAAAACCTGCATGAACA
CCTGGCAGGGGACCTTTCCTATCAATTGCTACACGGAGGGCCAGTGCGCGCCGAAACCCC
CCACGAACTACAAGACCGCCATCTGGAGGGTGGCGGCCTCGGAGTACGCGGAGGTGACGC
AGCATGGGTCGTACTCCTATGTAACAGGACTGACCACTGACAATCTGAAAATTCCTTGCC
AACTACCTTCTCCAGAGTTTTTCTCCTGGGTGGACGGTGTGCAGATCCATAGGTTTGCAC
CCACACCAAAGCCGTTTTTCCGGGATGAGGTCTGGTCATAGCTGTTTCCTGTGAGACGTA
TCA
>JXAB5TC01BW2MI rank=0002834 x=669.0 y=2552.0 length=405
TGATACGTCTGTTGTAAAACGACGGCCAGTAAACCACGTCGCCCCTACTCACTACGTGAC
GGAGTCGGATGCGTCGCAGCGTGTGACCCAACTACTTGGCTCTCTTACTATAACCAGCCT
ACTCAGAAGACTCCACAATTGGATAACTGAGGACTGCCCCATCCCATGCTCCGGATCCTG
GCTCCGCGACGTGTGGGACTGGGTTTGCACCATCTTGACAGACTTCAAAAATTGGCTGAC
CTCTAAATTGTTCCCCAAGCTGCCCGGCCTCCCCTTCATCTCTTGTCAAAAGGGGTACAA
GGGTGTGTGGGCCGGCACTGGCATCATGACCACGCGCTGCCCTTGCGGCGCCAACATCTC
TGGCAATGTCCGCCTGGTCATAGCTGTTTCCTGTGAGACGTATCA
>JXAB5TC01DETZ0 rank=0002837 x=1281.0 y=4046.0 length=407
TCTCTATGCGGTTGTAAAACGACGGCCAGTAAACCACGTCGCCNCCCTACTCACTACGTG
ACGGAGTCGGATGCGTCGCAGCGTGTGACCCAACTACTTGGCTCTCTTACTATAACCAGC
CTACTCAGAAGACTCCACAATTGGATAACTGAGGACTGCCCCATCCCATGCTCCGGATCC
TGGCTCCGCGACGTGTGGGACTGGGTTTGCACCATCTTGACAGACTTCAAAAATTGGCTG
ACCTCTAAATTGTTCCCCAAGCTGCCCGGCCTCCCCTTCATCTCTTGTCAAAAGGGGTAC
AAGGGTGTGTGGGCCGGCACTGGCATCATGACCACGCGCTGCCCTTGCGGCGCCAACATC
TCTGGCAATGTCCGCCTGGTCATAGCTGTTTCCTGTGCGCATAGAGA
>JXAB5TC01DTI1B rank=0002838 x=1449.0 y=1549.0 length=405
TGATACGTCTCACAGGAAACAGCTATGACCAGGCGGACATTGCCAGAGATGTTGGCGCCG
CAAGGGCAGCGCGTGGTCATGATGCCAGTGCCGGCCCACACACCCTTGTACCCCTTTTGA
CAAGAGATGAAGGGGAGGCCGGGCAGCTTGGGGAACAATTTAGAGGTCAGCCAATTTTTG
AAGTCTGTCAAGATGGTGCAAACCCAGTCCCACACGTCGCGGAGCCAGGATCCGGAGCAT
GGGATGGGGCAGTCCTCAGTTATCCAATTGTGGAGTCTTCTGAGTAGGCTGGTTATAGTA
AGAGAGCCAAGTAGTTGGGTCACACGCTGCGACGCATCCGACTCCGTCACGTAGTGAGTA
GGGGCGACGTGGTTTACTGGCCGTCGTTTTACAACAGACGTATCA
>JXAB5TC01BTKUF rank=0002839 x=629.0 y=3381.0 length=404
TGATACGTCTGTTGTAAAACGACGGCCAGTAACCACGTCGCCCCTACTCACTACGTGACG
GAGTCGGATGCGTCGCAGCGTGTGACCCAACTACTTGGCTCTCTTACTATAACCAGCCTA
CTCAGAAGACTCCACAATTGGATAACTGAGGACTGCCCCATCCCATGCTCCGGATCCTGG
CTCCGCGACGTGTGGGACTGGGTTTGCACCATCTTGACAGACTTCAAAAATTGGCTGACC
TCTAAATTGTTCCCCAAGCTGCCCGGCCTCCCCTTCATCTCTTGTCAAAAGGGGTACAAG
GGTGTGTGGGCCGGCACTGGCATCATGACCACGCGCTGCCCTTGCGGCGCCAACATCTCT
GGCAATGTCCGCCTGGTCATAGCTGTTTCCTGTGAGACGTATCA
>JXAB5TC01B801W rank=0002842 x=805.0 y=3330.0 length=424
TCTCTATGCGCACAGGAAACAGCTATGACCAGACCTCATCCCGGAAAAACCGGCTTTGGT
GTGGGTGCAAACCTATGGATCTGCACACCGTCCACCCAGGAGAAAAACTCTGGAGAAGGT
AGTTGGCAAGGAATTTTCAGATTGTCAGTGGTCAGTCCTGTTACATAGGAGTACGACCCA
TGCTGCGTCACCTCCGCGTACTCCGAGGCCGCCACCCTCCAGATGGCGGTCTTGTAGTTC
GTGGGGGGTTTCGGCGCGCACTGGCCCTCCGTGTAGCAATTGATAGGAAAGGTCCCCTGC
CAGGTGTTCATGCAGGTTTTAGGCCCTGTGATCCTCATAGCGCCCAGGCGGACATTGCCA
GAGATGTTGGCGCCGCAAGGGCAGCGCGTGGTCAACTGGCCGTCGTTTTACAACCGCATA
GAGA
>JXAB5TC01DSJ77 rank=0002849 x=1438.0 y=1493.0 length=443
TGATACGTCTGTTGTAAAACGACGGCCAGTACATCACGGCGGAGACTGCGGCGCGGCGTT
TGGCACGGGGATCACCTCCATCTGAGGCGAGCTCCTCAGTGAGCCAGCTATCAGCACCGT
CGCTGCGGGCCACCTGCACCACCCACAGCAACACCTATGACGTGGACATGGTCGATGCCA
ACCTGCTCATGGAGGGCGGTGTGGCTCAGACAGAGCCTGAGTCCAGGGTGCCCGTTCTGG
ACTTTCTCGAGCCGATGGCCGAGGAAGAGAGCGACCTTGAGCCCTCAATACCATCGGAGT
GCATGCTCCCCAGGAGCGGGTTTCCACGGGCCTTACCGGCTTGGGCACGGCCTGACTACA
ACCCGCCGCTCGTGGAATCGTGGAGGAGGCCAGATTACCAACCGCCCACCGTTGGTCATA
GCTGTTTCCTGTGAGACGTATCA
>JXAB5TC01BNR0O rank=0002850 x=563.0 y=3078.0 length=405
TCTCTATGCGCACAGGAAACAGCTATGACCAGGCGGACATTGCCAGAGATGTTGGCGCCG
CAAGGGCAGCGCGTGGTCATGATGCCAGTGCCGGCCCACACACCCTTGTACCCCTTTTGA
CAAGAGATGAAGGGGAGGCCGGGCAGCTTGGGGAACAATTTAGAGGTCAGCCAATTTTTG
AAGTCTGTCAAGATGGTGCAAACCCAGTCCCACACGTCGCGGAGCCAGGATCCGGAGCAT
GGGATGGGGCAGTCCTCAGTTATCCAATTGTGGAGTCTTCTGAGTAGGCTGGTTATAGTA
AGAGAGCCAAGTAGTTGGGTCACACGCTGCGACGCATCCGACTCCGTCACGTAGTGAGTA
GGGGCGACGTGGTTTACTGGCCGTCGTTTTACAACCGCATAGAGA
>JXAB5TC01BYQHU rank=0002852 x=688.0 y=2320.0 length=403
TCTCTATGCGCACAGGAAACAGCTATGCCAGGCGGACATTGCCAGAGATGTTGGCGCCGC
AAGGGCAGCGCGTGGTCATGATGCCAGTGCCGGCCCACACACCCTTGTACCCCTTTTGAC
AAGAGATGAAGGGGAGGCCGGGCAGCTTGGGGAACAATTTAGAGGTCAGCCAATTTTTGA
AGTCTGTCAAGATGGTGCAAACCCAGTCCCACACGTCGCGGAGCCAGGATCCGGAGCATG
GGATGGGGCAGTCCTCAGTTATCCAATTGTGGAGTCTTCTGAGTAGGCTGGTTATAGTAA
GAGAGCCAAGTAGTTGGGTCACACGCTGCGACGCATCCGACTCCGTCACGTAGTGAGTAG
GGGCGCGTGGTTTACTGGCCGTCGTTTTACAACCGCATAGAGA
>JXAB5TC01C3H9L rank=0002854 x=1152.0 y=4007.0 length=405
TCTCTATGCGGTTGTAAAACGACGGCCAGTAAACCACGTCGCCCCTACTCACTACGTGAC
GGAGTCGGATGCGTCGCAGCGTGTGACCCAACTACTTGGCTCTCTTACTATAACCAGCCT
ACTCAGAAGACCTCCACAATTGGATAACTGAGGACTGCCCCATCCCATGCTCCGGATCCT
GGCTCCGCGACGTGTGGGACTGGGTTTGCACCATCTTGACAGACTTCAAAAATTGGCTGA
CCTCTAAATTGTTCCCCAAGCTGCCCGGCCTCCCCTTCATCTCTTGTCAAAAGGGGTACA
AGGGTGTGTGGGCCGGCACTGGCATCATGACCACGCGCTGCCCTTGCGGCGCCAACATCT
CTGGCAATGTCGCCTGGTCATAGCTGTTTCCTGTGCGCATAGAGA
>JXAB5TC01BTCTG rank=0002858 x=627.0 y=1170.0 length=405
TCTCTATGCGCACAGGAAACAGCTATGACCAGGCGGACATTGCCAGAGATGTTGGCGCCG
CAAGGGCAGCGCGTGGTCATGATGCCAGTGCCGGCCCACACACCCTTGTACCCCTTTTGA
CAAGAGATGAAGGGGAGGCCGGGCAGCTTGGGGAACAATTTAGAGGTCAGCCAATTTTTG
AAGTCTGTCAAGATGGTGCAAACCCAGTCCCACACGTCGCGGAGCCAGGATCCGGAGCAT
GGGATGGGGCAGTCCTCAGTTATCCAATTGTGGAGTCTTCTGAGTAGGCTGGTTATAGTA
AGAGAGCCAAGTAGTTGGGTCACACGCTGCGACGCATCCGACTCCGTCACGTAGTGAGTA
GGGGCGACGTGGTTTACTGGCCGTCGTTTTACAACCGCATAGAGA
>JXAB5TC01CTYJ4 rank=0002862 x=1044.0 y=930.0 length=405
TGATACGTCTGTTGTAAAACGACGGCCAGTAAACCACGTCGCCCCTACTCACTACGTGAC
GGAGTCGGATGCGTCGCAGCGTGTGACCCAACTACTTGGCTCTCTTACTATAACCAGCCT
ACTCAGAAGACTCCACAATTGGATAACTGAGGACTGCCCCATCCCATGCTCCGGATCCTG
GCTCCGCGACGTGTGGGACTGGGTTTGCACCATCTTGACAGACTTCAAAAATTGGCTGAC
CTCTAAATTGTTCCCCAAGCTGCCCGGCCTCCCCTTCATCTCTTGTCAAAAGGGGTACAA
GGGTGTGTGGGCCGGCACTGGCATCATGACCACGCGCTGCCCTTGCGGCGCCAACATCTC
TGGCAATGTCCGCCTGGTCATAGCTGTTTCCTGTGAGACGTATCA
>JXAB5TC01DMK01 rank=0002863 x=1370.0 y=1123.0 length=427
TGATACGTCTGTTGTAAAACGACGGCCAGTTGACCCGCGCTGCCCTTCGTCGGCGCCAAC
CATCTCTGGCAATGTCCGCCTGGGCGTCTATGAGGATCACAGGGCCGTAAAACCTAGCAT
GAACACCTGGCAGGGGACCGTTTCCTATCAATTGCTACACGGAGGGCCAGTGCGCGCCGA
AACCCCCCACCGAACTACAAGACCGCCATCTGGAGGGTGGCGGCCTCGGAGTACGCGGAG
GTGACGCAGCATGGGTCGTACTCCTATGTAACAGGACTGACCACTGACAATCTGAAAATT
CCTTGCCAACTACCTTCTCCAGAGTTTTTCTCCTGGGTGGACGGTGTGCAGATCCATAGG
TTTGCACCCACACCAAAGCCGTTTTTCGGGATGAGGTCTGGTATGCTGTTTCCTGTGAGA
CGTATCA
>JXAB5TC01A56VG rank=0002866 x=363.0 y=1722.0 length=405
TCTCTATGCGCACAGGAAACAGCTATGACCAGGCGGACATTGCCAGAGATGTTGGCGCCG
CAAGGGCAGCGCGTGGTCATGATGCCAGTGCCGGCCCACACACCCTTGTACCCCTTTTGA
CAAGAGATGAAGGGGAGGCCGGGCAGCTTGGGGAACAATTTAGAGGTCAGCCAATTTTTG
AAGTCTGTCAAGATGGTGCAAACCCAGTCCCACACGTCGCGGAGCCAGGATCCGGAGCAT
GGGATGGGGCAGTCCTCAGTTATCCAATTGTGGAGTCTTCTGAGTAGGCTGGTTATAGTA
AGAGAGCCAAGTAGTTGGGTCACACGCTGCGACGCATCCGACTCCGTCACGTAGTGAGTA
GGGGCGAAGTGGTTTACTGGCCGTCGTTTTACAACCGCATAGAGA
>JXAB5TC01CVDRL rank=0002868 x=1060.0 y=1759.0 length=442
TGATACGTCGTTGTAAAACGACGGCCAGTACATCACGGCGGAGACTGCGGCGCGGCGCTT
GGCACGGGGATCACCTCCATCTGAGGCGAGCTCCTCAGTGAGCCAGCTATCAGCACCGTC
GCTGCGGGCCACCTGCACCACCCACAGCAACACCTATGACGTGGACATGGTCGATGCCAA
CCTGCTCATGGAGGGCGGTGTGGCTCAGACAGAGCCTGAGTCCAGGGTGCCCGTTCTGGA
CTTTCTCGAGCCAATGGCCGAGGAAGAGAGCGACCTTGAGCCCTCAATACCATCGGAGTG
CATGCTCCCCAGGAGCGGGTTTCCACGGGCCTTACCGGCTTGGGCACGGCCTGACTACAA
CCCGCCGCTCGTGGAATCGTGGAGGAGGCCAGATTACCAACCGCCCACCGTTGGTCATAG
CTGTTTCCTGTGAGACGTATCA
>JXAB5TC01CCD8A rank=0002871 x=844.0 y=632.0 length=422
TGATACGTCTGTCGTAAAACGACGGCCAGTTGACACGCGCTGCCCTTGCGGCGCCAACAT
CTCTGGCAATGTCCGCCTGGGCTCTATGAGGATCACAGGGCCTAAAACCTGCATGAACAC
CTGGCAGGGGACCTTTCCTATCAATTGCTACACGGAGGGCCAGTGCGCGCCGAAACCCCC
CACGAACTACAAGACCGCCATCTGGAGGGTGGCGGCCTCGGAGTACGCGGAGGTGACGCA
GCATGGGTCGTACTCCTATGTAACAGGACTGACCACTGACAATCTGAAAATTCCTTGCCA
ACTACCTTCTCCAGAGTTTTTCTCCTGGGTGGACGGTGTGCAGATCCATAGGTTTGCACC
CACACCAAAGCCGTTTTTCCGGGATGAGGTCTGGTCATAGCTGTTTCCTGTGAGACGTAT
CA
>JXAB5TC01B4AVH rank=0002876 x=751.0 y=3963.0 length=443
TCTCTATGCGCACAGGAAACAGCTATGACCAACGGTGGGCGGTTGGTAATCTGGCCTCCT
CCACGATTCCACGAGCGGCGGGTTGTAGTCAGGCCGTGCCCAAGCCGGTAAGGCCCGTGG
AAACCCGCTCCTGGGGAGCATGCACTCCGATGGTATTGAGGGCTCAAGGTCGCTCTCTTC
CTCGGCCATTGGCTCGAGAAAGTCCAGAACGGGCACCCTGGACTCAGGCTCTGTCTGAGC
CACACCGCCCTCCATGAGCAGGTTGGCATCGACCATGTCCACGTCATAGGTGTTGCTGTG
GGTGGTGCAGGTGGCCCGCAGCGACGGTGCTGATAGCTGGCTCACTGAGGAGCTCGCCTC
AGATGGAGGTGATCCCCGTGCCAAGCGCCGCGCCGCAGTCTCCGCCGTGATGTACTGGCC
GTCGTTTTACAACCGCATAGAGA
>JXAB5TC01BSVVM rank=0002878 x=621.0 y=3792.0 length=405
TGATACGTCTCACAGGAAACAGCTATGACCAGGCGGACATTGCCAGAGATGTCGGCGCCG
CAAGGGCAGCGCGTGGTCATGATGCCAGTGCCGGCCCACACACCCTTGTACCCCTTTTGA
CAAGAGATGAAGGGGAGGCCGGGCAGCTTGGGGAACAATTTAGAGGTCAGCCAATTTTTG
AAGTCTGTCAAGATGGTGCAAACCCAGTCCCACACGTCGCGGAGCCAGGATCCGGAGCAT
GGGATGGGGCAGTCCTCAGTTATCCAATTGTGGAGTCTTCTGAGTAGGCTGGTTATAGTA
AGAGAGCCAAGTAGTTGGGTCACACGCTGCGACGCATCCGACTCCGTCACGTAGTGAGTA
GGGGCGACGTGGTTTACTGGCCGTCGTTTTACAACAGACGTATCA
>JXAB5TC01DUPAB rank=0002880 x=1462.0 y=3057.0 length=401
TGATACGTCTGTTGTAACGCGCCAGTAAACCACGTCGCCCCTACTCACTACGTGACGGAG
TCAGATGCGTCGCAGCGTGTGACCCAACTACTTGGCTCTCTTACTATAACCAGCCTACTC
AGAAGACTCCACAATTGGATAACTGAGGACTGCCCCATCCCATGCTCCGGATCCTGGTTC
CGCGACGTGTGGGACTGGGTTTGCACCATCTTGACAGACTTCAAAAATTGGCTGACCTCT
AAATTGTTCCCCAAGCTGCCCGGCCTCCCCTTCATCTCTTGTCAAAAGGGGTACAAGGGT
GTGTGGGCCGGCACTGGCATCATGACCACGCGCTGCCCTTGCGGCGCCAACATCTCTGGC
AATGTCCGCCTGGTCATAGCTGTTTCCTGTGAGACGTATCA
>JXAB5TC01DOK7C rank=0002882 x=1393.0 y=454.0 length=422
TCTCTATGCGCACAGGAAACAGCTATGACCAGACCTCATCCGGAAAAACGGCTTTGGTGT
GGGTGCAAACCTATGGATCTGCACACCGTCCACCCAGGAGAAAAACTCTGGAGAAGGTAG
TTGGCAAGGAATTTTCAGATTGTCAGTGGTCAGTCCTGTTACATAGGAGTACGACCCATG
CTGCGTCACCTCCGCGTACTCCGAGGCCGCCACCCTCCAGATGGCGGTCTTGTAGTTCGT
GGGGGGTTTCGGCGCGCACTGGCCCTCCGTGTAGCAATTGATAGGAAAGGTCCCCTGCCA
GGTGTTCATGCAGGTTTTAGGCCCTGTGATCCTCATAGAGCCCAGGCGGACATTGCCAGA
GATGTTGGCGCCGCAAGGGCAGCGCGTGGTCAACTGGCCGTCGTTTTACAACCGCATAGA
GA
>JXAB5TC01BIBPH rank=0002883 x=501.0 y=2611.0 length=443
TGATACGTCTGTTGTAAAACGACGGCCAGTACATCACGGCGGAGACTGCGGCGCGGCGCT
TGGCACGGGGATCACCTCCATCTGAGGCGAGCTCCTCAGTGAGCCAGCTATCAGCACCGT
CGCTGCGGGCCACCTGCACCACCCACAGCAACACCTATGACCGTGGACATGGTCGATGCC
AACCTGCTCATGGAGGGCGGTGTGGCTCAGACAGAGCCTGAGTCCAGGGTGCCCGTTCTG
GACTTTCTCGAGCCAATGGCCGAGGAAGAGAGCGACCTTGAGCCCTCAATACCATCGGAG
CGCATGCTCCCCAGGAGCGGGTTTCCACGGGCCTTACCGGCTTGGGCACGGCCTGACTAC
AACCCGCCGCTCGTGGAATCGTGGAGGAGGCCAGATTACCAACCGCCCACCGTTGGTCAT
AGCTGTTTCCNGTGAGCGTATCA
>JXAB5TC01BEM0A rank=0002887 x=459.0 y=2664.0 length=405
TGATACGTCTGTTGTAAAACGACGGCCAGTAAACCACGTCGCCCCTACTCACTACGTGAC
GGAGTCGGATGCGTCGCAGCGTGTGACCCAACTACTTGGCTCTCTTACTATAACCAGCCT
ACTCAAAAGACTCCACAATTGGATAACTGAGGACTGCCCCATCCCATGCTCCGGATCCTG
GCTCCGCGACGTGTGGGACTGGGTTTGCACCATCTTGACAGACTTCAAAAATTGGCTGAC
CTCTAAATTGTTCCCCAAGCTGCCCGGCCTCCCCTTCATCTCTTGTCAAAAGGGGTACAA
GGGTGTGTGGGCCGGCACTGGCATCATGACCACGCGCTGCCCTTGCGGCGCCAACATCTC
TGGCAATGTCCGCCTGGTCATAGCTGTTTCCTGTGAGACGTATCA
>JXAB5TC01CTBGE rank=0002890 x=1036.0 y=3756.0 length=405
TGATACGTCTGTTGTAAAACGACGGCCAGTAAACCACGTCGCCCCTACTCACTACGTGAC
GGAGTCGGATGCGTCGCAGCGTGTGACCCAACTACTTGGCTCTCTTACTATAACCAGCCT
ACTCAGAAGACTCCACAATTGGATAACTGAGGACTGCCCCATCCCATGCTCCGGATCCTG
GCTCCGCGACGTGTGGGACTGGGTTTGCACCATCTTGACAGACTTCAAAAATTGGCTGAC
CTCTAAATTGTTCCCCAAGCTGCCCGGCCTCCCCTTCATCTCTTGTCAAAAGGGGTACAA
GGGTGTGTGGGTCGGCACTGGCATCATGACCACGCGCTGCCCTTGCGGCGCCAACATCTC
TGGCAATGTCCGCCTGGTCATAGCTGTTTCCTGTGAGACGTATCA
>JXAB5TC01CDGK0 rank=0002896 x=856.0 y=1186.0 length=421
TCTCTATGCGCACAGGAAACAGCTATGACCAGACCTCATCCCGAAAAACGGCTTTGGTGT
GGGTGCAAACCTATGGATCTGCACACCGTCCACCCAGGAGAAAAACTCTGGAGAAGGTAG
TTGGCAAGGAATTTTCAGATTGTCAGTGGTCAGTCCTGTTACATAGGAGTACGACCCATG
CTGCGTCACCTCCGCGTACTCCGAGGCCGCCACCCTCCAGATGGCGGTCTTGTAGTTCGT
GGGGGGTTTCGGCGCGCACTGGCCCTCCGTGTAGCAATTGATAGGAAAGGTCCCCTGCCA
GGTGTTCATGCAGGTTTTAGGCCCTGTGATCCTCATAGAGCCCAGGCGGACATTGCCAGA
GATGTTGGCGCCGCAAGGGCAGCGCGTGGTCAACTGGCCGTCGTTTACAACCGCATAGAG
A
>JXAB5TC01BRMKW rank=0002897 x=607.0 y=2430.0 length=422
TCTCTATGCGCACAGGAAACAGCTATGACCAGACCTCATCCCGGAAAACCGGCTTTGGTG
TGGGTGCAAACCTATGGATCTGCACACCGTCCACCCAGGAGAAAAACTCTGGAGAAGGTA
GTTGGCAAGGAATTTTCAGATTGTCAGTGGTCAGTCCTGTTACATAGGAGTACGACCCAT
GCTGCGTCACCTCCGCGTACTCCGAGGCCGCCACCCTCCAGATGGCGGTCTTGTAGTTCG
TGGGGGGTTTCGGCGCGCACTGGCCCTCCGTGTAGCAATTGATAGGAAAGGTCCCCTGCC
AGGTGTTCATGCAGGTTTTAGGCCCTGTGATCCTCATAGAGCCCAGGCGGACATTGCCAG
AGATGTTGGCGCCGCAAGGGCAGCGCGTGTCAACTGGCCGTCGTTTTACAACCGCATAGA
GA
>JXAB5TC01CCJSE rank=0002899 x=845.0 y=3740.0 length=404
TGATACGTCTGTTGTAAAACGACGGCCGTAAACCACGTCGCCCCTACTCACTACGTGACG
GAGTCGGATGCGTCGCAGCGTGTGACCCAACTACTTGGCTCTCTTACTATAACCAGCCTA
CTCAGAAGACTCCACAATTGGATAACTGAGGACTGCCCCATCCCATGCTCCGGATCCTGG
CTCCGCGACGTGTGGGACTGGGTTTGCACCATCTTGACAGACTTCAAAAATTGGCTGACC
TCTAAATTGTTCCCCAAGCTGCCCGGCCTCCCCTTCATCTCTTGTCAAAAGGGGTACAAG
GGTGTGTGGGCCGGCACTGGCATCATGACCACGCGCTGCCCTTGCGGCGCCAACATCTCT
GGCAATGTCCGCCTGGTCATAGCTGTTTCCTGTGAGACGTATCA
>JXAB5TC01DMM5V rank=0002901 x=1370.0 y=3889.0 length=404
TGATACGTCTCACAGGAAACAGCTATGACCAGGCGGACATTGCCAGAGATGTTGGCGCCG
CAAGGGCAGCGCGTGGTCATGATGCCAGTGCCGGCCCACACACCCTTGTACCCCTTTTGA
CAAGAGATGAAGGGGAGGCCGGGCAGCTTGGGGAACAATTTAGAGGTCAGCCAATTTTTG
AAGTCTGTCAAGATGGTGCAAACCCAGTCCCACACGTCGCGGAGCCAGGATCCGGAGCAT
GGGATGGGGCAGTCCTCAGTTATCCAATTGTGGAGTCTTCTGAGTAGGCTGGTTATAGTA
AGAGAGCCAAGTAGTTGGGTCACACGCTGCGACGCATCCGACTCCGTCACGTAGTGAGTA
GGGGCACGTGGTTTAACTGGCCGCGTTTTACAACAGACGTATCA
>JXAB5TC01BT6XR rank=0002903 x=636.0 y=3341.0 length=405
TCTCTATGCGGTTGTAAAACGACGGCCAGTAAACCACGTCGCCCCTACTCACTACGTGAC
GGAGTCGGATGCGTCGCAGCGTGTGACCCAACTACTTGGCTCTCTTACTATAACCAGCCT
ACTCAGAAGACTCCACAATTGGATAACTGAGGACTGCCCCATCCCATGCTCCGGATCCTG
GCTCCGCGACGTGTGGGACTGGGTTTGCACCATCTTGACAGACTTCAAAAATTGGCTGAC
CTCTAAATTGTTCCCCAAGCTGCCCGGCCTCCCCTTCATCTCTTGTCAAAAGGGGTACAA
GGGTGTGTGGGCCGGCACTGGCATCATGACCACGCGCTGCCCTTGCGGCGCCAACATCTC
TGGCAATGTCCGCCTGGTCATAGCTGTTTCCTGTGCGCATAGAGA
>JXAB5TC01BABO2 rank=0002904 x=410.0 y=2084.0 length=443
TGATACGTCTGTTGTAAAACGACGGCCAGTACATCACGGCGGAGACTGCGGCGCGGCGCT
TGGCACGGGGATCACCTCCATCTGAGGCGAGCTCCTCAGTGAGCCAGCTATCAGCACCGT
CGCTGCGGACCACCTGCACCACCCACAGCAACACCTATGACGTGGACATGGTCGATGCCA
ACCTGCTCATGGAGGGCGGTGTGGCTCAGACAGAGCCTGAGTCCAGGGTGCCCGTTCTGG
ACTTTCTCGAACCAATGGCCGAGGAAGAGGGCGACCTTGAGCCCTCAATACCATCGGAGT
GCATGCTCCCCAGGAGCGGGTTTCCACGGGCCTTACCGGCTTGGGCACGGCCTGACTACA
ACCCGCCGCTCGTGGAATCGTGGAGGAGGCCAGATTACCAGCCGCCCACCGTTGGTCATA
GCTGTTTCCTGTGAGACGTATCA
>JXAB5TC01DTJTO rank=0002906 x=1449.0 y=2570.0 length=405
TGATACGTCTGTTGTAAAACGACGGCCAGTAAACCACGTCGCCCCTACTCACTACGTGAC
GGAGTCGGATGCGTCGCAGCGTGTGACCCAACTACTTGGCTCTCTTACTATAACCAGCCT
ACTCAGAAGACTCCACAATTGGATAACTGAGGACTGCCCCATCCCATGCTCCGGATCCTG
GCTCCGCGACGTGTGGGACTGGGTTTGCACCATCTTGACAGACTTCAAAAATTGGCTGAC
CTCTAAATTGTTCCCCAAGCTGCCCGGCCTCCCCTTCATCTCTTGTCAAAAGGGGTACAA
GGGTGTGTGGGCCGGCACTGGCATCATGACCACGCGCTGCCCTTGCGGCGCCAACATCTC
TGGCAATGTCCGCCTGGTCATAGCTGTTTCCTGTGAGACGTATCA
>JXAB5TC01C80XC rank=0002907 x=1215.0 y=3422.0 length=422
TGATACGTCTGTTGTAAAACGACGGCCAGTTGACCACGCGCTGCCCTTGCGGCGCCGACA
TCTCTGGCAATGTCCGCCTGGGCTCTATGAGGATCACAGGGCCTAAAACCTGCATGAACA
CCTGGCAGGGGACCTTTCCTATCAATTGCTACACGGAGGGCCAGTGCGCGCCGAAACCCC
CCACGAACTACAAGACCGCCATCTGGAGGGTGGCGGCCTCGGAGTACGCGGAGGTGACGC
AGCATGGGTCGTACTCCTATGTAACAGGACTGACCACTGACAATCTGAAAATTCCTTGCC
AACTACCTTCTCCAGAGTTTTTCTCCTGGGTGGACGGTGTGCAGATCCATAGGTTTGCAC
CCACACCAAAGCCGTTTTTCGGGATGAGGTCTGGTCATAGCTGTTTCCTGTGAGACGTAT
CA
>JXAB5TC01DNCHJ rank=0002909 x=1378.0 y=3941.0 length=443
TGATACGTCTGTTGTAAAACGACGGCCAGTACATCACGGCGGAGACTGCGGCGCGGCGCT
TGGCACGGGGATCACCTCCATCTGAGGCGAGCTCCTCAGTGAGCCAGCTATCAGCACCGT
CGCTGCGGGCCACCTGCACCACCCACAGCAACACCTATGACGTGGACATGGTCGATGCCA
ACCTGCTCATGGAGGGCGGTGTGGCTCAGACAGAGCCTGAGTCCAGGGTGCCCGTTCTGG
ACTTTCTCGAACCAATGGCCGAGGAAGAGAGCGACCTTGAGCCCTCAATACCATCGGAGT
GCATGCTCCCCAGGAGCGGGTTTCCACGGGCCTTACCGGCTTGGGCACGGCCTGACTACA
ACCCGCCGCTCGTGGAATCGTGGAGGAGGCCAGATTACCCAACCGCCCACCGTTGTCATA
GCTGTTTCCTGTGAGACGTATCA
>JXAB5TC01CPOMD rank=0002914 x=995.0 y=2131.0 length=405
TGATACGTCTCACAGGAAACAGCTATGACCAGGCGGACATTGCCAGAGATGTTGGCGCCG
CAAGGGCAGCGCGTGGTCATGATGCCAGTGCCGGCCCACACACCCTTGTACCCCTTTTGG
CAAGAGATGAAGGGGAGGCCGGGCAGCTTGGGGAACAATTTAGAGGTCAGCCAATTTTTG
AAGTCTGTCAAGATGGTGCAAACCCAGTCCCACACGTCGCGGAGCCAGGATCCGGAGCAT
GGGATGGGGCAGTCCTCAGTTATCCAATTGTGGAGTCTTCTGAGTAGGCTGGTTATAGTA
AGAGAGCCAAGTAGTTGGGTCACACGCTGCGACGCATCCGACTCCGTCACGTAGTGAGTA
GGGGCGACGTGGTTTACTGGCCGTCGTTTTACAACAGACGTATCA
>JXAB5TC01BY779 rank=0002916 x=694.0 y=727.0 length=422
TCTCTATGCGGTTGTAAAACGACGGCCAGTTGACCACGCGCTGCCCTTGCGGCGCCGACA
TCTCTGGCAATGTCCGCCTGGGCTCTATGAGGATCACAGGGCCTAAAACCTGCATGAACA
CCTGGCAGGGGACCTTTCCTATCAATTGCTACACGGAGGGCCAGTGCGCGCCGAAACCCC
CCACGAACTACAAGACCGCCATCTGGAGGGTGGCGGCCTCGGAGTACGCGGAGGTGACGC
AGCATGGGTCGTACTCCTATGTAACAGGACTGACCACTGACAATCTGAAAATTCCTTGCC
AACTACCTTCTCCAGAGTTTTTCTCCTGGGTGGACGGTGTGCAGATCCATAGGTTTGCAC
CCACACCAAAGCCGTTTTTCCGGGATGAGGTCTGGTCATAGCTGTTTCCTGTGCGCAAGA
GA
>JXAB5TC01CQ0BU rank=0002918 x=1010.0 y=2520.0 length=443
TGATACGTCTGTTGTAAAACGACGGCCAGTACATCACGGCGGAGACTGCGGCGCGGCGCT
TGGCACGGGGATCACCTCCATCTGAGGCGAGCTCCTCAGTGAGCCAGCTATCAGCACCGT
CGCTGCGGGCCACCTGCACCACCCACAGCAACACCTATGACGTGGACATGGTCGATGCCA
ACCTGCTCATGGAGGGCGGTGTGGCTCAGACAGAGCCTGAGTCCAGGGTGCCCGTTCCGG
ACTTTCCCGAGCCAATGGCCGAGGAAGAGAGCGACCTTGAGCCCTCAATACCATCGGGGT
GCATGCTCCCCAGGAGCGGGTTTCCACGGGCCTTACCGACTTGGGCACGGCCTGACTACA
ACCCGCCGCTCGTGGAATCGTGGAGGAGGCCAGATTACCAACCGCCCACCGTTGGTCATA
GCTGTTTCCTGTGAGACGTATCA
>JXAB5TC01CLP7Z rank=0002921 x=950.0 y=1901.0 length=405
TGATACGTCTGTTGTAAAACGACGGCCAGTAAACCACGTCGCCCCTACTCACTACGTGAC
GGAGTCGGATGCGTCGCAGCGTGTGACCCAACTACTTGGCTCTCTTACTATAACCAGCCT
ACTCAGAAGACTCCACAATTGGATAACTGAGGACTGCCCCATCCCATGCTCCGGATCCTG
GCTCCGCGACGTGTGGGACTGGGTTTGCACCATCTTGACAGACTTCAAAAATTGGCTGAC
CTCTAAATTGTTCCCCAAGCTGCCCGGCCTCCCCTTCATCTCTTGTCAAAAGGGGTACAA
GGGTGTGTGGGCCGGCACTGGCATCATGACCACGCGCTGCCCTTGCGGCGCCAACATCTC
TGGCAATGTCCGCCTGGTCATAGCTGTTTCCTGTGAGACGTATCA
>JXAB5TC01B4B72 rank=0002924 x=752.0 y=1616.0 length=404
TGATACGTCTGTTGTAAAACGACGGCCAGTAAACCACGTCGCCCCTACTCACTACGTGAC
GGAGTCGGATGCGTCGCAGCGTGTGACCCAACTACTTGGCTCTCTTACTATAACCAGCCT
ACTCAGAAGACTCCACAATTGGATAACTGAGGACTGCCCCATCCCATGCTCCGGATCCTG
GCTCCGCGACGTGTGGGACTGGGTTTGCACCATCTTGACAGACTTCAAAAATTGGCTGAC
CTCTAAATTGTTCCCCAAGCTGCCCGGCCTCCCCTTCATCTCTTGTCAAAAGGGGTACAA
GGGTGTGTGGGCCGGCACTGGCATCATGACCACGCGCTGCCCTTGCGGCGCCGACATCTC
TGGCAATGTCCGCTGGTCATAGCTGTTTCCTGTGAGACGTATCA
>JXAB5TC01C56BH rank=0002926 x=1183.0 y=1515.0 length=406
TCTCTATGCGGTTGTAAAACGACGGCCAGTAAACCACGTCCGCCCCTACTCACTACGTGA
CGGAGTCGGATGCGTCGCAGCGTGTGACCCAACTACTTGGCTCTCTTACTATAACCAGCC
TACTCAGAAGACTCCACAATTGGATAACTGAGGACTGCCCCATCCCATGCTCCGGATCCT
GGCTCCGCGACGTGTGGGACTGGGTTTGCACCATCTTGACAGACTTCAAAAATTGGCTGA
CCTCTAAATTGTTCCCCAAGCTGCCCGGCCTCCCCTTCATCTCTTGTCAAAAGGGGTACA
AGGGTGTGTGGGCCGGCACTGGCATCATGACCACGCGCTGCCCTTGCGGCGCCAACATCT
CTGGCAATGTCCGCCTGGTCATAGCTGTTTCCTGTGCGCATAGAGA
>JXAB5TC01CAL3M rank=0002927 x=823.0 y=3536.0 length=404
TGATACGTCTGTTGTAAAACGACGGCCAGTAAACCACGTCGCCCCTACTCACTACGTGAC
GGAGTCGGATGCGTCGCAGCGTGTGACCCAACTACTTGGCTCTCTTACTATAACCAGCTT
ACTCAGAAGACTCCACAATTGGATAACTGAGGACTGCCCCATCCCATGCTCCGGATCCTG
GCTCCGCGACGTGTGGGACTGGGTTTGCACCATCTTGACAGACTTCAAAAATTGGCTGAC
CTCTAAATTGTTCCCCAAGCTGCCCGGCCTCCCCTTCATCTCTTGTCAAAAGGGGTACAA
GGGTGTGTGGGCCGGCACTGGCATCATGACCACGCGCTGCCCTTGCGGCGCCAACATCTC
TGGCAATGTCCGCCGGTCATAGCTGTTTCCTGTGAGACGTATCA
>JXAB5TC01B2UEW rank=0002929 x=735.0 y=1510.0 length=443
TGATACGTCTGTTGTAAAACGACGGCCAGTACATCACGGCGGAGACTGCGGCGCGGCGCT
TGGCACGGGGATCACCTCCATCTGAGGCGAGCTCCTCAGTGAGCCAGCTATCAGCACCGT
CGCTGCGGGCCACCTGCACCACCCACAGCAACACCTATGACGTGGACATGGTCGATGCCA
ACCTGCTCATGGAGGGCGGTGTGGCTCAGACAGAGCCTGAGTCCAGGGTGCCCGTTCTGG
ACTTTCTCGAGCCAATGGCCGAGGAAGAAAGCGACCTTGAGCCCTCAATACCATCGGAGT
GCATGCTCCCCAGGAGCGGGTTTCCACGGGCCTTACCGGCTTGGGCACGGCCTGACTACA
ACCCGCCGCTCGTGGAATCGTGGAGGAGGCCAGATTACCAACCGCCCACCGTTGGTCATA
GCTGTTTCCTGTGAGACGTATCA
>JXAB5TC01BETXV rank=0002931 x=461.0 y=3457.0 length=405
TCTCTATGCGGTTGTAAAACGACGGCCAGTAAACCACGTCGCCCCTACTCACTACGTGAC
GGAGTCGGATGCGTCGCAGCGTGTGACCCAACTACTTGGCTCTCTTACTATAACCAGCCT
ACTCAGAAGACTCCACAATTGGATAACTGAGGACTGCCCCATCCCATGCTCCGGATCCTG
GCTCCGCGACGTGTGGGACTGGGTTTGCACCATCTTGACAGACTTCAAAAATTGGCTGAC
CTCTAAATTGTTCCCCAAGCTGCCCGGCCTCCCCTTCATCTCTTGTCAAAAGGGGTACAA
GGGTGTGTGGGCCGGCACTGGCATCATGACCACGCGCTGCCCTTGCGGCGCCAACATCTC
TGGCAATGTCCGCCTGGTCATAGCTGTTTCCTGTGCGCATAGAGA
>JXAB5TC01BTVYN rank=0002932 x=633.0 y=1405.0 length=405
TGATACGTCTGTTGTAAAACGACGGCCAGTAAACCACGTCGCCCCTACTCACTACGTGAC
GGAGTCGGATGCGTCGCAGCGTGTGACCCAACTACTTGGCTCTCTTACTATAACCAGCCT
ACTCAGAAGACTCCACAATTGGATAACTGAGGACTGCCCCATCCCATGCTCCGGATCCTG
GCTCCGCGACGTGTGGGACTGGGTTTGCACCATCTTGACAGACTTCAAAAATTGGCTGAC
CTCTAAATTGTTCCCCAAGCTGCCCGGCCTCCCCTTCATCTCTTGTCAAAAGGGGTACAA
GGGTGTGTGGGCCGGCACTGGCATCATGACCACGCGCTGCCCTTGCGGCGCCAACATCTC
TGGCAATGTCCGCCTGGTCATAGCTGTTTCCTGTGAGACGTATCA
>JXAB5TC01A513P rank=0002933 x=361.0 y=3731.0 length=425
TCTCTATGCGCACAGGAAACAGCTATGACCAGACCTCATCCCGGAAAAACCGGACTTTGG
TGTGGGTGCAAACCTATGGATCTGCACACCGTCCACCCAGGAGAAAAACTCTGGAGAAGG
TAGTTGGCAAGGAATTTTCAGATTGTCAGTGGTCAGTCCTGTTACATAGGAGTACGACCC
ATGCTGCGTCACCTCCGCGTACTCCGAGGCCGCCACCCTCCAGATGGCGGTCTTGTAGTT
CGTGGGGGGTTTCGGCGCGCACTGGCCCTCCGTGTAGCAATTGATAGGAAAGGTCCCCTG
CCAGGTGTTCATGCAGGTTTTAGGCCCTGTGATCCTCATAGAGCCCAGGCGGACATTGCC
AGAGATGTTGGCGCCGCAAGGGCAGCGCGTGGTCAACTGGCCGTCGTTTTACAACCGCAT
AGAGA
>JXAB5TC01B24O3 rank=0002935 x=738.0 y=2549.0 length=405
TGATACGTCTGTTGTAAAACGACGGCCAGTAAACCACGTCGCCCCTACTCACTACGTGAC
GGAGTCGGATGCGTCGCAGCGTGTGACCCAACTACTTGGCTCTCTTACTATAACCAGCCT
ACTCAGAAGACTCCACAATTGGATAACTGAGGACTGCCCCATCCCATGCTCCGGATCCTG
GCTCCGCGACGTGTGGGACTGGGTTTGCACCATCTTGACAGACTTCAAAAATTGGCTGAC
CTCTAAGTTGTTCCCCAAGCTGCCCGGCCTCCCCTTCATCTCTTGTCAAAAGGGGTACAA
GGGTGTGTGGGCCGGCACTGGCATCATGACCACGCGCTGCCCTTGCGGCGCCGACATCTC
TGGCAATGTCCGCCTGGTCATAGCTGTTTCCTGTGAGACGTATCA
>JXAB5TC01DM2XR rank=0002938 x=1375.0 y=3853.0 length=444
TGATACGTCTCACAGGAAACAGCTATGACCAACGGTGGGCGGTTGGTAATCTGGCCTCCT
CCACGATTCCACGAGCGGCGGGTTGTAGTCAGGCCGTGCCCAAGCCGGTAAGGCCCGTGG
AAACCCGCTCCTGGGGAGCATGCACTCCGATGGTATTGAGGGCTCAAGGTCGCTCTCTTC
CTCGGCCATTGGCTCGAGAAAGTCCAGAACGGGCACCCTGGACTCAGGCTCTGTCTGAGC
CACACCGCCCTCCATGAGCAGGTTGGCATCGACCATGTCCACGTCATAGGTGTTGCTGTG
GGTGGTGCAGGTGGCCCGCAGCGACGGTGCTGATAGCTGGCTCACTGAGGAGCTCGCCTC
AGATGGAGGTGACCCCCGGTGCCAAGCGCCGCGCCGCAGTCGCCGCCGTGATGTACTGGC
CGTCGTTTTACAACAGACGTATCA
>JXAB5TC01CX19C rank=0002940 x=1090.0 y=3934.0 length=423
TGATACGTCTGTTGTAAAACGACGGCCAGTTGACCACGCGCTGCCCTTGCGGCGCCAACA
TCTCTGGCAATGTCCGCCTGGGCTCTATGAGGATCACAGGGCCTAAAACCTGCATGAACA
CCTGGCAGGGGACCTTTCCTATCAATTGCTACACGGAGGGCCAGTGCGCGCCGAAACCCC
CCACGAACTACAAGACCGCCATCTGGAGGGTGGCGGCCTCGGAGTACGCGGAGGTGACGC
AGCATGGGTCGTACTCCTATGTAACAGGACTGACCACTGACAATCTGAAAATTCCTTGCC
AACTACCTTCTCCAGAGTTTTTCTCCTGGGTGGACGGTGTGCAGATCCATAGGTTTGCAC
CCACACCAAAGCCGTTTTTCCGGGATGAGGTCTGGTCATAGCTGTTTCCTGTGAGACGTA
TCA
>JXAB5TC01B0W28 rank=0002941 x=713.0 y=1778.0 length=422
TCTCTATGCGGTTGTAAAACGACGGCCAGTTGACCAGCGCTGCCCTTGCGGCGCCAACAT
CTCTGGCAATGTCCGCCTGGGCTCTATGAGGATCACAGGGCCTAAAACCTGCATGAACAC
CTGGCAGGGGACCTTTCCTATCAATTGCTACACGGAGGGCCAGTGCGCGCCGAAACCCCC
CACGAACTACAAGACCGCCATCTGGAGGGTGGCGGCCTCGGAGTACGCGGAGGTGACGCA
GCATGGGTCGTACTCCTATGTAACAGGACTGACCACTGACAATCTGAAAATTCCTTGCCA
ACTACCTTCTCCAGAGTTTTTCTCCTGGGTGGACGGTGTGCAGATCCATAGGTTTGCACC
CACACCAAAGCCGTTTTTCCGGGATGAGGTCTGGTCATAGCTGTTTCCTGAGCGCATAGA
GA
>JXAB5TC01BEJHZ rank=0002945 x=458.0 y=2213.0 length=422
TGATACGTCTGTTGTAAAACGACGGCCAGTGACCACGCGCTGCCCTTGCGGCGCCAACAT
CTCTGGCAATGTCCGCCTGGGCTCTATGAGGATCACAGGGCCTAAAACCTGCATGAACAC
CTGGCAGGGGACCTTTCCTATCAATTGCTACACGGAGGGCCAGTGCGCGCCGAAACCCCC
CACGAACTACAAGACCGCCATCTGGAGGGTGGCGGCCTCGGAGTACGCGGAGGTGACGCA
GCATGGGTCGTACTCCTATGTAACAGGACTGACCACTGACAATCTGAAAATTCCTAGCCA
ACTACCTTCTTCAGAGTTTTTCTCCTGGGTGGACGGTGTGCAGATCCATAGGTTTGCACC
CACACCAAAGCCGTTTTTCCGGGATGAGGTCTGGTCATAGCTGTTTCCTGTGAGACGTAT
CA
>JXAB5TC01DGSXQ rank=0002949 x=1304.0 y=1772.0 length=423
TGATACGTCTGTTGTAAAACGACGGCCAGTTGACCACGCGCTGCCCTTGCGGCGCCAACA
TCTCTGGCAATGTCCGCCTGGGCTCTATGAGGATCACAGGGCCTAAAACCTGCATGAACA
CCTGGCAGGGGACCTTTCCTATCAATTGCTACACGGAGGGCCAGTGCGCGCCGAAACCCC
CCACGAACTACAAGACCGCCATCTGGAGGGTGGCGGCCTCGGAGTACGCGGAGGTGACGC
AGCATGAGTCGTACTCCTATGTAACAGGACTGACCACTGACAATCTGAAAATTCCTTGCC
AACTACCTTCTCCAGAGTTTTTCTCCTGGGTGGACGGTGTGCAGATCCATAGGTTTGCAC
CCACACCAAAGCCGTTTTTCCGGGATGAGGTCTGGTCATAGCTGTTTCCTGTGAGACGTA
TCA
>JXAB5TC01DCTMA rank=0002950 x=1259.0 y=352.0 length=405
TGATACGTCTGTTGTAAAACGACGGCCAGTAAACCACGTCGCCCCTACTCACTACGTGAC
GGAGTCGGATGCGTCGCAGCGTGTGACCCAACTACTTGGCTCTCTTACTATAACCAGCCT
ACTCAGAAGACTCCACAATTGGATAACTGAGGACTGCCCCATCCCATGCTCCGGATCCTG
GCTCCGCGACGTGTGGGACTGGGTTTGCACCATCTTGACAGACTTCAAAAATTGGCTGAC
CTCTAAATTGTTCCCCAAGCTGCCCGGCCTCCCCTTCATCTCTTGTCAAAAGGGGTACAA
GGGTGTGTGGGCCGGCACTGGCATCATGACCACGCGCTGCCCTTGCGGCGCCAACATCTC
TGGCAATGTCCGCCTGGTCATAGCTGTTTCCTGTGAGACGTATCA
>JXAB5TC01B453S rank=0002951 x=761.0 y=3478.0 length=428
TGATACGTCTGTTGTAAAACGACGGCCAGTTGACCACGCGCTGCCCTTGCGGCGCCGACA
TCTCTGGCAATGTCCGCCTGGGCTCTATGAGGATCACAGGGCCTAAAACCTGCATGAACA
CCTGGCAGGGGACCTTTCCTATCAATTGCTACACGGAGGGCCAGTGCGCGCCGAAACCCC
CCNCGAACTACAAGACCGCCATCTGGAGGGTGGCGGCCGTCGGAGTACGCGGAGGTGACG
CAGCATGGGTCGGTACTCCTATGTAACAGGACTGACCACTGACAATCTGAAAATTACCTT
GCCAACTACCTTCTCCAGAGTTTTTCTTCCTGGGTGGACGGTGTGCAGATCCATAGGTTT
GCACCCACACCAAAGCCGTTTTTCCGGGTATGAGGTCTGGTCATAGCTGTTTCCTGTGAG
ACGTATCA
>JXAB5TC01B8GQ0 rank=0002953 x=799.0 y=1594.0 length=424
TGATACGTCTGTTGTAAAACGACGGCCAGTTGACCACGCGCTGCCCTTGCGGCGCCAACA
TCTCTGGCAATGTCCGCCTGGGCTCTATGAGGATCACAGGGCCTAAAACCTGCATGAACA
CCTGGCAGGGGACCTTTCCTATCAATTGCTACACGGAGGGCCAGTGCGTGCCGAAACCCC
CCACGAACTACAAGACCGCCATCTGGAGGGTGGCGGCCTCGGAGTACGCGGAGGTGACGC
AGCATGGGTCGTACTCCTATGTAACAGGACTGACCACTGACAATCTGAAAATTCCTTGCC
AACTACCTTCTCCAGAGTTTTTCTCCTGGGTGGACGGTGTGCAGATCCATAGGTTTGTAC
CCACACCAAAGCCGTTTTTCCGGGTATGAGGTCTGGTCATAGCTGTTTCCTGTGAGACGT
ATCA
>JXAB5TC01A8NWS rank=0002959 x=391.0 y=2426.0 length=405
TCTCTATGCGCACAGGAAACAGCTATGACCAGGCGGACATTGCCAGAGATGTTGGCGCCG
CAAGGGCAGCGCGTGGTCATGATGCCAGTGCCGGCCCACACACCCTTGTACCCCTTTTGA
CAAGAGATGAAGGGGAGGCCGGGCAGCTTGGGGAACAATTTAGAGGTCAGCCAATTTTTG
AAGTCTGTCAAGATGGTGCAAACCCAGTCCCACACGTCGCGGAGCCAGGATCCGGAGCAT
GGGATGGGGCAGTCCTCAGTTATCCAATTGTGGAGTCTTCTGAGTAGGCTGGTTATAGTA
AGAGAGCCAAGTAGTTGGGTCACACGCTGCGACGCATCCGACTCCGTCACGTAGTGAGTA
GGGGCGACGTGGTTTACTGGCCGTCGTTTTACAACCGCATAGAGA
>JXAB5TC01C7VTY rank=0002961 x=1202.0 y=3412.0 length=449
TGATACGTCTGTTGTAAAACGACGGCCAGTTGACCACGCGCTGCCCTTGCGGCGCCAACA
TCTCTGGCAATGTCCGCCTGGGCTCTATGAGGATCACAGGGCCTAAAACCTGCATGAACA
CCTGGCAGGGGACCTTTCCTATCAATTGCTACACGGAGGGCCAGTGCGCGCCGAAACCCC
CCACGAACTACAAGACCGCCATCTGGAGGGTGGCGGCCTCGGAGTACGCGGAGGTGACGC
AGCATGGGTCGTACTCCTATGTAACAGGACTGACCACTGACAATCTGAAAATTCCTTGCC
AACTACCTTCTCCAGAGTTTTTCTCCTGGGTGGACGGTGTGCAGATCCATAGGTTTGCAC
CCACACCAAAGCCGTTTTTCCGGGATGAGGTCTGGTCATAGCGTTTCGTTCGTGTGAGTA
CGTCACTAGTGACGGCGTGCGACGACGGC
>JXAB5TC01BJU55 rank=0002963 x=519.0 y=763.0 length=423
TGATACGTCTGTTGTAAAACGACGGCCAGTTGACCACGCGCTGCCCTTGCGGCGCCAACA
TCTCTGGCAATGTTCGCCTGGGCTCTATGAGGATCACAGGGCCTAAAACCTGCATGAACA
CCTGGCAGGGGACCTTTCCTATCAATTGCTACACGGAGGGCCAGTGCGCGCCGAAACCCC
CCACGAACTACAAGACCGCCATCTGGAGGGTGGCGGCCTCGGAGTACGCGGAGGTGACGC
AGCATGGGTCGTACTCCTATGTAACAGGACTGACCACTGACAATCTGAAAATTCCTTGCC
AACTACCTTCTCCAGAGTTTTTCTCCTGGGTGGACGGTGTGCAGATCCATAGGTTTGCAC
CCACACCAAAGCCGTTTTTCCGGGATGAGGTCTGGTCATAGCTGTTTCCTGTGAGACGTA
TCA
>JXAB5TC01AUJIF rank=0002964 x=230.0 y=2997.0 length=404
TGATACGTCTCACAGGAAACAGCTATGACCAGCGGACATTGCCAGAGATGTTGGCGCCGC
[truncated: 31,145,792 more chars]
